# Supplementary material for: Automated design of bacterial genome sequences
Source: BMC Syst Biol. 2013 Oct 25;7:108. doi: 10.1186/1752-0509-7-108 (PMC4016488; doi:10.1186/1752-0509-7-108)
Supplement: Additional file 1 — It includes three files: Nucleotide sequence (FASTA and GeneBank files) and SBML model for the refactored E. coli genome shown in Figure 5A (non tandem promoter addition (light bars) and, fitness based on the set of stress-related genes). [file 1752-0509-7-108-S1.zip › refactored-genome.gbk]

LOCUS       E. coli K12 refactored genome      4728310 bp    dna     circular BCT 30-JUL-2011
DEFINITION  DNA molecule Escherichia coli K12, complete sequence.
ACCESSION   E. coli K12 refactored genome
KEYWORDS    .
SOURCE      DNA molecule Escherichia coli K12
  ORGANISM  DNA molecule Escherichia coli
            DNA molecule.
COMMENT     refactored genome
FEATURES             Location/Qualifiers
     CDS             189..1688
                     /locus_tag="BASYS00001"
                     /gene="feaB"
                     /evidence=predicted
                     /product="Phenylacetaldehyde dehydrogenase"
     CDS             1843..2175
                     /locus_tag="BASYS00002"
                     /gene="secG"
                     /evidence=predicted
                     /product="Protein-export membrane protein secG"
     CDS             2722..4440
                     /locus_tag="BASYS00003"
                     /gene="gshA"
                     /evidence=predicted
                     /product="Glutamate--cysteine ligase"
     CDS             4489..4584
                     /locus_tag="BASYS00004"
                     /gene="yneM"
                     /evidence=predicted
                     /product="Uncharacterized protein yneM"
     CDS             4633..7263
                     /locus_tag="BASYS00005"
                     /gene="alaS"
                     /evidence=predicted
                     /product="Alanyl-tRNA synthetase"
     CDS             7312..7833
                     /locus_tag="BASYS00006"
                     /gene="pal"
                     /evidence=predicted
                     /product="Peptidoglycan-associated lipoprotein"
     CDS             7882..8460
                     /locus_tag="BASYS00007"
                     /gene="ygfB"
                     /evidence=predicted
                     /product="UPF0149 protein ygfB"
     CDS             8509..9462
                     /locus_tag="BASYS00008"
                     /gene="fabH"
                     /evidence=predicted
                     /product="3-oxoacyl-[acyl-carrier-protein] synthase 3"
     CDS             9511..10140
                     /locus_tag="BASYS00009"
                     /gene="rlmE"
                     /evidence=predicted
                     /product="Ribosomal RNA large subunit methyltransferase
                     E"
     CDS             10297..10806
                     /locus_tag="BASYS00010"
                     /gene="def"
                     /evidence=predicted
                     /product="Peptide deformylase"
     CDS             10855..11517
                     /locus_tag="BASYS00011"
                     /gene="can"
                     /evidence=predicted
                     /product="Carbonic anhydrase 2"
     CDS             11798..12292
                     /locus_tag="BASYS00012"
                     /gene="ppiB"
                     /evidence=predicted
                     /product="Peptidyl-prolyl cis-trans isomerase B"
     CDS             complement(11795..12316)
                     /locus_tag="BASYS00013"
                     /gene="BASYS00013"
                     /evidence=predicted
                     /product="Hypothetical"
     CDS             12341..13978
                     /locus_tag="BASYS00014"
                     /gene="pyrG"
                     /evidence=predicted
                     /product="CTP synthase"
     CDS             14027..14212
                     /locus_tag="BASYS00015"
                     /gene="csrA"
                     /evidence=predicted
                     /product="Carbon storage regulator homolog"
     CDS             14261..16648
                     /locus_tag="BASYS00016"
                     /gene="pheT"
                     /evidence=predicted
                     /product="Phenylalanyl-tRNA synthetase beta chain"
     CDS             16838..17701
                     /locus_tag="BASYS00017"
                     /gene="atpG"
                     /evidence=predicted
                     /product="ATP synthase gamma chain"
     CDS             17750..19666
                     /locus_tag="BASYS00018"
                     /gene="dnaK"
                     /evidence=predicted
                     /product="Chaperone protein DnaK"
     CDS             19715..20668
                     /locus_tag="BASYS00019"
                     /gene="tal1"
                     /evidence=predicted
                     /product="Transaldolase 1"
     CDS             20717..24745
                     /locus_tag="BASYS00020"
                     /gene="rpoB"
                     /evidence=predicted
                     /product="DNA-directed RNA polymerase subunit beta"
     CDS             complement(24952..26517)
                     /locus_tag="BASYS00021"
                     /gene="malF"
                     /evidence=predicted
                     /product="Maltose transport system permease protein malF"
     CDS             complement(26557..27021)
                     /locus_tag="BASYS00022"
                     /gene="mioC"
                     /evidence=predicted
                     /product="Protein mioC"
     CDS             27162..27362
                     /locus_tag="BASYS00023"
                     /gene="BASYS00023"
                     /evidence=predicted
                     /product="Hypothetical Protein BASYS00023"
     CDS             complement(27061..31362)
                     /locus_tag="BASYS00024"
                     /gene="rhsD"
                     /evidence=predicted
                     /product="Protein rhsD"
     CDS             complement(31402..31779)
                     /locus_tag="BASYS00025"
                     /gene="rpsM"
                     /evidence=predicted
                     /product="30S ribosomal protein S13"
     CDS             complement(31819..33300)
                     /locus_tag="BASYS00026"
                     /gene="phoQ"
                     /evidence=predicted
                     /product="Sensor protein phoQ"
     CDS             complement(33340..34263)
                     /locus_tag="BASYS00027"
                     /gene="rimK"
                     /evidence=predicted
                     /product="Ribosomal protein S6 modification protein"
     CDS             complement(34303..36960)
                     /locus_tag="BASYS00028"
                     /gene="fimD"
                     /evidence=predicted
                     /product="Outer membrane usher protein fimD"
     CDS             complement(37000..37323)
                     /locus_tag="BASYS00029"
                     /gene="soxS"
                     /evidence=predicted
                     /product="Regulatory protein soxS"
     CDS             37676..38794
                     /locus_tag="BASYS00030"
                     /gene="insL1"
                     /evidence=predicted
                     /product="Transposase for insertion sequence element
                     IS421"
     CDS             complement(39658..40161)
                     /locus_tag="BASYS00031"
                     /gene="insB1"
                     /evidence=predicted
                     /product="Insertion element IS1 1 protein insB"
     CDS             40763..40981
                     /locus_tag="BASYS00032"
                     /gene="yaaY"
                     /evidence=predicted
                     /product="Uncharacterized protein yaaY"
     CDS             complement(41131..41250)
                     /locus_tag="BASYS00033"
                     /gene="BASYS00033"
                     /evidence=predicted
                     /product="Hypothetical Protein BASYS00033"
     CDS             41495..41632
                     /locus_tag="BASYS00034"
                     /gene="BASYS00034"
                     /evidence=predicted
                     /product="Hypothetical"
     CDS             41931..42836
                     /locus_tag="BASYS00035"
                     /gene="nhaR"
                     /evidence=predicted
                     /product="Transcriptional activator protein nhaR"
     CDS             42902..45343
                     /locus_tag="BASYS00036"
                     /gene="pgaA"
                     /evidence=predicted
                     /product="Poly-beta-1,6-N-acetyl-D-glucosamine export
                     protein"
     CDS             45409..46491
                     /locus_tag="BASYS00037"
                     /gene="proW"
                     /evidence=predicted
                     /product="Glycine betaine/L-proline transport system
                     permease protein proW"
     CDS             46557..46988
                     /locus_tag="BASYS00038"
                     /gene="pgaD"
                     /evidence=predicted
                     /product="Biofilm PGA synthesis protein PgaD"
     CDS             47054..47872
                     /locus_tag="BASYS00039"
                     /gene="nagB"
                     /evidence=predicted
                     /product="Glucosamine-6-phosphate deaminase"
     CDS             complement(47843..47962)
                     /locus_tag="BASYS00040"
                     /gene="BASYS00040"
                     /evidence=predicted
                     /product="Hypothetical Protein BASYS00040"
     CDS             47938..49218
                     /locus_tag="BASYS00041"
                     /gene="lysA"
                     /evidence=predicted
                     /product="Diaminopimelate decarboxylase"
     CDS             49284..50366
                     /locus_tag="BASYS00042"
                     /gene="yqiI"
                     /evidence=predicted
                     /product="Uncharacterized protein yqiI"
     CDS             50432..50764
                     /locus_tag="BASYS00043"
                     /gene="pspE"
                     /evidence=predicted
                     /product="Thiosulfate sulfurtransferase PspE"
     CDS             50830..51984
                     /locus_tag="BASYS00044"
                     /gene="yibH"
                     /evidence=predicted
                     /product="Inner membrane protein yibH"
     CDS             52050..52373
                     /locus_tag="BASYS00045"
                     /gene="ulaB"
                     /evidence=predicted
                     /product="Ascorbate-specific phosphotransferase enzyme
                     IIB component"
     CDS             52439..52876
                     /locus_tag="BASYS00046"
                     /gene="trxC"
                     /evidence=predicted
                     /product="Thioredoxin-2"
     CDS             52942..55203
                     /locus_tag="BASYS00047"
                     /gene="yfgF"
                     /evidence=predicted
                     /product="Cyclic di-GMP phosphodiesterase YfgF"
     CDS             55269..56558
                     /locus_tag="BASYS00048"
                     /gene="sufD"
                     /evidence=predicted
                     /product="FeS cluster assembly protein sufD"
     CDS             56624..57835
                     /locus_tag="BASYS00049"
                     /gene="trpB"
                     /evidence=predicted
                     /product="Tryptophan synthase beta chain"
     CDS             57901..58677
                     /locus_tag="BASYS00050"
                     /gene="ydjF"
                     /evidence=predicted
                     /product="Uncharacterized HTH-type transcriptional
                     regulator ydjF"
     CDS             58743..59690
                     /locus_tag="BASYS00051"
                     /gene="ilvE"
                     /evidence=predicted
                     /product="Branched-chain-amino-acid aminotransferase"
     CDS             59948..61219
                     /locus_tag="BASYS00052"
                     /gene="ychO"
                     /evidence=predicted
                     /product="Uncharacterized protein ychO"
     CDS             61285..62562
                     /locus_tag="BASYS00053"
                     /gene="glpB"
                     /evidence=predicted
                     /product="Anaerobic glycerol-3-phosphate dehydrogenase
                     subunit B"
     CDS             complement(62515..62610)
                     /locus_tag="BASYS00054"
                     /gene="BASYS00054"
                     /evidence=predicted
                     /product="Hypothetical Protein BASYS00054"
     CDS             62628..64094
                     /locus_tag="BASYS00055"
                     /gene="gabD"
                     /evidence=predicted
                     /product="Succinate-semialdehyde dehydrogenase [NADP+]"
     CDS             64160..65356
                     /locus_tag="BASYS00056"
                     /gene="hybB"
                     /evidence=predicted
                     /product="Probable Ni/Fe-hydrogenase 2 b-type cytochrome
                     subunit"
     CDS             65422..65646
                     /locus_tag="BASYS00057"
                     /gene="ytfK"
                     /evidence=predicted
                     /product="Uncharacterized protein ytfK"
     CDS             65712..66965
                     /locus_tag="BASYS00058"
                     /gene="aslB"
                     /evidence=predicted
                     /product="Anaerobic sulfatase-maturating enzyme homolog
                     AslB"
     CDS             67285..67662
                     /locus_tag="BASYS00059"
                     /gene="frdD"
                     /evidence=predicted
                     /product="Fumarate reductase subunit D"
     CDS             complement(67747..69150)
                     /locus_tag="BASYS00060"
                     /gene="baeS"
                     /evidence=predicted
                     /product="Signal transduction histidine-protein kinase
                     BaeS"
     CDS             69350..69445
                     /locus_tag="BASYS00061"
                     /gene="BASYS00061"
                     /evidence=predicted
                     /product="Hypothetical Protein BASYS00061"
     CDS             complement(69442..70383)
                     /locus_tag="BASYS00062"
                     /gene="rihB"
                     /evidence=predicted
                     /product="Pyrimidine-specific ribonucleoside hydrolase
                     rihB"
     CDS             complement(70491..72149)
                     /locus_tag="BASYS00063"
                     /gene="nrfE"
                     /evidence=predicted
                     /product="Cytochrome c-type biogenesis protein NrfE"
     CDS             complement(72257..73168)
                     /locus_tag="BASYS00064"
                     /gene="glyQ"
                     /evidence=predicted
                     /product="Glycyl-tRNA synthetase alpha subunit"
     CDS             73184..73279
                     /locus_tag="BASYS00065"
                     /gene="BASYS00065"
                     /evidence=predicted
                     /product="Hypothetical Protein BASYS00065"
     CDS             complement(73276..74403)
                     /locus_tag="BASYS00066"
                     /gene="ycdO"
                     /evidence=predicted
                     /product="UPF0409 protein ycdO"
     CDS             complement(74511..75164)
                     /locus_tag="BASYS00067"
                     /gene="metI"
                     /evidence=predicted
                     /product="D-methionine transport system permease protein
                     metI"
     CDS             complement(75272..76690)
                     /locus_tag="BASYS00068"
                     /gene="puuA"
                     /evidence=predicted
                     /product="Gamma-glutamylputrescine synthetase"
     CDS             complement(76798..77073)
                     /locus_tag="BASYS00069"
                     /gene="yfdM"
                     /evidence=predicted
                     /product="Putative uncharacterized protein yfdM"
     CDS             77089..77184
                     /locus_tag="BASYS00070"
                     /gene="BASYS00070"
                     /evidence=predicted
                     /product="Hypothetical Protein BASYS00070"
     CDS             complement(77181..77972)
                     /locus_tag="BASYS00071"
                     /gene="mazG"
                     /evidence=predicted
                     /product="Nucleoside triphosphate pyrophosphohydrolase"
     CDS             complement(78080..79270)
                     /locus_tag="BASYS00072"
                     /gene="malE"
                     /evidence=predicted
                     /product="Maltose-binding periplasmic protein"
     CDS             79286..79381
                     /locus_tag="BASYS00073"
                     /gene="BASYS00073"
                     /evidence=predicted
                     /product="Hypothetical Protein BASYS00073"
     CDS             complement(79378..82053)
                     /locus_tag="BASYS00074"
                     /gene="adhE"
                     /evidence=predicted
                     /product="Aldehyde-alcohol dehydrogenase"
     CDS             complement(82161..83120)
                     /locus_tag="BASYS00075"
                     /gene="nrdF"
                     /evidence=predicted
                     /product="Ribonucleoside-diphosphate reductase 2 subunit
                     beta"
     CDS             83136..83231
                     /locus_tag="BASYS00076"
                     /gene="BASYS00076"
                     /evidence=predicted
                     /product="Hypothetical Protein BASYS00076"
     CDS             complement(83228..84532)
                     /locus_tag="BASYS00077"
                     /gene="aceA"
                     /evidence=predicted
                     /product="Isocitrate lyase"
     CDS             complement(84640..87345)
                     /locus_tag="BASYS00078"
                     /gene="secA"
                     /evidence=predicted
                     /product="Protein translocase subunit secA"
     CDS             87361..87468
                     /locus_tag="BASYS00079"
                     /gene="BASYS00079"
                     /evidence=predicted
                     /product="Hypothetical Protein BASYS00079"
     CDS             87513..87608
                     /locus_tag="BASYS00080"
                     /gene="BASYS00080"
                     /evidence=predicted
                     /product="Hypothetical Protein BASYS00080"
     CDS             complement(87605..87778)
                     /locus_tag="BASYS00081"
                     /gene="yciZ"
                     /evidence=predicted
                     /product="UPF0509 protein yciZ"
     CDS             complement(87886..88149)
                     /locus_tag="BASYS00082"
                     /gene="napD"
                     /evidence=predicted
                     /product="Protein napD"
     CDS             complement(88257..89066)
                     /locus_tag="BASYS00083"
                     /gene="recT"
                     /evidence=predicted
                     /product="Protein recT"
     CDS             complement(89174..89533)
                     /locus_tag="BASYS00084"
                     /gene="yoaC"
                     /evidence=predicted
                     /product="Uncharacterized protein yoaC"
     CDS             complement(89641..90567)
                     /locus_tag="BASYS00085"
                     /gene="motB"
                     /evidence=predicted
                     /product="Motility protein B"
     CDS             90582..90683
                     /locus_tag="BASYS00086"
                     /gene="BASYS00086"
                     /evidence=predicted
                     /product="Hypothetical Protein BASYS00086"
     CDS             90860..90970
                     /locus_tag="BASYS00087"
                     /gene="BASYS00087"
                     /evidence=predicted
                     /product="Hypothetical Protein BASYS00087"
     CDS             complement(91465..91809)
                     /locus_tag="BASYS00088"
                     /gene="erpA"
                     /evidence=predicted
                     /product="Iron-sulfur cluster insertion protein erpA"
     CDS             91843..92760
                     /locus_tag="BASYS00089"
                     /gene="BASYS00089"
                     /evidence=predicted
                     /product="Hypothetical Protein BASYS00089"
     CDS             complement(91870..92865)
                     /locus_tag="BASYS00090"
                     /gene="gapA"
                     /evidence=predicted
                     /product="Glyceraldehyde-3-phosphate dehydrogenase A"
     CDS             complement(92926..93330)
                     /locus_tag="BASYS00091"
                     /gene="glcG"
                     /evidence=predicted
                     /product="Protein glcG"
     CDS             complement(93391..93723)
                     /locus_tag="BASYS00092"
                     /gene="yajC"
                     /evidence=predicted
                     /product="UPF0092 membrane protein yajC"
     CDS             complement(93784..95106)
                     /locus_tag="BASYS00093"
                     /gene="mukF"
                     /evidence=predicted
                     /product="Chromosome partition protein mukF"
     CDS             complement(95167..96483)
                     /locus_tag="BASYS00094"
                     /gene="murD"
                     /evidence=predicted
                     /product="UDP-N-acetylmuramoylalanine--D-glutamate
                     ligase"
     CDS             complement(96544..97953)
                     /locus_tag="BASYS00095"
                     /gene="glnA"
                     /evidence=predicted
                     /product="Glutamine synthetase"
     CDS             98024..98143
                     /locus_tag="BASYS00096"
                     /gene="BASYS00096"
                     /evidence=predicted
                     /product="Hypothetical Protein BASYS00096"
     CDS             complement(98173..99120)
                     /locus_tag="BASYS00097"
                     /gene="fmt"
                     /evidence=predicted
                     /product="Methionyl-tRNA formyltransferase"
     CDS             complement(99181..99540)
                     /locus_tag="BASYS00098"
                     /gene="hinT"
                     /evidence=predicted
                     /product="HIT-like protein hinT"
     CDS             complement(99601..100329)
                     /locus_tag="BASYS00099"
                     /gene="artP"
                     /evidence=predicted
                     /product="Arginine transport ATP-binding protein ArtP"
     CDS             complement(100586..101839)
                     /locus_tag="BASYS00100"
                     /gene="lacY"
                     /evidence=predicted
                     /product="Lactose permease"
     CDS             complement(101900..102490)
                     /locus_tag="BASYS00101"
                     /gene="slyD"
                     /evidence=predicted
                     /product="FKBP-type peptidyl-prolyl cis-trans isomerase
                     slyD"
     CDS             complement(102551..103516)
                     /locus_tag="BASYS00102"
                     /gene="rbsC"
                     /evidence=predicted
                     /product="Ribose transport system permease protein rbsC"
     CDS             complement(103577..104236)
                     /locus_tag="BASYS00103"
                     /gene="rluA"
                     /evidence=predicted
                     /product="Ribosomal large subunit pseudouridine synthase
                     A"
     CDS             complement(104297..104920)
                     /locus_tag="BASYS00104"
                     /gene="yafE"
                     /evidence=predicted
                     /product="Uncharacterized protein yafE"
     CDS             105452..105946
                     /locus_tag="BASYS00105"
                     /gene="rseC"
                     /evidence=predicted
                     /product="Sigma-E factor regulatory protein rseC"
     CDS             107583..107705
                     /locus_tag="BASYS00106"
                     /gene="BASYS00106"
                     /evidence=predicted
                     /product="Hypothetical Protein BASYS00106"
     CDS             108148..108321
                     /locus_tag="BASYS00107"
                     /gene="BASYS00107"
                     /evidence=predicted
                     /product="Conserved Hypothetical Protein"
     CDS             108875..110095
                     /locus_tag="BASYS00108"
                     /gene="fabB"
                     /evidence=predicted
                     /product="3-oxoacyl-[acyl-carrier-protein] synthase 1"
     CDS             complement(108965..110170)
                     /locus_tag="BASYS00109"
                     /gene="BASYS00109"
                     /evidence=predicted
                     /product="Hypothetical Protein BASYS00109"
     CDS             110123..111166
                     /locus_tag="BASYS00110"
                     /gene="metN1"
                     /evidence=predicted
                     /product="Methionine import ATP-binding protein MetN 1"
     CDS             111194..111733
                     /locus_tag="BASYS00111"
                     /gene="gadE"
                     /evidence=predicted
                     /product="Transcriptional regulator gadE"
     CDS             112160..113536
                     /locus_tag="BASYS00112"
                     /gene="rhlE"
                     /evidence=predicted
                     /product="ATP-dependent RNA helicase rhlE"
     CDS             115052..116029
                     /locus_tag="BASYS00113"
                     /gene="allS"
                     /evidence=predicted
                     /product="HTH-type transcriptional activator AllS"
     CDS             116189..118852
                     /locus_tag="BASYS00114"
                     /gene="aceE"
                     /evidence=predicted
                     /product="Pyruvate dehydrogenase E1 component"
     CDS             118867..120759
                     /locus_tag="BASYS00115"
                     /gene="aceF"
                     /evidence=predicted
                     /product="Dihydrolipoyllysine-residue acetyltransferase
                     component of pyruvate dehydrogenase complex"
     CDS             121051..122508
                     /locus_tag="BASYS00116"
                     /gene="lpdA"
                     /evidence=predicted
                     /product="Dihydrolipoyl dehydrogenase"
     CDS             122835..122975
                     /locus_tag="BASYS00117"
                     /gene="BASYS00117"
                     /evidence=predicted
                     /product="Hypothetical Protein BASYS00117"
     CDS             complement(123141..124838)
                     /locus_tag="BASYS00118"
                     /gene="ypdA"
                     /evidence=predicted
                     /product="Inner membrane protein ypdA"
     CDS             complement(124863..125708)
                     /locus_tag="BASYS00119"
                     /gene="glpF"
                     /evidence=predicted
                     /product="Glycerol uptake facilitator protein"
     CDS             complement(125733..127097)
                     /locus_tag="BASYS00120"
                     /gene="sdaA"
                     /evidence=predicted
                     /product="L-serine dehydratase 1"
     CDS             complement(127122..127265)
                     /locus_tag="BASYS00121"
                     /gene="yobF"
                     /evidence=predicted
                     /product="Uncharacterized protein yobF"
     CDS             complement(127290..128840)
                     /locus_tag="BASYS00122"
                     /gene="yifB"
                     /evidence=predicted
                     /product="Uncharacterized protein YifB"
     CDS             complement(128865..129773)
                     /locus_tag="BASYS00123"
                     /gene="melR"
                     /evidence=predicted
                     /product="Melibiose operon regulatory protein"
     CDS             complement(129798..130529)
                     /locus_tag="BASYS00124"
                     /gene="artJ"
                     /evidence=predicted
                     /product="ABC transporter arginine-binding protein 1"
     CDS             complement(130554..131120)
                     /locus_tag="BASYS00125"
                     /gene="yieF"
                     /evidence=predicted
                     /product="Uncharacterized protein yieF"
     CDS             complement(131145..132911)
                     /locus_tag="BASYS00126"
                     /gene="cydD"
                     /evidence=predicted
                     /product="ATP-binding/permease protein CydD"
     CDS             complement(132936..133190)
                     /locus_tag="BASYS00127"
                     /gene="ybfQ"
                     /evidence=predicted
                     /product="Putative defective transposase ybfQ"
     CDS             complement(133215..133610)
                     /locus_tag="BASYS00128"
                     /gene="frdC"
                     /evidence=predicted
                     /product="Fumarate reductase subunit C"
     CDS             complement(133635..134405)
                     /locus_tag="BASYS00129"
                     /gene="garL"
                     /evidence=predicted
                     /product="5-keto-4-deoxy-D-glucarate aldolase"
     CDS             complement(134430..135080)
                     /locus_tag="BASYS00130"
                     /gene="ulaD"
                     /evidence=predicted
                     /product="3-keto-L-gulonate-6-phosphate decarboxylase
                     ulaD"
     CDS             complement(135105..135869)
                     /locus_tag="BASYS00131"
                     /gene="ybfF"
                     /evidence=predicted
                     /product="Esterase ybfF"
     CDS             complement(135894..137090)
                     /locus_tag="BASYS00132"
                     /gene="hofF"
                     /evidence=predicted
                     /product="Putative general secretion pathway protein F"
     CDS             complement(137115..138437)
                     /locus_tag="BASYS00133"
                     /gene="xylA"
                     /evidence=predicted
                     /product="Xylose isomerase"
     CDS             complement(138462..138998)
                     /locus_tag="BASYS00134"
                     /gene="yghD"
                     /evidence=predicted
                     /product="Putative general secretion pathway protein
                     M-type yghD"
     CDS             complement(139023..139448)
                     /locus_tag="BASYS00135"
                     /gene="zraP"
                     /evidence=predicted
                     /product="Zinc resistance-associated protein"
     CDS             complement(139473..140579)
                     /locus_tag="BASYS00136"
                     /gene="qorA"
                     /evidence=predicted
                     /product="Quinone oxidoreductase 1"
     CDS             complement(140661..140852)
                     /locus_tag="BASYS00137"
                     /gene="BASYS00137"
                     /evidence=predicted
                     /product="Hypothetical"
     CDS             complement(141273..141368)
                     /locus_tag="BASYS00138"
                     /gene="BASYS00138"
                     /evidence=predicted
                     /product="Hypothetical Protein BASYS00138"
     CDS             complement(140821..141579)
                     /locus_tag="BASYS00139"
                     /gene="ecpD"
                     /evidence=predicted
                     /product="Chaperone protein ecpD"
     CDS             143123..143797
                     /locus_tag="BASYS00140"
                     /gene="rimI"
                     /evidence=predicted
                     /product="Ribosomal-protein-alanine acetyltransferase"
     CDS             complement(143862..143996)
                     /locus_tag="BASYS00141"
                     /gene="BASYS00141"
                     /evidence=predicted
                     /product="Conserved Hypothetical Protein"
     CDS             144602..145987
                     /locus_tag="BASYS00142"
                     /gene="puuP"
                     /evidence=predicted
                     /product="Putrescine importer"
     CDS             146048..147364
                     /locus_tag="BASYS00143"
                     /gene="shiA"
                     /evidence=predicted
                     /product="Shikimate transporter"
     CDS             147425..150292
                     /locus_tag="BASYS00144"
                     /gene="ycgV"
                     /evidence=predicted
                     /product="Uncharacterized protein YcgV"
     CDS             150353..152833
                     /locus_tag="BASYS00145"
                     /gene="yehB"
                     /evidence=predicted
                     /product="Uncharacterized outer membrane usher protein
                     yehB"
     CDS             152894..153658
                     /locus_tag="BASYS00146"
                     /gene="ycaL"
                     /evidence=predicted
                     /product="Uncharacterized metalloprotease ycaL"
     CDS             153719..154666
                     /locus_tag="BASYS00147"
                     /gene="ydjH"
                     /evidence=predicted
                     /product="Uncharacterized sugar kinase ydjH"
     CDS             154727..155956
                     /locus_tag="BASYS00148"
                     /gene="yqeG"
                     /evidence=predicted
                     /product="Inner membrane transport protein YqeG"
     CDS             156017..158254
                     /locus_tag="BASYS00149"
                     /gene="nfrB"
                     /evidence=predicted
                     /product="Bacteriophage N4 adsorption protein B"
     CDS             158315..159535
                     /locus_tag="BASYS00150"
                     /gene="fsr"
                     /evidence=predicted
                     /product="Fosmidomycin resistance protein"
     CDS             159596..160261
                     /locus_tag="BASYS00151"
                     /gene="yhhQ"
                     /evidence=predicted
                     /product="Inner membrane protein yhhQ"
     CDS             160518..161183
                     /locus_tag="BASYS00152"
                     /gene="mcbR"
                     /evidence=predicted
                     /product="HTH-type transcriptional regulator mcbR"
     CDS             161244..162761
                     /locus_tag="BASYS00153"
                     /gene="dgt"
                     /evidence=predicted
                     /product="Deoxyguanosinetriphosphate triphosphohydrolase"
     CDS             162822..163280
                     /locus_tag="BASYS00154"
                     /gene="yobD"
                     /evidence=predicted
                     /product="UPF0266 membrane protein yobD"
     CDS             163341..163871
                     /locus_tag="BASYS00155"
                     /gene="ydeS"
                     /evidence=predicted
                     /product="Uncharacterized fimbrial-like protein ydeS"
     CDS             163932..164150
                     /locus_tag="BASYS00156"
                     /gene="yiiF"
                     /evidence=predicted
                     /product="Uncharacterized protein yiiF"
     CDS             164211..164417
                     /locus_tag="BASYS00157"
                     /gene="ybcW"
                     /evidence=predicted
                     /product="Uncharacterized protein ybcW"
     CDS             164478..165899
                     /locus_tag="BASYS00158"
                     /gene="ymdC"
                     /evidence=predicted
                     /product="Uncharacterized protein YmdC"
     CDS             165960..166859
                     /locus_tag="BASYS00159"
                     /gene="yfaD"
                     /evidence=predicted
                     /product="Uncharacterized protein yfaD"
     CDS             166920..168146
                     /locus_tag="BASYS00160"
                     /gene="yhfW"
                     /evidence=predicted
                     /product="Uncharacterized protein yhfW"
     CDS             169700..170116
                     /locus_tag="BASYS00161"
                     /gene="yjbQ"
                     /evidence=predicted
                     /product="UPF0047 protein yjbQ"
     CDS             170213..170314
                     /locus_tag="BASYS00162"
                     /gene="dnaE"
                     /evidence=predicted
                     /product="DNA polymerase III subunit alpha"
     CDS             170307..170858
                     /locus_tag="BASYS00163"
                     /gene="kefF"
                     /evidence=predicted
                     /product="Glutathione-regulated potassium-efflux system
                     ancillary protein kefF"
     CDS             170955..171056
                     /locus_tag="BASYS00164"
                     /gene="dnaE"
                     /evidence=predicted
                     /product="DNA polymerase III subunit alpha"
     CDS             171049..172347
                     /locus_tag="BASYS00165"
                     /gene="yegT"
                     /evidence=predicted
                     /product="Putative nucleoside transporter yegT"
     CDS             173913..174056
                     /locus_tag="BASYS00166"
                     /gene="BASYS00166"
                     /evidence=predicted
                     /product="Hypothetical Protein BASYS00166"
     CDS             complement(173250..174173)
                     /locus_tag="BASYS00167"
                     /gene="gspC"
                     /evidence=predicted
                     /product="Probable general secretion pathway protein C"
     CDS             complement(174136..176484)
                     /locus_tag="BASYS00168"
                     /gene="yjdA"
                     /evidence=predicted
                     /product="Uncharacterized protein yjdA"
     CDS             complement(176435..177313)
                     /locus_tag="BASYS00169"
                     /gene="dapA"
                     /evidence=predicted
                     /product="Dihydrodipicolinate synthase"
     CDS             178022..179248
                     /locus_tag="BASYS00170"
                     /gene="yfiN"
                     /evidence=predicted
                     /product="Probable diguanylate cyclase YfiN"
     CDS             179319..179681
                     /locus_tag="BASYS00171"
                     /gene="yhfY"
                     /evidence=predicted
                     /product="Uncharacterized protein yhfY"
     CDS             179647..181089
                     /locus_tag="BASYS00172"
                     /gene="ygcS"
                     /evidence=predicted
                     /product="Inner membrane metabolite transport protein
                     ygcS"
     CDS             181061..182068
                     /locus_tag="BASYS00173"
                     /gene="ygbJ"
                     /evidence=predicted
                     /product="Uncharacterized oxidoreductase ygbJ"
     CDS             182139..182870
                     /locus_tag="BASYS00174"
                     /gene="mlrA"
                     /evidence=predicted
                     /product="HTH-type transcriptional regulator mlrA"
     CDS             182845..183837
                     /locus_tag="BASYS00175"
                     /gene="yhaJ"
                     /evidence=predicted
                     /product="Uncharacterized HTH-type transcriptional
                     regulator yhaJ"
     CDS             183770..185464
                     /locus_tag="BASYS00176"
                     /gene="yoaE"
                     /evidence=predicted
                     /product="UPF0053 inner membrane protein yoaE"
     CDS             185391..186704
                     /locus_tag="BASYS00177"
                     /gene="yciM"
                     /evidence=predicted
                     /product="Uncharacterized protein yciM"
     CDS             186613..187734
                     /locus_tag="BASYS00178"
                     /gene="yidZ"
                     /evidence=predicted
                     /product="HTH-type transcriptional regulator yidZ"
     CDS             187805..188398
                     /locus_tag="BASYS00179"
                     /gene="yffP"
                     /evidence=predicted
                     /product="Uncharacterized protein yffP"
     CDS             188355..188864
                     /locus_tag="BASYS00180"
                     /gene="yjgH"
                     /evidence=predicted
                     /product="RutC family protein yjgH"
     CDS             188935..189564
                     /locus_tag="BASYS00181"
                     /gene="ybdM"
                     /evidence=predicted
                     /product="Uncharacterized protein ybdM"
     CDS             189524..190297
                     /locus_tag="BASYS00182"
                     /gene="yccT"
                     /evidence=predicted
                     /product="UPF0319 protein yccT"
     CDS             190368..191429
                     /locus_tag="BASYS00183"
                     /gene="ycjF"
                     /evidence=predicted
                     /product="UPF0283 membrane protein CKO_01392"
     CDS             191500..194139
                     /locus_tag="BASYS00184"
                     /gene="ydbH"
                     /evidence=predicted
                     /product="Uncharacterized protein ydbH"
     CDS             194099..194662
                     /locus_tag="BASYS00185"
                     /gene="yicN"
                     /evidence=predicted
                     /product="Uncharacterized protein yicN"
     CDS             194733..195644
                     /locus_tag="BASYS00186"
                     /gene="qseD"
                     /evidence=predicted
                     /product="HTH-type transcriptional regulator QseD"
     CDS             195592..196518
                     /locus_tag="BASYS00187"
                     /gene="dkgB"
                     /evidence=predicted
                     /product="2,5-diketo-D-gluconic acid reductase B"
     CDS             196430..197779
                     /locus_tag="BASYS00188"
                     /gene="intB"
                     /evidence=predicted
                     /product="Putative prophage P4 integrase"
     CDS             197850..198551
                     /locus_tag="BASYS00189"
                     /gene="yhaK"
                     /evidence=predicted
                     /product="Pirin-like protein yhaK"
     CDS             complement(198907..199236)
                     /locus_tag="BASYS00190"
                     /gene="bsmA"
                     /evidence=predicted
                     /product="Lipoprotein BsmA"
     CDS             complement(199297..200004)
                     /locus_tag="BASYS00191"
                     /gene="yigA"
                     /evidence=predicted
                     /product="Uncharacterized protein yigA"
     CDS             200092..200208
                     /locus_tag="BASYS00192"
                     /gene="BASYS00192"
                     /evidence=predicted
                     /product="Hypothetical Protein BASYS00192"
     CDS             complement(201050..202183)
                     /locus_tag="BASYS00193"
                     /gene="potG"
                     /evidence=predicted
                     /product="Putrescine transport ATP-binding protein PotG"
     CDS             complement(202244..203845)
                     /locus_tag="BASYS00194"
                     /gene="aceB"
                     /evidence=predicted
                     /product="Malate synthase A"
     CDS             complement(203906..205312)
                     /locus_tag="BASYS00195"
                     /gene="fliD"
                     /evidence=predicted
                     /product="Flagellar hook-associated protein 2"
     CDS             complement(205313..206083)
                     /locus_tag="BASYS00196"
                     /gene="yafV"
                     /evidence=predicted
                     /product="UPF0012 hydrolase yafV"
     CDS             complement(206112..207038)
                     /locus_tag="BASYS00197"
                     /gene="glsA2"
                     /evidence=predicted
                     /product="Glutaminase 2"
     CDS             complement(207067..207849)
                     /locus_tag="BASYS00198"
                     /gene="truC"
                     /evidence=predicted
                     /product="tRNA pseudouridine synthase C"
     CDS             complement(207878..209335)
                     /locus_tag="BASYS00199"
                     /gene="yjdL"
                     /evidence=predicted
                     /product="Probable dipeptide and tripeptide permease
                     YjdL"
     CDS             complement(209364..210050)
                     /locus_tag="BASYS00200"
                     /gene="lasT"
                     /evidence=predicted
                     /product="Uncharacterized tRNA/rRNA methyltransferase
                     LasT"
     CDS             complement(210079..211428)
                     /locus_tag="BASYS00201"
                     /gene="yjcD"
                     /evidence=predicted
                     /product="Putative permease yjcD"
     CDS             complement(211457..212149)
                     /locus_tag="BASYS00202"
                     /gene="yieP"
                     /evidence=predicted
                     /product="Uncharacterized HTH-type transcriptional
                     regulator yieP"
     CDS             complement(212178..212723)
                     /locus_tag="BASYS00203"
                     /gene="rffC"
                     /evidence=predicted
                     /product="Lipopolysaccharide biosynthesis protein RffC"
     CDS             complement(212752..213768)
                     /locus_tag="BASYS00204"
                     /gene="lplA"
                     /evidence=predicted
                     /product="Lipoate-protein ligase A"
     CDS             complement(213797..214885)
                     /locus_tag="BASYS00205"
                     /gene="ybdH"
                     /evidence=predicted
                     /product="Uncharacterized oxidoreductase YbdH"
     CDS             complement(214914..215603)
                     /locus_tag="BASYS00206"
                     /gene="dgoR"
                     /evidence=predicted
                     /product="Galactonate operon transcriptional repressor"
     CDS             complement(215632..217044)
                     /locus_tag="BASYS00207"
                     /gene="sufI"
                     /evidence=predicted
                     /product="Protein SufI"
     CDS             complement(217073..217516)
                     /locus_tag="BASYS00208"
                     /gene="yhbP"
                     /evidence=predicted
                     /product="UPF0306 protein yhbP"
     CDS             complement(217545..218624)
                     /locus_tag="BASYS00209"
                     /gene="cobT"
                     /evidence=predicted
                     /product="Nicotinate-nucleotide--dimethylbenzimidazole
                     phosphoribosyltransferase"
     CDS             complement(218653..218910)
                     /locus_tag="BASYS00210"
                     /gene="yrdB"
                     /evidence=predicted
                     /product="Uncharacterized protein yrdB"
     CDS             complement(218939..220219)
                     /locus_tag="BASYS00211"
                     /gene="puuB"
                     /evidence=predicted
                     /product="Gamma-glutamylputrescine oxidoreductase"
     CDS             complement(220248..221174)
                     /locus_tag="BASYS00212"
                     /gene="menA"
                     /evidence=predicted
                     /product="1,4-dihydroxy-2-naphthoate
                     octaprenyltransferase"
     CDS             complement(221203..221490)
                     /locus_tag="BASYS00213"
                     /gene="yebO"
                     /evidence=predicted
                     /product="Uncharacterized protein yebO"
     CDS             complement(221519..222067)
                     /locus_tag="BASYS00214"
                     /gene="idi"
                     /evidence=predicted
                     /product="Isopentenyl-diphosphate Delta-isomerase"
     CDS             complement(222096..223514)
                     /locus_tag="BASYS00215"
                     /gene="yahG"
                     /evidence=predicted
                     /product="Uncharacterized protein yahG"
     CDS             224017..224127
                     /locus_tag="BASYS00216"
                     /gene="BASYS00216"
                     /evidence=predicted
                     /product="Hypothetical Protein BASYS00216"
     CDS             complement(224716..224856)
                     /locus_tag="BASYS00217"
                     /gene="BASYS00217"
                     /evidence=predicted
                     /product="Hypothetical Protein BASYS00217"
     CDS             224935..225711
                     /locus_tag="BASYS00218"
                     /gene="mbhA"
                     /evidence=predicted
                     /product="Putative protein mbhA"
     CDS             225943..226221
                     /locus_tag="BASYS00219"
                     /gene="ykfJ"
                     /evidence=predicted
                     /product="Uncharacterized protein ykfJ"
     CDS             complement(226152..226247)
                     /locus_tag="BASYS00220"
                     /gene="BASYS00220"
                     /evidence=predicted
                     /product="Hypothetical Protein BASYS00220"
     CDS             226712..227698
                     /locus_tag="BASYS00221"
                     /gene="yjhU"
                     /evidence=predicted
                     /product="Uncharacterized transcriptional regulator yjhU"
     CDS             227725..228975
                     /locus_tag="BASYS00222"
                     /gene="psuT"
                     /evidence=predicted
                     /product="Putative pseudouridine transporter"
     CDS             229002..230735
                     /locus_tag="BASYS00223"
                     /gene="ytfM"
                     /evidence=predicted
                     /product="Uncharacterized protein ytfM"
     CDS             230762..232075
                     /locus_tag="BASYS00224"
                     /gene="gltP"
                     /evidence=predicted
                     /product="Proton glutamate symport protein"
     CDS             232102..232926
                     /locus_tag="BASYS00225"
                     /gene="mepA"
                     /evidence=predicted
                     /product="Penicillin-insensitive murein endopeptidase"
     CDS             232953..234089
                     /locus_tag="BASYS00226"
                     /gene="yggW"
                     /evidence=predicted
                     /product="Oxygen-independent coproporphyrinogen-III
                     oxidase-like protein YggW"
     CDS             234116..234568
                     /locus_tag="BASYS00227"
                     /gene="yjgK"
                     /evidence=predicted
                     /product="Uncharacterized protein yjgK"
     CDS             234595..235326
                     /locus_tag="BASYS00228"
                     /gene="ycgE"
                     /evidence=predicted
                     /product="HTH-type transcriptional repressor YcgE"
     CDS             235353..236207
                     /locus_tag="BASYS00229"
                     /gene="ampE"
                     /evidence=predicted
                     /product="Protein AmpE"
     CDS             236234..237250
                     /locus_tag="BASYS00230"
                     /gene="eutD"
                     /evidence=predicted
                     /product="Ethanolamine utilization protein eutD"
     CDS             237277..238398
                     /locus_tag="BASYS00231"
                     /gene="gmd"
                     /evidence=predicted
                     /product="GDP-mannose 4,6-dehydratase"
     CDS             238425..239504
                     /locus_tag="BASYS00232"
                     /gene="frwC"
                     /evidence=predicted
                     /product="Fructose-like permease IIC component 2"
     CDS             239531..243055
                     /locus_tag="BASYS00233"
                     /gene="ydbK"
                     /evidence=predicted
                     /product="Probable pyruvate-flavodoxin oxidoreductase"
     CDS             243082..243771
                     /locus_tag="BASYS00234"
                     /gene="phoB"
                     /evidence=predicted
                     /product="Phosphate regulon transcriptional regulatory
                     protein phoB"
     CDS             243798..244544
                     /locus_tag="BASYS00235"
                     /gene="yjhP"
                     /evidence=predicted
                     /product="Uncharacterized protein yjhP"
     CDS             244571..245779
                     /locus_tag="BASYS00236"
                     /gene="ybjJ"
                     /evidence=predicted
                     /product="Inner membrane protein ybjJ"
     CDS             245806..247050
                     /locus_tag="BASYS00237"
                     /gene="frsA"
                     /evidence=predicted
                     /product="Esterase frsA"
     CDS             247077..247667
                     /locus_tag="BASYS00238"
                     /gene="btuR"
                     /evidence=predicted
                     /product="Cob(I)yrinic acid a,c-diamide
                     adenosyltransferase"
     CDS             247694..248425
                     /locus_tag="BASYS00239"
                     /gene="yfiH"
                     /evidence=predicted
                     /product="UPF0124 protein yfiH"
     CDS             248452..249261
                     /locus_tag="BASYS00240"
                     /gene="pabC"
                     /evidence=predicted
                     /product="Aminodeoxychorismate lyase"
     CDS             249736..250167
                     /locus_tag="BASYS00241"
                     /gene="yccU"
                     /evidence=predicted
                     /product="Uncharacterized protein yccU"
     CDS             250136..250897
                     /locus_tag="BASYS00242"
                     /gene="rfaY"
                     /evidence=predicted
                     /product="Lipopolysaccharide core heptose(II) kinase
                     rfaY"
     CDS             250929..252416
                     /locus_tag="BASYS00243"
                     /gene="sufB"
                     /evidence=predicted
                     /product="FeS cluster assembly protein sufB"
     CDS             252471..253796
                     /locus_tag="BASYS00244"
                     /gene="proA"
                     /evidence=predicted
                     /product="Gamma-glutamyl phosphate reductase"
     CDS             253771..255333
                     /locus_tag="BASYS00245"
                     /gene="glpD"
                     /evidence=predicted
                     /product="Aerobic glycerol-3-phosphate dehydrogenase"
     CDS             255365..256225
                     /locus_tag="BASYS00246"
                     /gene="ydbC"
                     /evidence=predicted
                     /product="Putative oxidoreductase YdbC"
     CDS             256206..256706
                     /locus_tag="BASYS00247"
                     /gene="rplI"
                     /evidence=predicted
                     /product="50S ribosomal protein L9"
     CDS             256738..258519
                     /locus_tag="BASYS00248"
                     /gene="gcl"
                     /evidence=predicted
                     /product="Glyoxylate carboligase"
     CDS             258777..259262
                     /locus_tag="BASYS00249"
                     /gene="uspF"
                     /evidence=predicted
                     /product="Universal stress protein F"
     CDS             259252..260631
                     /locus_tag="BASYS00250"
                     /gene="dsdX"
                     /evidence=predicted
                     /product="DsdX permease"
     CDS             260543..261577
                     /locus_tag="BASYS00251"
                     /gene="rihC"
                     /evidence=predicted
                     /product="Non-specific ribonucleoside hydrolase rihC"
     CDS             261609..264269
                     /locus_tag="BASYS00252"
                     /gene="yfiQ"
                     /evidence=predicted
                     /product="Uncharacterized protein yfiQ"
     CDS             264247..264789
                     /locus_tag="BASYS00253"
                     /gene="mreD"
                     /evidence=predicted
                     /product="Rod shape-determining protein mreD"
     CDS             264776..265663
                     /locus_tag="BASYS00254"
                     /gene="ycjP"
                     /evidence=predicted
                     /product="Inner membrane ABC transporter permease protein
                     ycjP"
     CDS             265695..266915
                     /locus_tag="BASYS00255"
                     /gene="tdcD"
                     /evidence=predicted
                     /product="Propionate kinase"
     CDS             266908..268065
                     /locus_tag="BASYS00256"
                     /gene="hybO"
                     /evidence=predicted
                     /product="Hydrogenase-2 small chain"
     CDS             268013..269395
                     /locus_tag="BASYS00257"
                     /gene="tig"
                     /evidence=predicted
                     /product="Trigger factor"
     CDS             269427..270365
                     /locus_tag="BASYS00258"
                     /gene="fruK"
                     /evidence=predicted
                     /product="1-phosphofructokinase"
     CDS             270397..270540
                     /locus_tag="BASYS00259"
                     /gene="mgrB"
                     /evidence=predicted
                     /product="Protein mgrB"
     CDS             270512..272233
                     /locus_tag="BASYS00260"
                     /gene="yqiK"
                     /evidence=predicted
                     /product="Inner membrane protein yqiK"
     CDS             272265..272534
                     /locus_tag="BASYS00261"
                     /gene="yihD"
                     /evidence=predicted
                     /product="Protein yihD"
     CDS             272566..273768
                     /locus_tag="BASYS00262"
                     /gene="cinA"
                     /evidence=predicted
                     /product="CinA-like protein"
     CDS             273800..274180
                     /locus_tag="BASYS00263"
                     /gene="acpS"
                     /evidence=predicted
                     /product="Holo-[acyl-carrier-protein] synthase"
     CDS             274170..274403
                     /locus_tag="BASYS00264"
                     /gene="ydiE"
                     /evidence=predicted
                     /product="Uncharacterized protein ydiE"
     CDS             274435..274716
                     /locus_tag="BASYS00265"
                     /gene="yzgL"
                     /evidence=predicted
                     /product="Putative uncharacterized protein yzgL"
     CDS             274748..275989
                     /locus_tag="BASYS00266"
                     /gene="ybhO"
                     /evidence=predicted
                     /product="Putative cardiolipin synthase YbhO"
     CDS             276021..276515
                     /locus_tag="BASYS00267"
                     /gene="yqhA"
                     /evidence=predicted
                     /product="UPF0114 protein yqhA"
     CDS             276547..277605
                     /locus_tag="BASYS00268"
                     /gene="yeeE"
                     /evidence=predicted
                     /product="UPF0394 inner membrane protein yeeE"
     CDS             277550..279154
                     /locus_tag="BASYS00269"
                     /gene="purF"
                     /evidence=predicted
                     /product="Amidophosphoribosyltransferase"
     CDS             279006..280538
                     /locus_tag="BASYS00270"
                     /gene="chbF"
                     /evidence=predicted
                     /product="6-phospho-beta-glucosidase"
     CDS             280501..281469
                     /locus_tag="BASYS00271"
                     /gene="yegS"
                     /evidence=predicted
                     /product="Probable lipid kinase YegS"
     CDS             complement(281366..281488)
                     /locus_tag="BASYS00272"
                     /gene="BASYS00272"
                     /evidence=predicted
                     /product="Hypothetical Protein BASYS00272"
     CDS             281501..283948
                     /locus_tag="BASYS00273"
                     /gene="ybgQ"
                     /evidence=predicted
                     /product="Uncharacterized outer membrane usher protein
                     ybgQ"
     CDS             283980..284291
                     /locus_tag="BASYS00274"
                     /gene="ftsB"
                     /evidence=predicted
                     /product="Cell division protein ftsB homolog"
     CDS             284323..285810
                     /locus_tag="BASYS00275"
                     /gene="murE"
                     /evidence=predicted
                     /product="UDP-N-acetylmuramoyl-L-alanyl-D-glutamate--2,6-
                     diaminopimelate ligase"
     CDS             285803..286501
                     /locus_tag="BASYS00276"
                     /gene="yghB"
                     /evidence=predicted
                     /product="Inner membrane protein YghB"
     CDS             286533..287159
                     /locus_tag="BASYS00277"
                     /gene="tesA"
                     /evidence=predicted
                     /product="Acyl-CoA thioesterase I"
     CDS             287149..288543
                     /locus_tag="BASYS00278"
                     /gene="gor"
                     /evidence=predicted
                     /product="Glutathione reductase"
     CDS             complement(288705..288809)
                     /locus_tag="BASYS00279"
                     /gene="BASYS00279"
                     /evidence=predicted
                     /product="Hypothetical Protein BASYS00279"
     CDS             complement(288924..289361)
                     /locus_tag="BASYS00280"
                     /gene="yiaA"
                     /evidence=predicted
                     /product="Inner membrane protein yiaA"
     CDS             complement(290519..290695)
                     /locus_tag="BASYS00281"
                     /gene="ypjK"
                     /evidence=predicted
                     /product="Uncharacterized protein ypjK"
     CDS             complement(289422..290933)
                     /locus_tag="BASYS00282"
                     /gene="mltA"
                     /evidence=predicted
                     /product="Membrane-bound lytic murein transglycosylase A"
     CDS             291535..291939
                     /locus_tag="BASYS00283"
                     /gene="insN1"
                     /evidence=predicted
                     /product="Transposase insN for insertion sequence element
                     IS911A"
     CDS             292013..293047
                     /locus_tag="BASYS00284"
                     /gene="insI1"
                     /evidence=predicted
                     /product="Transposase InsI for insertion sequence element
                     IS30A"
     CDS             293123..293548
                     /locus_tag="BASYS00285"
                     /gene="insO1"
                     /evidence=predicted
                     /product="Putative transposase insO for insertion
                     sequence element IS911A"
     CDS             complement(294247..295263)
                     /locus_tag="BASYS00286"
                     /gene="insH10"
                     /evidence=predicted
                     /product="Transposase insH for insertion sequence element
                     IS5R"
     CDS             295281..295394
                     /locus_tag="BASYS00287"
                     /gene="BASYS00287"
                     /evidence=predicted
                     /product="Hypothetical Protein BASYS00287"
     CDS             complement(295471..295848)
                     /locus_tag="BASYS00288"
                     /gene="insB1"
                     /evidence=predicted
                     /product="Insertion element IS1 1 protein insB"
     CDS             complement(295893..296168)
                     /locus_tag="BASYS00289"
                     /gene="insA"
                     /evidence=predicted
                     /product="Insertion element iso-IS1d protein insA"
     CDS             complement(297296..297673)
                     /locus_tag="BASYS00290"
                     /gene="insB1"
                     /evidence=predicted
                     /product="Insertion element IS1 1 protein insB"
     CDS             complement(297718..297993)
                     /locus_tag="BASYS00291"
                     /gene="insA"
                     /evidence=predicted
                     /product="Insertion element iso-IS1d protein insA"
     CDS             complement(300214..300642)
                     /locus_tag="BASYS00292"
                     /gene="ibpB"
                     /evidence=predicted
                     /product="Small heat shock protein ibpB"
     CDS             complement(300970..301065)
                     /locus_tag="BASYS00293"
                     /gene="BASYS00293"
                     /evidence=predicted
                     /product="Hypothetical Protein BASYS00293"
     CDS             301537..302550
                     /locus_tag="BASYS00294"
                     /gene="argC"
                     /evidence=predicted
                     /product="N-acetyl-gamma-glutamyl-phosphate reductase"
     CDS             303008..303112
                     /locus_tag="BASYS00295"
                     /gene="BASYS00295"
                     /evidence=predicted
                     /product="Aldo/Keto Reductase Family"
     CDS             complement(303204..303413)
                     /locus_tag="BASYS00296"
                     /gene="BASYS00296"
                     /evidence=predicted
                     /product="Hypothetical Protein BASYS00296"
     CDS             complement(303758..303928)
                     /locus_tag="BASYS00297"
                     /gene="BASYS00297"
                     /evidence=predicted
                     /product="Hypothetical"
     CDS             304693..305745
                     /locus_tag="BASYS00298"
                     /gene="galM"
                     /evidence=predicted
                     /product="Aldose 1-epimerase"
     CDS             305735..308179
                     /locus_tag="BASYS00299"
                     /gene="gcd"
                     /evidence=predicted
                     /product="Quinoprotein glucose dehydrogenase"
     CDS             308184..309596
                     /locus_tag="BASYS00300"
                     /gene="argH"
                     /evidence=predicted
                     /product="Argininosuccinate lyase"
     CDS             309601..310407
                     /locus_tag="BASYS00301"
                     /gene="hdhA"
                     /evidence=predicted
                     /product="7-alpha-hydroxysteroid dehydrogenase"
     CDS             310382..311791
                     /locus_tag="BASYS00302"
                     /gene="lamB"
                     /evidence=predicted
                     /product="Maltoporin"
     CDS             311739..313499
                     /locus_tag="BASYS00303"
                     /gene="asnB"
                     /evidence=predicted
                     /product="Asparagine synthetase B
                     [glutamine-hydrolyzing]"
     CDS             313429..314883
                     /locus_tag="BASYS00304"
                     /gene="gntU"
                     /evidence=predicted
                     /product="Low-affinity gluconate transporter"
     CDS             314888..315190
                     /locus_tag="BASYS00305"
                     /gene="rpsT"
                     /evidence=predicted
                     /product="30S ribosomal protein S20"
     CDS             315195..316355
                     /locus_tag="BASYS00306"
                     /gene="hypD"
                     /evidence=predicted
                     /product="Hydrogenase isoenzymes formation protein hypD"
     CDS             316345..317160
                     /locus_tag="BASYS00307"
                     /gene="udp"
                     /evidence=predicted
                     /product="Uridine phosphorylase"
     CDS             318240..320258
                     /locus_tag="BASYS00308"
                     /gene="gsiA"
                     /evidence=predicted
                     /product="Glutathione import ATP-binding protein GsiA"
     CDS             320319..320987
                     /locus_tag="BASYS00309"
                     /gene="basR"
                     /evidence=predicted
                     /product="Transcriptional regulatory protein BasR"
     CDS             321048..321911
                     /locus_tag="BASYS00310"
                     /gene="yahE"
                     /evidence=predicted
                     /product="Uncharacterized protein yahE"
     CDS             321972..322787
                     /locus_tag="BASYS00311"
                     /gene="supH"
                     /evidence=predicted
                     /product="Sugar phosphatase SupH"
     CDS             322848..323147
                     /locus_tag="BASYS00312"
                     /gene="yiiS"
                     /evidence=predicted
                     /product="UPF0381 protein yiiS"
     CDS             323418..324506
                     /locus_tag="BASYS00313"
                     /gene="yeiI"
                     /evidence=predicted
                     /product="Uncharacterized sugar kinase yeiI"
     CDS             324567..325922
                     /locus_tag="BASYS00314"
                     /gene="menE"
                     /evidence=predicted
                     /product="2-succinylbenzoate--CoA ligase"
     CDS             325983..326336
                     /locus_tag="BASYS00315"
                     /gene="ybaA"
                     /evidence=predicted
                     /product="Uncharacterized protein ybaA"
     CDS             326397..326927
                     /locus_tag="BASYS00316"
                     /gene="dsbB"
                     /evidence=predicted
                     /product="Disulfide bond formation protein B"
     CDS             326988..327203
                     /locus_tag="BASYS00317"
                     /gene="cnu"
                     /evidence=predicted
                     /product="OriC-binding nucleoid-associated protein"
     CDS             327264..328511
                     /locus_tag="BASYS00318"
                     /gene="rfbX"
                     /evidence=predicted
                     /product="Putative O-antigen transporter"
     CDS             328572..330518
                     /locus_tag="BASYS00319"
                     /gene="macB"
                     /evidence=predicted
                     /product="Macrolide export ATP-binding/permease protein
                     MacB"
     CDS             330579..331214
                     /locus_tag="BASYS00320"
                     /gene="yfhB"
                     /evidence=predicted
                     /product="Uncharacterized protein yfhB"
     CDS             331275..331895
                     /locus_tag="BASYS00321"
                     /gene="rnfG"
                     /evidence=predicted
                     /product="Electron transport complex protein rnfG"
     CDS             331956..333431
                     /locus_tag="BASYS00322"
                     /gene="ampG"
                     /evidence=predicted
                     /product="Protein AmpG"
     CDS             333492..334547
                     /locus_tag="BASYS00323"
                     /gene="apbE"
                     /evidence=predicted
                     /product="Thiamine biosynthesis lipoprotein ApbE"
     CDS             334608..335342
                     /locus_tag="BASYS00324"
                     /gene="ypdB"
                     /evidence=predicted
                     /product="Uncharacterized response regulatory protein
                     ypdB"
     CDS             335372..335482
                     /locus_tag="BASYS00325"
                     /gene="BASYS00325"
                     /evidence=predicted
                     /product="Hypothetical Protein BASYS00325"
     CDS             335490..336098
                     /locus_tag="BASYS00326"
                     /gene="yohK"
                     /evidence=predicted
                     /product="Inner membrane protein yohK"
     CDS             336159..337049
                     /locus_tag="BASYS00327"
                     /gene="rpiR"
                     /evidence=predicted
                     /product="HTH-type transcriptional regulator rpiR"
     CDS             complement(337029..337145)
                     /locus_tag="BASYS00328"
                     /gene="BASYS00328"
                     /evidence=predicted
                     /product="Hypothetical Protein BASYS00328"
     CDS             337347..337484
                     /locus_tag="BASYS00329"
                     /gene="BASYS00329"
                     /evidence=predicted
                     /product="Hypothetical"
     CDS             338467..338565
                     /locus_tag="BASYS00330"
                     /gene="BASYS00330"
                     /evidence=predicted
                     /product="Hypothetical Protein BASYS00330"
     CDS             338918..339970
                     /locus_tag="BASYS00331"
                     /gene="idnR"
                     /evidence=predicted
                     /product="HTH-type transcriptional regulator idnR"
     CDS             340344..342860
                     /locus_tag="BASYS00332"
                     /gene="glgP"
                     /evidence=predicted
                     /product="Glycogen phosphorylase"
     CDS             342888..344213
                     /locus_tag="BASYS00333"
                     /gene="pepP"
                     /evidence=predicted
                     /product="Xaa-Pro aminopeptidase"
     CDS             344983..346575
                     /locus_tag="BASYS00334"
                     /gene="narH"
                     /evidence=predicted
                     /product="Respiratory nitrate reductase 1 beta chain"
     CDS             complement(347669..347791)
                     /locus_tag="BASYS00335"
                     /gene="BASYS00335"
                     /evidence=predicted
                     /product="Hypothetical"
     CDS             complement(348676..350061)
                     /locus_tag="BASYS00336"
                     /gene="yjjJ"
                     /evidence=predicted
                     /product="Uncharacterized protein yjjJ"
     CDS             complement(350085..351296)
                     /locus_tag="BASYS00337"
                     /gene="ampH"
                     /evidence=predicted
                     /product="Penicillin-binding protein AmpH"
     CDS             complement(351320..351658)
                     /locus_tag="BASYS00338"
                     /gene="ybjH"
                     /evidence=predicted
                     /product="Uncharacterized protein ybjH"
     CDS             complement(351682..352845)
                     /locus_tag="BASYS00339"
                     /gene="rfaB"
                     /evidence=predicted
                     /product="Lipopolysaccharide 1,6-galactosyltransferase"
     CDS             complement(352869..355058)
                     /locus_tag="BASYS00340"
                     /gene="yrfF"
                     /evidence=predicted
                     /product="Putative membrane protein igaA homolog"
     CDS             complement(355082..356563)
                     /locus_tag="BASYS00341"
                     /gene="ykgF"
                     /evidence=predicted
                     /product="Uncharacterized electron transport protein
                     ykgF"
     CDS             complement(356587..358101)
                     /locus_tag="BASYS00342"
                     /gene="dcm"
                     /evidence=predicted
                     /product="DNA-cytosine methyltransferase"
     CDS             complement(358083..358721)
                     /locus_tag="BASYS00343"
                     /gene="mobA"
                     /evidence=predicted
                     /product="Molybdopterin-guanine dinucleotide biosynthesis
                     protein A"
     CDS             complement(358745..359650)
                     /locus_tag="BASYS00344"
                     /gene="sxy"
                     /evidence=predicted
                     /product="Protein sxy"
     CDS             360184..360651
                     /locus_tag="BASYS00345"
                     /gene="BASYS00345"
                     /evidence=predicted
                     /product="Hypothetical Protein BASYS00345"
     CDS             complement(359452..360834)
                     /locus_tag="BASYS00346"
                     /gene="insG"
                     /evidence=predicted
                     /product="Transposase insG for insertion sequence element
                     IS4"
     CDS             complement(360858..361400)
                     /locus_tag="BASYS00347"
                     /gene="ygfS"
                     /evidence=predicted
                     /product="Putative electron transport protein ygfS"
     CDS             complement(361424..362206)
                     /locus_tag="BASYS00348"
                     /gene="mtgA"
                     /evidence=predicted
                     /product="Monofunctional biosynthetic peptidoglycan
                     transglycosylase"
     CDS             362576..362689
                     /locus_tag="BASYS00349"
                     /gene="BASYS00349"
                     /evidence=predicted
                     /product="Hypothetical Protein BASYS00349"
     CDS             complement(362230..363582)
                     /locus_tag="BASYS00350"
                     /gene="insQ"
                     /evidence=predicted
                     /product="Putative transposase InsQ for insertion
                     sequence element IS609"
     CDS             complement(363516..364466)
                     /locus_tag="BASYS00351"
                     /gene="ypdC"
                     /evidence=predicted
                     /product="Uncharacterized HTH-type transcriptional
                     regulator ypdC"
     CDS             complement(364451..365353)
                     /locus_tag="BASYS00352"
                     /gene="kduD"
                     /evidence=predicted
                     /product="2-dehydro-3-deoxy-D-gluconate 5-dehydrogenase"
     CDS             complement(365290..367023)
                     /locus_tag="BASYS00353"
                     /gene="yejF"
                     /evidence=predicted
                     /product="Uncharacterized ABC transporter ATP-binding
                     protein YejF"
     CDS             complement(366957..367628)
                     /locus_tag="BASYS00354"
                     /gene="plsY"
                     /evidence=predicted
                     /product="Glycerol-3-phosphate acyltransferase"
     CDS             complement(367652..368662)
                     /locus_tag="BASYS00355"
                     /gene="yeeY"
                     /evidence=predicted
                     /product="Uncharacterized HTH-type transcriptional
                     regulator yeeY"
     CDS             complement(368659..369762)
                     /locus_tag="BASYS00356"
                     /gene="yhhT"
                     /evidence=predicted
                     /product="UPF0118 inner membrane protein yhhT"
     CDS             complement(369786..371456)
                     /locus_tag="BASYS00357"
                     /gene="hscC"
                     /evidence=predicted
                     /product="Chaperone protein hscC"
     CDS             complement(371502..371603)
                     /locus_tag="BASYS00358"
                     /gene="BASYS00358"
                     /evidence=predicted
                     /product="Hypothetical Protein BASYS00358"
     CDS             371594..371788
                     /locus_tag="BASYS00359"
                     /gene="BASYS00359"
                     /evidence=predicted
                     /product="Hypothetical"
     CDS             372076..372183
                     /locus_tag="BASYS00360"
                     /gene="BASYS00360"
                     /evidence=predicted
                     /product="Hypothetical Protein BASYS00360"
     CDS             372122..372352
                     /locus_tag="BASYS00361"
                     /gene="ychG"
                     /evidence=predicted
                     /product="Putative uncharacterized protein ychG"
     CDS             372452..372655
                     /locus_tag="BASYS00362"
                     /gene="BASYS00362"
                     /evidence=predicted
                     /product="Hypothetical"
     CDS             373288..373470
                     /locus_tag="BASYS00363"
                     /gene="BASYS00363"
                     /evidence=predicted
                     /product="Hypothetical Protein BASYS00363"
     CDS             373499..375046
                     /locus_tag="BASYS00364"
                     /gene="treA"
                     /evidence=predicted
                     /product="Periplasmic trehalase"
     CDS             375110..376027
                     /locus_tag="BASYS00365"
                     /gene="ybbN"
                     /evidence=predicted
                     /product="Uncharacterized protein ybbN"
     CDS             376091..376714
                     /locus_tag="BASYS00366"
                     /gene="ydaW"
                     /evidence=predicted
                     /product="Putative uncharacterized protein ydaW"
     CDS             376778..378031
                     /locus_tag="BASYS00367"
                     /gene="rlmI"
                     /evidence=predicted
                     /product="Ribosomal RNA large subunit methyltransferase
                     I"
     CDS             378095..379609
                     /locus_tag="BASYS00368"
                     /gene="prpD"
                     /evidence=predicted
                     /product="2-methylcitrate dehydratase"
     CDS             379673..380185
                     /locus_tag="BASYS00369"
                     /gene="yidI"
                     /evidence=predicted
                     /product="Inner membrane protein yidI"
     CDS             380249..381316
                     /locus_tag="BASYS00370"
                     /gene="holB"
                     /evidence=predicted
                     /product="DNA polymerase III subunit delta'"
     CDS             381380..382180
                     /locus_tag="BASYS00371"
                     /gene="plsC"
                     /evidence=predicted
                     /product="1-acyl-sn-glycerol-3-phosphate acyltransferase"
     CDS             382438..382536
                     /locus_tag="BASYS00372"
                     /gene="BASYS00372"
                     /evidence=predicted
                     /product="Hypothetical Protein BASYS00372"
     CDS             383200..383313
                     /locus_tag="BASYS00373"
                     /gene="BASYS00373"
                     /evidence=predicted
                     /product="Hypothetical Protein BASYS00373"
     CDS             383291..383605
                     /locus_tag="BASYS00374"
                     /gene="fliE"
                     /evidence=predicted
                     /product="Flagellar hook-basal body complex protein FliE"
     CDS             383612..385036
                     /locus_tag="BASYS00375"
                     /gene="narU"
                     /evidence=predicted
                     /product="Nitrite extrusion protein 2"
     CDS             385043..385654
                     /locus_tag="BASYS00376"
                     /gene="ssuE"
                     /evidence=predicted
                     /product="FMN reductase"
     CDS             385661..386662
                     /locus_tag="BASYS00377"
                     /gene="yeaX"
                     /evidence=predicted
                     /product="Putative dioxygenase subunit beta yeaX"
     CDS             386669..387454
                     /locus_tag="BASYS00378"
                     /gene="chbG"
                     /evidence=predicted
                     /product="UPF0249 protein ChbG"
     CDS             387461..388300
                     /locus_tag="BASYS00379"
                     /gene="agaC"
                     /evidence=predicted
                     /product="N-acetylgalactosamine permease IIC component 1"
     CDS             388307..389305
                     /locus_tag="BASYS00380"
                     /gene="pfkA"
                     /evidence=predicted
                     /product="6-phosphofructokinase isozyme 1"
     CDS             389312..390379
                     /locus_tag="BASYS00381"
                     /gene="idnD"
                     /evidence=predicted
                     /product="L-idonate 5-dehydrogenase"
     CDS             390386..391528
                     /locus_tag="BASYS00382"
                     /gene="ybhR"
                     /evidence=predicted
                     /product="Inner membrane transport permease ybhR"
     CDS             391535..392791
                     /locus_tag="BASYS00383"
                     /gene="argD"
                     /evidence=predicted
                     /product="Acetylornithine/succinyldiaminopimelate
                     aminotransferase"
     CDS             392798..393553
                     /locus_tag="BASYS00384"
                     /gene="yehT"
                     /evidence=predicted
                     /product="Uncharacterized response regulatory protein
                     yehT"
     CDS             393560..394216
                     /locus_tag="BASYS00385"
                     /gene="sodA"
                     /evidence=predicted
                     /product="Superoxide dismutase [Mn]"
     CDS             394223..394399
                     /locus_tag="BASYS00386"
                     /gene="rpmH"
                     /evidence=predicted
                     /product="50S ribosomal protein L34"
     CDS             394406..394837
                     /locus_tag="BASYS00387"
                     /gene="ygdD"
                     /evidence=predicted
                     /product="UPF0382 inner membrane protein ygdD"
     CDS             394844..395116
                     /locus_tag="BASYS00388"
                     /gene="BASYS00388"
                     /evidence=predicted
                     /product="Hypothetical Protein BASYS00388"
     CDS             395148..397160
                     /locus_tag="BASYS00389"
                     /gene="yccS"
                     /evidence=predicted
                     /product="Inner membrane protein yccS"
     CDS             397167..397751
                     /locus_tag="BASYS00390"
                     /gene="ynjA"
                     /evidence=predicted
                     /product="Uncharacterized protein ynjA"
     CDS             397758..398201
                     /locus_tag="BASYS00391"
                     /gene="ygdB"
                     /evidence=predicted
                     /product="Uncharacterized protein ygdB"
     CDS             398208..399461
                     /locus_tag="BASYS00392"
                     /gene="wcaC"
                     /evidence=predicted
                     /product="Putative colanic acid biosynthesis glycosyl
                     transferase wcaC"
     CDS             399468..400868
                     /locus_tag="BASYS00393"
                     /gene="ygdH"
                     /evidence=predicted
                     /product="LOG family protein ygdH"
     CDS             400875..401153
                     /locus_tag="BASYS00394"
                     /gene="yjbE"
                     /evidence=predicted
                     /product="Uncharacterized protein yjbE"
     CDS             complement(400886..401167)
                     /locus_tag="BASYS00395"
                     /gene="BASYS00395"
                     /evidence=predicted
                     /product="Hypothetical Protein BASYS00395"
     CDS             complement(401366..401515)
                     /locus_tag="BASYS00396"
                     /gene="BASYS00396"
                     /evidence=predicted
                     /product="Hypothetical"
     CDS             401861..402286
                     /locus_tag="BASYS00397"
                     /gene="exbD"
                     /evidence=predicted
                     /product="Biopolymer transport protein exbD"
     CDS             402347..403147
                     /locus_tag="BASYS00398"
                     /gene="otsB"
                     /evidence=predicted
                     /product="Trehalose-phosphate phosphatase"
     CDS             403208..404140
                     /locus_tag="BASYS00399"
                     /gene="ybgK"
                     /evidence=predicted
                     /product="Uncharacterized protein ybgK"
     CDS             404201..406177
                     /locus_tag="BASYS00400"
                     /gene="speA"
                     /evidence=predicted
                     /product="Biosynthetic arginine decarboxylase"
     CDS             406238..407401
                     /locus_tag="BASYS00401"
                     /gene="yhfX"
                     /evidence=predicted
                     /product="Uncharacterized protein yhfX"
     CDS             407462..407761
                     /locus_tag="BASYS00402"
                     /gene="ihfA"
                     /evidence=predicted
                     /product="Integration host factor subunit alpha"
     CDS             407822..410056
                     /locus_tag="BASYS00403"
                     /gene="relA"
                     /evidence=predicted
                     /product="GTP pyrophosphokinase"
     CDS             410117..411304
                     /locus_tag="BASYS00404"
                     /gene="metC"
                     /evidence=predicted
                     /product="Cystathionine beta-lyase metC"
     CDS             411365..411628
                     /locus_tag="BASYS00405"
                     /gene="ilvM"
                     /evidence=predicted
                     /product="Acetolactate synthase isozyme 2 small subunit"
     CDS             411689..413020
                     /locus_tag="BASYS00406"
                     /gene="tdcC"
                     /evidence=predicted
                     /product="Threonine/serine transporter TdcC"
     CDS             413081..414379
                     /locus_tag="BASYS00407"
                     /gene="dadA"
                     /evidence=predicted
                     /product="D-amino acid dehydrogenase small subunit"
     CDS             complement(414424..414546)
                     /locus_tag="BASYS00408"
                     /gene="BASYS00408"
                     /evidence=predicted
                     /product="Hypothetical Protein BASYS00408"
     CDS             414572..415261
                     /locus_tag="BASYS00409"
                     /gene="ydgD"
                     /evidence=predicted
                     /product="Uncharacterized serine protease ydgD"
     CDS             415322..416107
                     /locus_tag="BASYS00410"
                     /gene="ylbA"
                     /evidence=predicted
                     /product="Uncharacterized protein ylbA"
     CDS             416168..416773
                     /locus_tag="BASYS00411"
                     /gene="gst"
                     /evidence=predicted
                     /product="Glutathione S-transferase"
     CDS             416834..419380
                     /locus_tag="BASYS00412"
                     /gene="cyaA"
                     /evidence=predicted
                     /product="Adenylate cyclase"
     CDS             419441..419914
                     /locus_tag="BASYS00413"
                     /gene="yiaM"
                     /evidence=predicted
                     /product="2,3-diketo-L-gulonate TRAP transporter small
                     permease protein yiaM"
     CDS             419975..420985
                     /locus_tag="BASYS00414"
                     /gene="ruvB"
                     /evidence=predicted
                     /product="Holliday junction ATP-dependent DNA helicase
                     ruvB"
     CDS             421046..422113
                     /locus_tag="BASYS00415"
                     /gene="murG"
                     /evidence=predicted
                     /product="UDP-N-acetylglucosamine--N-acetylmuramyl-
                     (pentapeptide) pyrophosphoryl-undecaprenol
                     N-acetylglucosamine transferase"
     CDS             422174..424363
                     /locus_tag="BASYS00416"
                     /gene="fadB"
                     /evidence=predicted
                     /product="Fatty acid oxidation complex subunit alpha"
     CDS             425042..426103
                     /locus_tag="BASYS00417"
                     /gene="ybfL"
                     /evidence=predicted
                     /product="Putative protein ybfL"
     CDS             426164..427678
                     /locus_tag="BASYS00418"
                     /gene="araG"
                     /evidence=predicted
                     /product="Arabinose import ATP-binding protein AraG"
     CDS             427739..428329
                     /locus_tag="BASYS00419"
                     /gene="yjaG"
                     /evidence=predicted
                     /product="Uncharacterized protein yjaG"
     CDS             428390..429571
                     /locus_tag="BASYS00420"
                     /gene="xylH"
                     /evidence=predicted
                     /product="Xylose transport system permease protein xylH"
     CDS             429632..430573
                     /locus_tag="BASYS00421"
                     /gene="psuK"
                     /evidence=predicted
                     /product="Pseudouridine kinase"
     CDS             430634..431428
                     /locus_tag="BASYS00422"
                     /gene="thyA"
                     /evidence=predicted
                     /product="Thymidylate synthase"
     CDS             431489..432679
                     /locus_tag="BASYS00423"
                     /gene="glpC"
                     /evidence=predicted
                     /product="Anaerobic glycerol-3-phosphate dehydrogenase
                     subunit C"
     CDS             432740..434473
                     /locus_tag="BASYS00424"
                     /gene="recJ"
                     /evidence=predicted
                     /product="Single-stranded-DNA-specific exonuclease recJ"
     CDS             434534..434746
                     /locus_tag="BASYS00425"
                     /gene="cspH"
                     /evidence=predicted
                     /product="Cold shock-like protein CspH"
     CDS             434807..435238
                     /locus_tag="BASYS00426"
                     /gene="ndk"
                     /evidence=predicted
                     /product="Nucleoside diphosphate kinase"
     CDS             complement(434753..435157)
                     /locus_tag="BASYS00427"
                     /gene="BASYS00427"
                     /evidence=predicted
                     /product="Hypothetical"
     CDS             435299..436489
                     /locus_tag="BASYS00428"
                     /gene="sotB"
                     /evidence=predicted
                     /product="Probable sugar efflux transporter"
     CDS             436550..438121
                     /locus_tag="BASYS00429"
                     /gene="yhjS"
                     /evidence=predicted
                     /product="Uncharacterized protein yhjS"
     CDS             438182..438439
                     /locus_tag="BASYS00430"
                     /gene="grxA"
                     /evidence=predicted
                     /product="Glutaredoxin-1"
     CDS             438412..438519
                     /locus_tag="BASYS00431"
                     /gene="BASYS00431"
                     /evidence=predicted
                     /product="Hypothetical Protein BASYS00431"
     CDS             438500..439216
                     /locus_tag="BASYS00432"
                     /gene="chaC"
                     /evidence=predicted
                     /product="Cation transport protein ChaC"
     CDS             439277..439738
                     /locus_tag="BASYS00433"
                     /gene="yjiG"
                     /evidence=predicted
                     /product="Inner membrane protein yjiG"
     CDS             439799..440125
                     /locus_tag="BASYS00434"
                     /gene="ydbL"
                     /evidence=predicted
                     /product="Uncharacterized protein ydbL"
     CDS             440186..441040
                     /locus_tag="BASYS00435"
                     /gene="yhbJ"
                     /evidence=predicted
                     /product="UPF0042 nucleotide-binding protein PC1_0271"
     CDS             441037..441135
                     /locus_tag="BASYS00436"
                     /gene="BASYS00436"
                     /evidence=predicted
                     /product="Hypothetical Protein BASYS00436"
     CDS             441155..442186
                     /locus_tag="BASYS00437"
                     /gene="ypdF"
                     /evidence=predicted
                     /product="Aminopeptidase ypdF"
     CDS             442247..443374
                     /locus_tag="BASYS00438"
                     /gene="intE"
                     /evidence=predicted
                     /product="Prophage lambda integrase"
     CDS             443435..443743
                     /locus_tag="BASYS00439"
                     /gene="asr"
                     /evidence=predicted
                     /product="Acid shock protein"
     CDS             443804..444763
                     /locus_tag="BASYS00440"
                     /gene="ftsN"
                     /evidence=predicted
                     /product="Cell division protein ftsN"
     CDS             444824..445018
                     /locus_tag="BASYS00441"
                     /gene="bfd"
                     /evidence=predicted
                     /product="Bacterioferritin-associated ferredoxin"
     CDS             445767..446105
                     /locus_tag="BASYS00442"
                     /gene="osmE"
                     /evidence=predicted
                     /product="Osmotically-inducible lipoprotein E"
     CDS             446132..447670
                     /locus_tag="BASYS00443"
                     /gene="emrY"
                     /evidence=predicted
                     /product="Multidrug resistance protein Y"
     CDS             447663..447776
                     /locus_tag="BASYS00444"
                     /gene="BASYS00444"
                     /evidence=predicted
                     /product="Hypothetical Protein BASYS00444"
     CDS             447787..448044
                     /locus_tag="BASYS00445"
                     /gene="yacC"
                     /evidence=predicted
                     /product="Uncharacterized protein yacC"
     CDS             448184..448276
                     /locus_tag="BASYS00446"
                     /gene="BASYS00446"
                     /evidence=predicted
                     /product="Hypothetical Protein BASYS00446"
     CDS             complement(448645..449430)
                     /locus_tag="BASYS00447"
                     /gene="yihW"
                     /evidence=predicted
                     /product="Uncharacterized HTH-type transcriptional
                     regulator yihW"
     CDS             complement(449453..449806)
                     /locus_tag="BASYS00448"
                     /gene="arsR"
                     /evidence=predicted
                     /product="Arsenical resistance operon repressor"
     CDS             complement(449829..450407)
                     /locus_tag="BASYS00449"
                     /gene="rnfB"
                     /evidence=predicted
                     /product="Electron transport complex protein rnfB"
     CDS             complement(450430..451533)
                     /locus_tag="BASYS00450"
                     /gene="wecA"
                     /evidence=predicted
                     /product="Undecaprenyl-phosphate
                     alpha-N-acetylglucosaminyl 1-phosphate transferase"
     CDS             complement(451556..452308)
                     /locus_tag="BASYS00451"
                     /gene="yecC"
                     /evidence=predicted
                     /product="Uncharacterized amino-acid ABC transporter
                     ATP-binding protein YecC"
     CDS             complement(452331..452957)
                     /locus_tag="BASYS00452"
                     /gene="yhhN"
                     /evidence=predicted
                     /product="Uncharacterized membrane protein yhhN"
     CDS             complement(452980..453789)
                     /locus_tag="BASYS00453"
                     /gene="mutM"
                     /evidence=predicted
                     /product="Formamidopyrimidine-DNA glycosylase"
     CDS             complement(453812..454645)
                     /locus_tag="BASYS00454"
                     /gene="ydiA"
                     /evidence=predicted
                     /product="Putative phosphotransferase CKO_01727"
     CDS             complement(454668..455468)
                     /locus_tag="BASYS00455"
                     /gene="btuF"
                     /evidence=predicted
                     /product="Vitamin B12-binding protein"
     CDS             complement(455491..457392)
                     /locus_tag="BASYS00456"
                     /gene="mrdA"
                     /evidence=predicted
                     /product="Penicillin-binding protein 2"
     CDS             complement(457415..457864)
                     /locus_tag="BASYS00457"
                     /gene="yqcA"
                     /evidence=predicted
                     /product="Uncharacterized protein yqcA"
     CDS             complement(457887..459251)
                     /locus_tag="BASYS00458"
                     /gene="yajR"
                     /evidence=predicted
                     /product="Inner membrane transport protein yajR"
     CDS             complement(459274..459537)
                     /locus_tag="BASYS00459"
                     /gene="ynaK"
                     /evidence=predicted
                     /product="Uncharacterized protein ynaK"
     CDS             complement(459560..460264)
                     /locus_tag="BASYS00460"
                     /gene="aat"
                     /evidence=predicted
                     /product="Leucyl/phenylalanyl-tRNA--protein transferase"
     CDS             complement(460287..461051)
                     /locus_tag="BASYS00461"
                     /gene="pgpB"
                     /evidence=predicted
                     /product="Phosphatidylglycerophosphatase B"
     CDS             complement(461074..462126)
                     /locus_tag="BASYS00462"
                     /gene="yceA"
                     /evidence=predicted
                     /product="UPF0176 protein CKO_02011"
     CDS             complement(462149..463633)
                     /locus_tag="BASYS00463"
                     /gene="gppA"
                     /evidence=predicted
                     /product="Guanosine-5'-triphosphate,3'-diphosphate
                     pyrophosphatase"
     CDS             complement(463656..464429)
                     /locus_tag="BASYS00464"
                     /gene="nudC"
                     /evidence=predicted
                     /product="NADH pyrophosphatase"
     CDS             complement(464452..466884)
                     /locus_tag="BASYS00465"
                     /gene="ybiW"
                     /evidence=predicted
                     /product="Putative formate acetyltransferase 3"
     CDS             complement(466907..467707)
                     /locus_tag="BASYS00466"
                     /gene="yciK"
                     /evidence=predicted
                     /product="Uncharacterized oxidoreductase yciK"
     CDS             complement(468313..470463)
                     /locus_tag="BASYS00467"
                     /gene="dinG"
                     /evidence=predicted
                     /product="Probable ATP-dependent helicase dinG"
     CDS             complement(470524..471282)
                     /locus_tag="BASYS00468"
                     /gene="aroD"
                     /evidence=predicted
                     /product="3-dehydroquinate dehydratase"
     CDS             complement(471343..472722)
                     /locus_tag="BASYS00469"
                     /gene="patA"
                     /evidence=predicted
                     /product="Putrescine aminotransferase"
     CDS             complement(472783..474006)
                     /locus_tag="BASYS00470"
                     /gene="glcF"
                     /evidence=predicted
                     /product="Glycolate oxidase iron-sulfur subunit"
     CDS             complement(474067..474780)
                     /locus_tag="BASYS00471"
                     /gene="yjgI"
                     /evidence=predicted
                     /product="Uncharacterized oxidoreductase yjgI"
     CDS             complement(474841..476802)
                     /locus_tag="BASYS00472"
                     /gene="topB"
                     /evidence=predicted
                     /product="DNA topoisomerase 3"
     CDS             complement(476863..478302)
                     /locus_tag="BASYS00473"
                     /gene="norV"
                     /evidence=predicted
                     /product="Anaerobic nitric oxide reductase
                     flavorubredoxin"
     CDS             complement(478363..478716)
                     /locus_tag="BASYS00474"
                     /gene="yjeI"
                     /evidence=predicted
                     /product="Uncharacterized protein yjeI"
     CDS             complement(478777..480939)
                     /locus_tag="BASYS00475"
                     /gene="uvrD"
                     /evidence=predicted
                     /product="DNA helicase II"
     CDS             complement(481000..482451)
                     /locus_tag="BASYS00476"
                     /gene="frvB"
                     /evidence=predicted
                     /product="Fructose-like PTS system EIIBC component"
     CDS             complement(482512..482784)
                     /locus_tag="BASYS00477"
                     /gene="yjbD"
                     /evidence=predicted
                     /product="Uncharacterized protein yjbD"
     CDS             complement(482845..485919)
                     /locus_tag="BASYS00478"
                     /gene="lacZ"
                     /evidence=predicted
                     /product="Beta-galactosidase"
     CDS             complement(485980..487020)
                     /locus_tag="BASYS00479"
                     /gene="bioB"
                     /evidence=predicted
                     /product="Biotin synthase"
     CDS             complement(487081..487866)
                     /locus_tag="BASYS00480"
                     /gene="ygcW"
                     /evidence=predicted
                     /product="Uncharacterized oxidoreductase ygcW"
     CDS             complement(487927..488652)
                     /locus_tag="BASYS00481"
                     /gene="phoU"
                     /evidence=predicted
                     /product="Phosphate transport system protein phoU"
     CDS             487894..489150
                     /locus_tag="BASYS00482"
                     /gene="BASYS00482"
                     /evidence=predicted
                     /product="Hypothetical Protein BASYS00482"
     CDS             complement(488713..489474)
                     /locus_tag="BASYS00483"
                     /gene="fic"
                     /evidence=predicted
                     /product="Probable adenosine monophosphate-protein
                     transferase fic"
     CDS             complement(489525..489728)
                     /locus_tag="BASYS00484"
                     /gene="BASYS00484"
                     /evidence=predicted
                     /product="Hypothetical Protein BASYS00484"
     CDS             489627..489815
                     /locus_tag="BASYS00485"
                     /gene="BASYS00485"
                     /evidence=predicted
                     /product="Hypothetical"
     CDS             489961..490959
                     /locus_tag="BASYS00486"
                     /gene="mglB"
                     /evidence=predicted
                     /product="D-galactose-binding periplasmic protein"
     CDS             491262..493661
                     /locus_tag="BASYS00487"
                     /gene="lon"
                     /evidence=predicted
                     /product="Lon protease"
     CDS             494092..494427
                     /locus_tag="BASYS00488"
                     /gene="ilvN"
                     /evidence=predicted
                     /product="Acetolactate synthase isozyme 1 small subunit"
     CDS             494461..495696
                     /locus_tag="BASYS00489"
                     /gene="hmp"
                     /evidence=predicted
                     /product="Flavohemoprotein"
     CDS             495730..496797
                     /locus_tag="BASYS00490"
                     /gene="frlB"
                     /evidence=predicted
                     /product="Fructoselysine 6-phosphate deglycase"
     CDS             497224..497628
                     /locus_tag="BASYS00491"
                     /gene="gapC"
                     /evidence=predicted
                     /product="Glyceraldehyde-3-phosphate dehydrogenase C"
     CDS             497932..498057
                     /locus_tag="BASYS00492"
                     /gene="BASYS00492"
                     /evidence=predicted
                     /product="Hypothetical Protein BASYS00492"
     CDS             498125..498295
                     /locus_tag="BASYS00493"
                     /gene="BASYS00493"
                     /evidence=predicted
                     /product="Hypothetical Protein BASYS00493"
     CDS             complement(498955..499563)
                     /locus_tag="BASYS00494"
                     /gene="matB"
                     /evidence=predicted
                     /product="Fimbrillin matB homolog"
     CDS             complement(499603..500163)
                     /locus_tag="BASYS00495"
                     /gene="yajI"
                     /evidence=predicted
                     /product="Uncharacterized lipoprotein yajI"
     CDS             complement(500203..501060)
                     /locus_tag="BASYS00496"
                     /gene="ydjI"
                     /evidence=predicted
                     /product="Uncharacterized protein ydjI"
     CDS             complement(501100..502197)
                     /locus_tag="BASYS00497"
                     /gene="ydjL"
                     /evidence=predicted
                     /product="Uncharacterized zinc-type alcohol
                     dehydrogenase-like protein YdjL"
     CDS             complement(502237..502461)
                     /locus_tag="BASYS00498"
                     /gene="aaeX"
                     /evidence=predicted
                     /product="Protein AaeX"
     CDS             complement(502501..504618)
                     /locus_tag="BASYS00499"
                     /gene="gfcD"
                     /evidence=predicted
                     /product="Uncharacterized lipoprotein gfcD"
     CDS             complement(504658..505659)
                     /locus_tag="BASYS00500"
                     /gene="yihM"
                     /evidence=predicted
                     /product="Uncharacterized protein yihM"
     CDS             complement(505699..507195)
                     /locus_tag="BASYS00501"
                     /gene="yeaI"
                     /evidence=predicted
                     /product="Inner membrane protein YeaI"
     CDS             complement(507235..507798)
                     /locus_tag="BASYS00502"
                     /gene="ycbU"
                     /evidence=predicted
                     /product="Uncharacterized fimbrial-like protein ycbU"
     CDS             complement(507838..508071)
                     /locus_tag="BASYS00503"
                     /gene="cspF"
                     /evidence=predicted
                     /product="Cold shock-like protein CspF"
     CDS             complement(508111..509289)
                     /locus_tag="BASYS00504"
                     /gene="intS"
                     /evidence=predicted
                     /product="Putative prophage CPS-53 integrase"
     CDS             complement(509329..510246)
                     /locus_tag="BASYS00505"
                     /gene="ygfI"
                     /evidence=predicted
                     /product="Uncharacterized HTH-type transcriptional
                     regulator ygfI"
     CDS             510442..510606
                     /locus_tag="BASYS00506"
                     /gene="BASYS00506"
                     /evidence=predicted
                     /product="Hypothetical Protein BASYS00506"
     CDS             complement(510286..510720)
                     /locus_tag="BASYS00507"
                     /gene="ycjD"
                     /evidence=predicted
                     /product="Uncharacterized protein ycjD"
     CDS             complement(510760..510909)
                     /locus_tag="BASYS00508"
                     /gene="ydfB"
                     /evidence=predicted
                     /product="Uncharacterized protein ydfB"
     CDS             complement(510949..512295)
                     /locus_tag="BASYS00509"
                     /gene="ykgC"
                     /evidence=predicted
                     /product="Probable pyridine nucleotide-disulfide
                     oxidoreductase ykgC"
     CDS             complement(512335..513429)
                     /locus_tag="BASYS00510"
                     /gene="yccM"
                     /evidence=predicted
                     /product="Putative electron transport protein yccM"
     CDS             complement(513469..515040)
                     /locus_tag="BASYS00511"
                     /gene="ylaB"
                     /evidence=predicted
                     /product="Uncharacterized protein YlaB"
     CDS             complement(515416..515835)
                     /locus_tag="BASYS00512"
                     /gene="ymfS"
                     /evidence=predicted
                     /product="Uncharacterized protein ymfS"
     CDS             complement(515992..516462)
                     /locus_tag="BASYS00513"
                     /gene="ylaC"
                     /evidence=predicted
                     /product="Inner membrane protein ylaC"
     CDS             complement(516501..516863)
                     /locus_tag="BASYS00514"
                     /gene="cyaY"
                     /evidence=predicted
                     /product="Protein CyaY"
     CDS             complement(516860..517060)
                     /locus_tag="BASYS00515"
                     /gene="yaeP"
                     /evidence=predicted
                     /product="UPF0253 protein CKO_03176"
     CDS             complement(517099..518208)
                     /locus_tag="BASYS00516"
                     /gene="mrp"
                     /evidence=predicted
                     /product="Protein mrp"
     CDS             complement(518247..519365)
                     /locus_tag="BASYS00517"
                     /gene="ispG"
                     /evidence=predicted
                     /product="4-hydroxy-3-methylbut-2-en-1-yl diphosphate
                     synthase"
     CDS             complement(519404..519832)
                     /locus_tag="BASYS00518"
                     /gene="uspG"
                     /evidence=predicted
                     /product="Universal stress protein G"
     CDS             complement(519871..520392)
                     /locus_tag="BASYS00519"
                     /gene="ruvC"
                     /evidence=predicted
                     /product="Crossover junction endodeoxyribonuclease ruvC"
     CDS             complement(520431..521816)
                     /locus_tag="BASYS00520"
                     /gene="yifK"
                     /evidence=predicted
                     /product="Probable transport protein YifK"
     CDS             complement(521855..522394)
                     /locus_tag="BASYS00521"
                     /gene="dnaT"
                     /evidence=predicted
                     /product="Primosomal protein 1"
     CDS             complement(522433..522855)
                     /locus_tag="BASYS00522"
                     /gene="yaeJ"
                     /evidence=predicted
                     /product="Uncharacterized protein yaeJ"
     CDS             complement(522894..523703)
                     /locus_tag="BASYS00523"
                     /gene="mlaF"
                     /evidence=predicted
                     /product="Probable phospholipid import ATP-binding
                     protein MlaF"
     CDS             complement(523742..525886)
                     /locus_tag="BASYS00524"
                     /gene="pta"
                     /evidence=predicted
                     /product="Phosphate acetyltransferase"
     CDS             complement(525925..526824)
                     /locus_tag="BASYS00525"
                     /gene="menB"
                     /evidence=predicted
                     /product="1,4-Dihydroxy-2-naphthoyl-CoA synthase"
     CDS             complement(526821..528170)
                     /locus_tag="BASYS00526"
                     /gene="waaA"
                     /evidence=predicted
                     /product="3-deoxy-D-manno-octulosonic-acid transferase"
     CDS             complement(528137..528457)
                     /locus_tag="BASYS00527"
                     /gene="yrbA"
                     /evidence=predicted
                     /product="Uncharacterized protein YrbA"
     CDS             complement(528430..528972)
                     /locus_tag="BASYS00528"
                     /gene="yrdD"
                     /evidence=predicted
                     /product="Uncharacterized protein yrdD"
     CDS             complement(529011..529751)
                     /locus_tag="BASYS00529"
                     /gene="pflA"
                     /evidence=predicted
                     /product="Pyruvate formate-lyase 1-activating enzyme"
     CDS             complement(529790..531529)
                     /locus_tag="BASYS00530"
                     /gene="maeA"
                     /evidence=predicted
                     /product="NAD-dependent malic enzyme"
     CDS             complement(531526..534138)
                     /locus_tag="BASYS00531"
                     /gene="pepN"
                     /evidence=predicted
                     /product="Aminopeptidase N"
     CDS             complement(534177..535880)
                     /locus_tag="BASYS00532"
                     /gene="glnS"
                     /evidence=predicted
                     /product="Glutaminyl-tRNA synthetase"
     CDS             536750..537967
                     /locus_tag="BASYS00533"
                     /gene="yeiB"
                     /evidence=predicted
                     /product="Uncharacterized protein yeiB"
     CDS             complement(537916..538029)
                     /locus_tag="BASYS00534"
                     /gene="BASYS00534"
                     /evidence=predicted
                     /product="Hypothetical Protein BASYS00534"
     CDS             538031..538738
                     /locus_tag="BASYS00535"
                     /gene="ybeU"
                     /evidence=predicted
                     /product="Uncharacterized protein ybeU"
     CDS             538745..540376
                     /locus_tag="BASYS00536"
                     /gene="yphE"
                     /evidence=predicted
                     /product="Uncharacterized ABC transporter ATP-binding
                     protein YphE"
     CDS             540383..542038
                     /locus_tag="BASYS00537"
                     /gene="adrB"
                     /evidence=predicted
                     /product="Putative cyclic-di-GMP phosphodiesterase AdrB"
     CDS             542045..544450
                     /locus_tag="BASYS00538"
                     /gene="yliE"
                     /evidence=predicted
                     /product="Putative cyclic di-GMP phosphodiesterase YliE"
     CDS             complement(544819..544941)
                     /locus_tag="BASYS00539"
                     /gene="BASYS00539"
                     /evidence=predicted
                     /product="Hypothetical Protein BASYS00539"
     CDS             544457..545641
                     /locus_tag="BASYS00540"
                     /gene="yhcG"
                     /evidence=predicted
                     /product="Uncharacterized protein yhcG"
     CDS             545648..546223
                     /locus_tag="BASYS00541"
                     /gene="ydeJ"
                     /evidence=predicted
                     /product="Protein YdeJ"
     CDS             546230..546967
                     /locus_tag="BASYS00542"
                     /gene="narV"
                     /evidence=predicted
                     /product="Respiratory nitrate reductase 2 gamma chain"
     CDS             546974..547267
                     /locus_tag="BASYS00543"
                     /gene="yjjZ"
                     /evidence=predicted
                     /product="Uncharacterized protein yjjZ"
     CDS             547274..549250
                     /locus_tag="BASYS00544"
                     /gene="dhaR"
                     /evidence=predicted
                     /product="PTS-dependent dihydroxyacetone kinase operon
                     regulatory protein"
     CDS             549257..549775
                     /locus_tag="BASYS00545"
                     /gene="ymfA"
                     /evidence=predicted
                     /product="Inner membrane protein ymfA"
     CDS             549782..550864
                     /locus_tag="BASYS00546"
                     /gene="yejE"
                     /evidence=predicted
                     /product="Inner membrane ABC transporter permease protein
                     yejE"
     CDS             550871..552169
                     /locus_tag="BASYS00547"
                     /gene="yihS"
                     /evidence=predicted
                     /product="Uncharacterized sugar isomerase yihS"
     CDS             552176..553600
                     /locus_tag="BASYS00548"
                     /gene="ygfQ"
                     /evidence=predicted
                     /product="Putative permease ygfQ"
     CDS             553607..554596
                     /locus_tag="BASYS00549"
                     /gene="aaeA"
                     /evidence=predicted
                     /product="p-hydroxybenzoic acid efflux pump subunit AaeA"
     CDS             554603..555367
                     /locus_tag="BASYS00550"
                     /gene="endA"
                     /evidence=predicted
                     /product="Endonuclease-1"
     CDS             555374..556078
                     /locus_tag="BASYS00551"
                     /gene="acrR"
                     /evidence=predicted
                     /product="HTH-type transcriptional regulator AcrR"
     CDS             556085..557395
                     /locus_tag="BASYS00552"
                     /gene="ynfM"
                     /evidence=predicted
                     /product="Inner membrane transport protein ynfM"
     CDS             557402..558385
                     /locus_tag="BASYS00553"
                     /gene="ybiY"
                     /evidence=predicted
                     /product="Putative pyruvate formate-lyase 3-activating
                     enzyme"
     CDS             complement(558812..558919)
                     /locus_tag="BASYS00554"
                     /gene="BASYS00554"
                     /evidence=predicted
                     /product="Hypothetical Protein BASYS00554"
     CDS             559101..559817
                     /locus_tag="BASYS00555"
                     /gene="cpxR"
                     /evidence=predicted
                     /product="Transcriptional regulatory protein CpxR"
     CDS             559866..560132
                     /locus_tag="BASYS00556"
                     /gene="dnaX"
                     /evidence=predicted
                     /product="DNA polymerase III subunit tau"
     CDS             560324..560590
                     /locus_tag="BASYS00557"
                     /gene="dnaX"
                     /evidence=predicted
                     /product="DNA polymerase III subunit tau"
     CDS             560644..561750
                     /locus_tag="BASYS00558"
                     /gene="mnmA"
                     /evidence=predicted
                     /product="tRNA-specific 2-thiouridylase mnmA"
     CDS             561799..562065
                     /locus_tag="BASYS00559"
                     /gene="dnaX"
                     /evidence=predicted
                     /product="DNA polymerase III subunit tau"
     CDS             562119..563060
                     /locus_tag="BASYS00560"
                     /gene="ribF"
                     /evidence=predicted
                     /product="Riboflavin biosynthesis protein ribF"
     CDS             563109..563375
                     /locus_tag="BASYS00561"
                     /gene="dnaX"
                     /evidence=predicted
                     /product="DNA polymerase III subunit tau"
     CDS             563429..563896
                     /locus_tag="BASYS00562"
                     /gene="ybeY"
                     /evidence=predicted
                     /product="Probable rRNA maturation factor YbeY"
     CDS             563945..564211
                     /locus_tag="BASYS00563"
                     /gene="dnaX"
                     /evidence=predicted
                     /product="DNA polymerase III subunit tau"
     CDS             564265..564756
                     /locus_tag="BASYS00564"
                     /gene="yajQ"
                     /evidence=predicted
                     /product="UPF0234 protein CKO_02735"
     CDS             564805..565071
                     /locus_tag="BASYS00565"
                     /gene="dnaX"
                     /evidence=predicted
                     /product="DNA polymerase III subunit tau"
     CDS             565125..565400
                     /locus_tag="BASYS00566"
                     /gene="frmR"
                     /evidence=predicted
                     /product="Transcriptional repressor frmR"
     CDS             565449..565715
                     /locus_tag="BASYS00567"
                     /gene="dnaX"
                     /evidence=predicted
                     /product="DNA polymerase III subunit tau"
     CDS             565769..566719
                     /locus_tag="BASYS00568"
                     /gene="gshB"
                     /evidence=predicted
                     /product="Glutathione synthetase"
     CDS             566768..567034
                     /locus_tag="BASYS00569"
                     /gene="dnaX"
                     /evidence=predicted
                     /product="DNA polymerase III subunit tau"
     CDS             567088..567981
                     /locus_tag="BASYS00570"
                     /gene="galF"
                     /evidence=predicted
                     /product="UTP--glucose-1-phosphate uridylyltransferase"
     CDS             568030..568296
                     /locus_tag="BASYS00571"
                     /gene="dnaX"
                     /evidence=predicted
                     /product="DNA polymerase III subunit tau"
     CDS             568350..569429
                     /locus_tag="BASYS00572"
                     /gene="ybeZ"
                     /evidence=predicted
                     /product="PhoH-like protein"
     CDS             569478..569744
                     /locus_tag="BASYS00573"
                     /gene="dnaX"
                     /evidence=predicted
                     /product="DNA polymerase III subunit tau"
     CDS             569798..570502
                     /locus_tag="BASYS00574"
                     /gene="fabR"
                     /evidence=predicted
                     /product="HTH-type transcriptional repressor fabR"
     CDS             570551..570817
                     /locus_tag="BASYS00575"
                     /gene="dnaX"
                     /evidence=predicted
                     /product="DNA polymerase III subunit tau"
     CDS             570871..572904
                     /locus_tag="BASYS00576"
                     /gene="metG"
                     /evidence=predicted
                     /product="Methionyl-tRNA synthetase"
     CDS             572953..573219
                     /locus_tag="BASYS00577"
                     /gene="dnaX"
                     /evidence=predicted
                     /product="DNA polymerase III subunit tau"
     CDS             573273..573926
                     /locus_tag="BASYS00578"
                     /gene="ribB"
                     /evidence=predicted
                     /product="3,4-dihydroxy-2-butanone 4-phosphate synthase"
     CDS             573975..574241
                     /locus_tag="BASYS00579"
                     /gene="dnaX"
                     /evidence=predicted
                     /product="DNA polymerase III subunit tau"
     CDS             574295..575788
                     /locus_tag="BASYS00580"
                     /gene="ubiD"
                     /evidence=predicted
                     /product="3-octaprenyl-4-hydroxybenzoate carboxy-lyase"
     CDS             575837..576103
                     /locus_tag="BASYS00581"
                     /gene="dnaX"
                     /evidence=predicted
                     /product="DNA polymerase III subunit tau"
     CDS             576157..576384
                     /locus_tag="BASYS00582"
                     /gene="yejL"
                     /evidence=predicted
                     /product="UPF0352 protein CKO_00587"
     CDS             576433..576699
                     /locus_tag="BASYS00583"
                     /gene="dnaX"
                     /evidence=predicted
                     /product="DNA polymerase III subunit tau"
     CDS             576753..577310
                     /locus_tag="BASYS00584"
                     /gene="lptA"
                     /evidence=predicted
                     /product="Lipopolysaccharide export system protein lptA"
     CDS             577359..577625
                     /locus_tag="BASYS00585"
                     /gene="dnaX"
                     /evidence=predicted
                     /product="DNA polymerase III subunit tau"
     CDS             577679..578008
                     /locus_tag="BASYS00586"
                     /gene="ybaB"
                     /evidence=predicted
                     /product="UPF0133 protein KPK_4227"
     CDS             578057..578323
                     /locus_tag="BASYS00587"
                     /gene="dnaX"
                     /evidence=predicted
                     /product="DNA polymerase III subunit tau"
     CDS             578377..579273
                     /locus_tag="BASYS00588"
                     /gene="xerD"
                     /evidence=predicted
                     /product="Tyrosine recombinase xerD"
     CDS             579322..579588
                     /locus_tag="BASYS00589"
                     /gene="dnaX"
                     /evidence=predicted
                     /product="DNA polymerase III subunit tau"
     CDS             579642..580493
                     /locus_tag="BASYS00590"
                     /gene="ispE"
                     /evidence=predicted
                     /product="4-diphosphocytidyl-2-C-methyl-D-erythritol
                     kinase"
     CDS             580542..580808
                     /locus_tag="BASYS00591"
                     /gene="dnaX"
                     /evidence=predicted
                     /product="DNA polymerase III subunit tau"
     CDS             580862..581266
                     /locus_tag="BASYS00592"
                     /gene="rcsF"
                     /evidence=predicted
                     /product="Protein rcsF"
     CDS             complement(582069..583013)
                     /locus_tag="BASYS00593"
                     /gene="rdgC"
                     /evidence=predicted
                     /product="Recombination-associated protein rdgC"
     CDS             complement(583039..584748)
                     /locus_tag="BASYS00594"
                     /gene="ybaL"
                     /evidence=predicted
                     /product="Inner membrane protein ybaL"
     CDS             complement(584774..586099)
                     /locus_tag="BASYS00595"
                     /gene="serS"
                     /evidence=predicted
                     /product="Seryl-tRNA synthetase"
     CDS             complement(586125..587120)
                     /locus_tag="BASYS00596"
                     /gene="menC"
                     /evidence=predicted
                     /product="o-succinylbenzoate synthase"
     CDS             complement(587146..587751)
                     /locus_tag="BASYS00597"
                     /gene="gcvR"
                     /evidence=predicted
                     /product="Glycine cleavage system transcriptional
                     repressor"
     CDS             complement(587777..588112)
                     /locus_tag="BASYS00598"
                     /gene="tfaS"
                     /evidence=predicted
                     /product="Putative tail fiber assembly protein homolog
                     from prophage CPS-53"
     CDS             complement(588138..588860)
                     /locus_tag="BASYS00599"
                     /gene="trmH"
                     /evidence=predicted
                     /product="tRNA guanosine-2'-O-methyltransferase"
     CDS             complement(588886..589695)
                     /locus_tag="BASYS00600"
                     /gene="exuR"
                     /evidence=predicted
                     /product="Exu regulon transcriptional regulator"
     CDS             589688..589912
                     /locus_tag="BASYS00601"
                     /gene="BASYS00601"
                     /evidence=predicted
                     /product="Hypothetical Protein BASYS00601"
     CDS             complement(589721..589957)
                     /locus_tag="BASYS00602"
                     /gene="yjiX"
                     /evidence=predicted
                     /product="Uncharacterized protein yjiX"
     CDS             complement(589983..591284)
                     /locus_tag="BASYS00603"
                     /gene="folC"
                     /evidence=predicted
                     /product="Bifunctional protein folC"
     CDS             complement(591310..592086)
                     /locus_tag="BASYS00604"
                     /gene="cobS"
                     /evidence=predicted
                     /product="Cobalamin synthase"
     CDS             complement(592112..592507)
                     /locus_tag="BASYS00605"
                     /gene="yibL"
                     /evidence=predicted
                     /product="Uncharacterized protein yibL"
     CDS             592181..592543
                     /locus_tag="BASYS00606"
                     /gene="BASYS00606"
                     /evidence=predicted
                     /product="Hypothetical"
     CDS             complement(592533..594902)
                     /locus_tag="BASYS00607"
                     /gene="arcB"
                     /evidence=predicted
                     /product="Aerobic respiration control sensor protein
                     ArcB"
     CDS             complement(594928..596223)
                     /locus_tag="BASYS00608"
                     /gene="wecC"
                     /evidence=predicted
                     /product="UDP-N-acetyl-D-mannosamine dehydrogenase"
     CDS             complement(596249..597037)
                     /locus_tag="BASYS00609"
                     /gene="mlaA"
                     /evidence=predicted
                     /product="Probable phospholipid-binding lipoprotein mlaA"
     CDS             complement(597063..598148)
                     /locus_tag="BASYS00610"
                     /gene="mutY"
                     /evidence=predicted
                     /product="A/G-specific adenine glycosylase"
     CDS             complement(598174..599310)
                     /locus_tag="BASYS00611"
                     /gene="proB"
                     /evidence=predicted
                     /product="Glutamate 5-kinase"
     CDS             complement(599336..600724)
                     /locus_tag="BASYS00612"
                     /gene="pssA"
                     /evidence=predicted
                     /product="CDP-diacylglycerol--serine
                     O-phosphatidyltransferase"
     CDS             complement(600982..603555)
                     /locus_tag="BASYS00613"
                     /gene="clpB"
                     /evidence=predicted
                     /product="Chaperone protein ClpB"
     CDS             603984..606683
                     /locus_tag="BASYS00614"
                     /gene="acnA"
                     /evidence=predicted
                     /product="Aconitate hydratase 1"
     CDS             606744..607127
                     /locus_tag="BASYS00615"
                     /gene="grcA"
                     /evidence=predicted
                     /product="Autonomous glycyl radical cofactor"
     CDS             607188..608546
                     /locus_tag="BASYS00616"
                     /gene="yeeF"
                     /evidence=predicted
                     /product="Inner membrane transport protein YeeF"
     CDS             608607..610247
                     /locus_tag="BASYS00617"
                     /gene="pgm"
                     /evidence=predicted
                     /product="Phosphoglucomutase"
     CDS             610308..610763
                     /locus_tag="BASYS00618"
                     /gene="dut"
                     /evidence=predicted
                     /product="Deoxyuridine 5'-triphosphate
                     nucleotidohydrolase"
     CDS             610824..611978
                     /locus_tag="BASYS00619"
                     /gene="agaS"
                     /evidence=predicted
                     /product="Putative tagatose-6-phosphate ketose/aldose
                     isomerase"
     CDS             612039..612257
                     /locus_tag="BASYS00620"
                     /gene="ypeB"
                     /evidence=predicted
                     /product="Uncharacterized protein ypeB"
     CDS             612453..613220
                     /locus_tag="BASYS00621"
                     /gene="livG"
                     /evidence=predicted
                     /product="High-affinity branched-chain amino acid
                     transport ATP-binding protein LivG"
     CDS             613281..614072
                     /locus_tag="BASYS00622"
                     /gene="agaD"
                     /evidence=predicted
                     /product="N-acetylgalactosamine permease IID component"
     CDS             614133..615740
                     /locus_tag="BASYS00623"
                     /gene="dppA"
                     /evidence=predicted
                     /product="Periplasmic dipeptide transport protein"
     CDS             615801..616217
                     /locus_tag="BASYS00624"
                     /gene="csgF"
                     /evidence=predicted
                     /product="Curli production assembly/transport component
                     CsgF"
     CDS             617151..617255
                     /locus_tag="BASYS00625"
                     /gene="BASYS00625"
                     /evidence=predicted
                     /product="Hypothetical Protein BASYS00625"
     CDS             617361..617456
                     /locus_tag="BASYS00626"
                     /gene="BASYS00626"
                     /evidence=predicted
                     /product="Hypothetical Protein BASYS00626"
     CDS             complement(617470..619269)
                     /locus_tag="BASYS00627"
                     /gene="lepA"
                     /evidence=predicted
                     /product="Elongation factor 4"
     CDS             complement(619455..620186)
                     /locus_tag="BASYS00628"
                     /gene="rsmE"
                     /evidence=predicted
                     /product="Ribosomal RNA small subunit methyltransferase
                     E"
     CDS             complement(620372..622651)
                     /locus_tag="BASYS00629"
                     /gene="ydeP"
                     /evidence=predicted
                     /product="Protein ydeP"
     CDS             623081..623701
                     /locus_tag="BASYS00630"
                     /gene="phnE"
                     /evidence=predicted
                     /product="Putative phosphonates transport system permease
                     protein phnE"
     CDS             623551..623931
                     /locus_tag="BASYS00631"
                     /gene="phnE"
                     /evidence=predicted
                     /product="Putative phosphonates transport system permease
                     protein phnE"
     CDS             complement(624216..624431)
                     /locus_tag="BASYS00632"
                     /gene="BASYS00632"
                     /evidence=predicted
                     /product="Hypothetical"
     CDS             complement(624559..626034)
                     /locus_tag="BASYS00633"
                     /gene="ilvC"
                     /evidence=predicted
                     /product="Ketol-acid reductoisomerase"
     CDS             complement(626095..627411)
                     /locus_tag="BASYS00634"
                     /gene="fucP"
                     /evidence=predicted
                     /product="L-fucose-proton symporter"
     CDS             complement(627472..628059)
                     /locus_tag="BASYS00635"
                     /gene="mtlR"
                     /evidence=predicted
                     /product="Mannitol operon repressor"
     CDS             628431..628934
                     /locus_tag="BASYS00636"
                     /gene="yhbS"
                     /evidence=predicted
                     /product="Uncharacterized N-acetyltransferase YhbS"
     CDS             628995..629642
                     /locus_tag="BASYS00637"
                     /gene="gpmB"
                     /evidence=predicted
                     /product="Probable phosphoglycerate mutase gpmB"
     CDS             629703..631508
                     /locus_tag="BASYS00638"
                     /gene="kefB"
                     /evidence=predicted
                     /product="Glutathione-regulated potassium-efflux system
                     protein kefB"
     CDS             631569..633152
                     /locus_tag="BASYS00639"
                     /gene="yegH"
                     /evidence=predicted
                     /product="UPF0053 protein yegH"
     CDS             633213..634022
                     /locus_tag="BASYS00640"
                     /gene="proC"
                     /evidence=predicted
                     /product="Pyrroline-5-carboxylate reductase"
     CDS             633986..634102
                     /locus_tag="BASYS00641"
                     /gene="BASYS00641"
                     /evidence=predicted
                     /product="Hypothetical Protein BASYS00641"
     CDS             634083..635042
                     /locus_tag="BASYS00642"
                     /gene="rfaC"
                     /evidence=predicted
                     /product="Lipopolysaccharide heptosyltransferase 1"
     CDS             635103..635837
                     /locus_tag="BASYS00643"
                     /gene="ybgL"
                     /evidence=predicted
                     /product="UPF0271 protein ybgL"
     CDS             635898..636230
                     /locus_tag="BASYS00644"
                     /gene="ygjH"
                     /evidence=predicted
                     /product="tRNA-binding protein ygjH"
     CDS             complement(636738..636881)
                     /locus_tag="BASYS00645"
                     /gene="BASYS00645"
                     /evidence=predicted
                     /product="Hypothetical Protein BASYS00645"
     CDS             636885..637814
                     /locus_tag="BASYS00646"
                     /gene="yheT"
                     /evidence=predicted
                     /product="Putative esterase YheT"
     CDS             637875..639050
                     /locus_tag="BASYS00647"
                     /gene="manA"
                     /evidence=predicted
                     /product="Mannose-6-phosphate isomerase"
     CDS             639111..641402
                     /locus_tag="BASYS00648"
                     /gene="mdoB"
                     /evidence=predicted
                     /product="Phosphoglycerol transferase I"
     CDS             641463..642302
                     /locus_tag="BASYS00649"
                     /gene="yffS"
                     /evidence=predicted
                     /product="Uncharacterized protein yffS"
     CDS             642363..643466
                     /locus_tag="BASYS00650"
                     /gene="mreC"
                     /evidence=predicted
                     /product="Rod shape-determining protein mreC"
     CDS             643351..643542
                     /locus_tag="BASYS00651"
                     /gene="BASYS00651"
                     /evidence=predicted
                     /product="Hypothetical Protein BASYS00651"
     CDS             643527..644141
                     /locus_tag="BASYS00652"
                     /gene="yigZ"
                     /evidence=predicted
                     /product="IMPACT family member yigZ"
     CDS             644202..646754
                     /locus_tag="BASYS00653"
                     /gene="mrcA"
                     /evidence=predicted
                     /product="Penicillin-binding protein 1A"
     CDS             646815..647630
                     /locus_tag="BASYS00654"
                     /gene="allR"
                     /evidence=predicted
                     /product="HTH-type transcriptional repressor AllR"
     CDS             647691..648149
                     /locus_tag="BASYS00655"
                     /gene="ybbJ"
                     /evidence=predicted
                     /product="Inner membrane protein ybbJ"
     CDS             648210..649184
                     /locus_tag="BASYS00656"
                     /gene="hemB"
                     /evidence=predicted
                     /product="Delta-aminolevulinic acid dehydratase"
     CDS             649245..649790
                     /locus_tag="BASYS00657"
                     /gene="orn"
                     /evidence=predicted
                     /product="Oligoribonuclease"
     CDS             649879..650484
                     /locus_tag="BASYS00658"
                     /gene="rplD"
                     /evidence=predicted
                     /product="50S ribosomal protein L4"
     CDS             650545..651339
                     /locus_tag="BASYS00659"
                     /gene="map"
                     /evidence=predicted
                     /product="Methionine aminopeptidase"
     CDS             651400..652254
                     /locus_tag="BASYS00660"
                     /gene="ynfH"
                     /evidence=predicted
                     /product="Anaerobic dimethyl sulfoxide reductase chain
                     ynfH"
     CDS             652315..652749
                     /locus_tag="BASYS00661"
                     /gene="phnO"
                     /evidence=predicted
                     /product="Protein PhnO"
     CDS             652810..653898
                     /locus_tag="BASYS00662"
                     /gene="mdtQ"
                     /evidence=predicted
                     /product="Multidrug resistance outer membrane protein
                     mdtQ"
     CDS             653959..654648
                     /locus_tag="BASYS00663"
                     /gene="pepE"
                     /evidence=predicted
                     /product="Peptidase E"
     CDS             654709..654858
                     /locus_tag="BASYS00664"
                     /gene="dinQ"
                     /evidence=predicted
                     /product="Uncharacterized protein dinQ"
     CDS             654919..655839
                     /locus_tag="BASYS00665"
                     /gene="lpxP"
                     /evidence=predicted
                     /product="Protein Ddg"
     CDS             655900..657333
                     /locus_tag="BASYS00666"
                     /gene="hldE"
                     /evidence=predicted
                     /product="Bifunctional protein hldE"
     CDS             657394..657834
                     /locus_tag="BASYS00667"
                     /gene="yfdK"
                     /evidence=predicted
                     /product="Uncharacterized protein yfdK"
     CDS             657895..659307
                     /locus_tag="BASYS00668"
                     /gene="pykF"
                     /evidence=predicted
                     /product="Pyruvate kinase I"
     CDS             659368..660165
                     /locus_tag="BASYS00669"
                     /gene="mtfA"
                     /evidence=predicted
                     /product="Protein mtfA"
     CDS             660226..660816
                     /locus_tag="BASYS00670"
                     /gene="rutE"
                     /evidence=predicted
                     /product="Probable malonic semialdehyde reductase RutE"
     CDS             660877..661662
                     /locus_tag="BASYS00671"
                     /gene="ydhU"
                     /evidence=predicted
                     /product="Protein phsC homolog"
     CDS             661723..662508
                     /locus_tag="BASYS00672"
                     /gene="caiD"
                     /evidence=predicted
                     /product="Carnitinyl-CoA dehydratase"
     CDS             662569..664968
                     /locus_tag="BASYS00673"
                     /gene="dosP"
                     /evidence=predicted
                     /product="Oxygen sensor protein DosP"
     CDS             665029..666066
                     /locus_tag="BASYS00674"
                     /gene="ypdE"
                     /evidence=predicted
                     /product="Aminopeptidase ypdE"
     CDS             666127..666402
                     /locus_tag="BASYS00675"
                     /gene="racC"
                     /evidence=predicted
                     /product="Protein racC"
     CDS             666463..667065
                     /locus_tag="BASYS00676"
                     /gene="yebB"
                     /evidence=predicted
                     /product="Uncharacterized protein yebB"
     CDS             complement(667038..667163)
                     /locus_tag="BASYS00677"
                     /gene="BASYS00677"
                     /evidence=predicted
                     /product="Hypothetical Protein BASYS00677"
     CDS             complement(667292..668620)
                     /locus_tag="BASYS00678"
                     /gene="gabT"
                     /evidence=predicted
                     /product="4-aminobutyrate aminotransferase"
     CDS             complement(668622..669674)
                     /locus_tag="BASYS00679"
                     /gene="fliM"
                     /evidence=predicted
                     /product="Flagellar motor switch protein FliM"
     CDS             complement(669676..671025)
                     /locus_tag="BASYS00680"
                     /gene="wcaK"
                     /evidence=predicted
                     /product="Colanic acid biosynthesis protein wcaK"
     CDS             complement(671154..672329)
                     /locus_tag="BASYS00681"
                     /gene="fliK"
                     /evidence=predicted
                     /product="Flagellar hook-length control protein"
     CDS             complement(672331..674598)
                     /locus_tag="BASYS00682"
                     /gene="adiA"
                     /evidence=predicted
                     /product="Biodegradative arginine decarboxylase"
     CDS             675008..676345
                     /locus_tag="BASYS00683"
                     /gene="tolA"
                     /evidence=predicted
                     /product="Protein tolA"
     CDS             676360..677418
                     /locus_tag="BASYS00684"
                     /gene="yhhX"
                     /evidence=predicted
                     /product="Uncharacterized oxidoreductase yhhX"
     CDS             677433..678902
                     /locus_tag="BASYS00685"
                     /gene="thiI"
                     /evidence=predicted
                     /product="tRNA sulfurtransferase"
     CDS             678917..679231
                     /locus_tag="BASYS00686"
                     /gene="ybfE"
                     /evidence=predicted
                     /product="Uncharacterized protein ybfE"
     CDS             679246..680526
                     /locus_tag="BASYS00687"
                     /gene="yibP"
                     /evidence=predicted
                     /product="Uncharacterized protein yibP"
     CDS             680511..680987
                     /locus_tag="BASYS00688"
                     /gene="nsrR"
                     /evidence=predicted
                     /product="HTH-type transcriptional repressor nsrR"
     CDS             680984..681646
                     /locus_tag="BASYS00689"
                     /gene="lolB"
                     /evidence=predicted
                     /product="Outer-membrane lipoprotein lolB"
     CDS             681661..681900
                     /locus_tag="BASYS00690"
                     /gene="yheU"
                     /evidence=predicted
                     /product="UPF0270 protein CKO_04772"
     CDS             681915..682910
                     /locus_tag="BASYS00691"
                     /gene="yhdH"
                     /evidence=predicted
                     /product="Putative quinone oxidoreductase YhdH"
     CDS             682925..684535
                     /locus_tag="BASYS00692"
                     /gene="hsdM"
                     /evidence=predicted
                     /product="Type I restriction enzyme EcoKI M protein"
     CDS             684532..685380
                     /locus_tag="BASYS00693"
                     /gene="yfcA"
                     /evidence=predicted
                     /product="UPF0721 transmembrane protein yfcA"
     CDS             685395..686750
                     /locus_tag="BASYS00694"
                     /gene="yfhA"
                     /evidence=predicted
                     /product="Uncharacterized protein yfhA"
     CDS             686747..687346
                     /locus_tag="BASYS00695"
                     /gene="speG"
                     /evidence=predicted
                     /product="Spermidine N(1)-acetyltransferase"
     CDS             687361..688023
                     /locus_tag="BASYS00696"
                     /gene="nadD"
                     /evidence=predicted
                     /product="Probable nicotinate-nucleotide
                     adenylyltransferase"
     CDS             688038..688310
                     /locus_tag="BASYS00697"
                     /gene="yciN"
                     /evidence=predicted
                     /product="Protein yciN"
     CDS             688325..689926
                     /locus_tag="BASYS00698"
                     /gene="rng"
                     /evidence=predicted
                     /product="Ribonuclease G"
     CDS             689941..690429
                     /locus_tag="BASYS00699"
                     /gene="mntR"
                     /evidence=predicted
                     /product="Transcriptional regulator mntR"
     CDS             690426..691850
                     /locus_tag="BASYS00700"
                     /gene="cysS"
                     /evidence=predicted
                     /product="Cysteinyl-tRNA synthetase"
     CDS             691865..692632
                     /locus_tag="BASYS00701"
                     /gene="kdsB"
                     /evidence=predicted
                     /product="3-deoxy-manno-octulosonate
                     cytidylyltransferase"
     CDS             692604..692720
                     /locus_tag="BASYS00702"
                     /gene="BASYS00702"
                     /evidence=predicted
                     /product="Hypothetical Protein BASYS00702"
     CDS             694192..695097
                     /locus_tag="BASYS00703"
                     /gene="rfbD"
                     /evidence=predicted
                     /product="dTDP-4-dehydrorhamnose reductase"
     CDS             695098..695955
                     /locus_tag="BASYS00704"
                     /gene="murI"
                     /evidence=predicted
                     /product="Glutamate racemase"
     CDS             695956..696336
                     /locus_tag="BASYS00705"
                     /gene="atpI"
                     /evidence=predicted
                     /product="ATP synthase protein I"
     CDS             696337..697725
                     /locus_tag="BASYS00706"
                     /gene="yneI"
                     /evidence=predicted
                     /product="Aldehyde dehydrogenase-like protein yneI"
     CDS             697726..699573
                     /locus_tag="BASYS00707"
                     /gene="secD"
                     /evidence=predicted
                     /product="Protein-export membrane protein secD"
     CDS             699574..699906
                     /locus_tag="BASYS00708"
                     /gene="rplV"
                     /evidence=predicted
                     /product="50S ribosomal protein L22"
     CDS             699907..700605
                     /locus_tag="BASYS00709"
                     /gene="mtnN"
                     /evidence=predicted
                     /product="5'-methylthioadenosine/S-adenosylhomocysteine
                     nucleosidase"
     CDS             700606..702111
                     /locus_tag="BASYS00710"
                     /gene="rbsA1"
                     /evidence=predicted
                     /product="Ribose import ATP-binding protein RbsA 1"
     CDS             702112..703485
                     /locus_tag="BASYS00711"
                     /gene="mpl"
                     /evidence=predicted
                     /product="UDP-N-acetylmuramate:L-alanyl-gamma-D-glutamyl-
                     meso-diaminopimelate ligase"
     CDS             703486..704652
                     /locus_tag="BASYS00712"
                     /gene="rfc"
                     /evidence=predicted
                     /product="O-antigen polymerase"
     CDS             705066..706016
                     /locus_tag="BASYS00713"
                     /gene="mhpF"
                     /evidence=predicted
                     /product="Acetaldehyde dehydrogenase"
     CDS             706077..706301
                     /locus_tag="BASYS00714"
                     /gene="pspB"
                     /evidence=predicted
                     /product="Phage shock protein B"
     CDS             706362..706766
                     /locus_tag="BASYS00715"
                     /gene="flgC"
                     /evidence=predicted
                     /product="Flagellar basal-body rod protein flgC"
     CDS             706827..707321
                     /locus_tag="BASYS00716"
                     /gene="lspA"
                     /evidence=predicted
                     /product="Lipoprotein signal peptidase"
     CDS             707382..708290
                     /locus_tag="BASYS00717"
                     /gene="citE"
                     /evidence=predicted
                     /product="Citrate lyase subunit beta"
     CDS             708351..709109
                     /locus_tag="BASYS00718"
                     /gene="menH"
                     /evidence=predicted
                     /product="2-succinyl-6-hydroxy-2,4-cyclohexadiene-1-
                     carboxylate synthase"
     CDS             709170..709763
                     /locus_tag="BASYS00719"
                     /gene="rdgB"
                     /evidence=predicted
                     /product="Nucleoside-triphosphatase rdgB"
     CDS             709824..711479
                     /locus_tag="BASYS00720"
                     /gene="tsr"
                     /evidence=predicted
                     /product="Methyl-accepting chemotaxis protein I"
     CDS             711540..712580
                     /locus_tag="BASYS00721"
                     /gene="ynjI"
                     /evidence=predicted
                     /product="Inner membrane protein ynjI"
     CDS             712641..713099
                     /locus_tag="BASYS00722"
                     /gene="mraZ"
                     /evidence=predicted
                     /product="Protein MraZ"
     CDS             713160..714752
                     /locus_tag="BASYS00723"
                     /gene="ybiT"
                     /evidence=predicted
                     /product="Uncharacterized ABC transporter ATP-binding
                     protein YbiT"
     CDS             714813..716129
                     /locus_tag="BASYS00724"
                     /gene="gntT"
                     /evidence=predicted
                     /product="High-affinity gluconate transporter"
     CDS             716190..717008
                     /locus_tag="BASYS00725"
                     /gene="ybhA"
                     /evidence=predicted
                     /product="Phosphatase YbhA"
     CDS             717069..717632
                     /locus_tag="BASYS00726"
                     /gene="ppdB"
                     /evidence=predicted
                     /product="Prepilin peptidase-dependent protein B"
     CDS             717693..719408
                     /locus_tag="BASYS00727"
                     /gene="dld"
                     /evidence=predicted
                     /product="D-lactate dehydrogenase"
     CDS             719469..719879
                     /locus_tag="BASYS00728"
                     /gene="hycH"
                     /evidence=predicted
                     /product="Formate hydrogenlyase maturation protein hycH"
     CDS             719940..722573
                     /locus_tag="BASYS00729"
                     /gene="mngB"
                     /evidence=predicted
                     /product="Alpha-mannosidase mngB"
     CDS             722634..723116
                     /locus_tag="BASYS00730"
                     /gene="ybeL"
                     /evidence=predicted
                     /product="Uncharacterized protein ybeL"
     CDS             723177..723935
                     /locus_tag="BASYS00731"
                     /gene="yghR"
                     /evidence=predicted
                     /product="Uncharacterized ATP-binding protein yghR"
     CDS             complement(725346..726425)
                     /locus_tag="BASYS00732"
                     /gene="insH10"
                     /evidence=predicted
                     /product="Transposase insH for insertion sequence element
                     IS5R"
     CDS             complement(727026..728630)
                     /locus_tag="BASYS00733"
                     /gene="ydhS"
                     /evidence=predicted
                     /product="Uncharacterized protein ydhS"
     CDS             729283..729378
                     /locus_tag="BASYS00734"
                     /gene="BASYS00734"
                     /evidence=predicted
                     /product="Hypothetical Protein BASYS00734"
     CDS             730266..730454
                     /locus_tag="BASYS00735"
                     /gene="ymfR"
                     /evidence=predicted
                     /product="Uncharacterized protein ymfR"
     CDS             730555..731031
                     /locus_tag="BASYS00736"
                     /gene="hycA"
                     /evidence=predicted
                     /product="Formate hydrogenlyase regulatory protein hycA"
     CDS             731132..731839
                     /locus_tag="BASYS00737"
                     /gene="ygeA"
                     /evidence=predicted
                     /product="Uncharacterized protein YgeA"
     CDS             731940..732737
                     /locus_tag="BASYS00738"
                     /gene="tatD"
                     /evidence=predicted
                     /product="Deoxyribonuclease tatD"
     CDS             732838..733323
                     /locus_tag="BASYS00739"
                     /gene="cynS"
                     /evidence=predicted
                     /product="Cyanate hydratase"
     CDS             733424..734410
                     /locus_tag="BASYS00740"
                     /gene="cysK"
                     /evidence=predicted
                     /product="Cysteine synthase A"
     CDS             734511..735116
                     /locus_tag="BASYS00741"
                     /gene="paaY"
                     /evidence=predicted
                     /product="Phenylacetic acid degradation protein paaY"
     CDS             735217..735897
                     /locus_tag="BASYS00742"
                     /gene="yecA"
                     /evidence=predicted
                     /product="Uncharacterized protein yecA"
     CDS             735998..737344
                     /locus_tag="BASYS00743"
                     /gene="pepQ"
                     /evidence=predicted
                     /product="Xaa-Pro dipeptidase"
     CDS             737445..738857
                     /locus_tag="BASYS00744"
                     /gene="ulaA"
                     /evidence=predicted
                     /product="Ascorbate-specific permease IIC component ulaA"
     CDS             738958..739476
                     /locus_tag="BASYS00745"
                     /gene="tadA"
                     /evidence=predicted
                     /product="tRNA-specific adenosine deaminase"
     CDS             739577..742564
                     /locus_tag="BASYS00746"
                     /gene="nfrA"
                     /evidence=predicted
                     /product="Bacteriophage N4 adsorption protein A"
     CDS             742665..742895
                     /locus_tag="BASYS00747"
                     /gene="ydaQ"
                     /evidence=predicted
                     /product="Uncharacterized protein ydaQ"
     CDS             742996..744015
                     /locus_tag="BASYS00748"
                     /gene="argI"
                     /evidence=predicted
                     /product="Ornithine carbamoyltransferase"
     CDS             744116..745009
                     /locus_tag="BASYS00749"
                     /gene="araC"
                     /evidence=predicted
                     /product="Arabinose operon regulatory protein"
     CDS             complement(746053..746172)
                     /locus_tag="BASYS00750"
                     /gene="BASYS00750"
                     /evidence=predicted
                     /product="Hypothetical Protein BASYS00750"
     CDS             745110..747311
                     /locus_tag="BASYS00751"
                     /gene="arpA"
                     /evidence=predicted
                     /product="Ankyrin repeat protein A"
     CDS             747412..748575
                     /locus_tag="BASYS00752"
                     /gene="cfa"
                     /evidence=predicted
                     /product="Cyclopropane-fatty-acyl-phospholipid synthase"
     CDS             748676..749395
                     /locus_tag="BASYS00753"
                     /gene="yggS"
                     /evidence=predicted
                     /product="UPF0001 protein yggS"
     CDS             749496..750497
                     /locus_tag="BASYS00754"
                     /gene="yqjG"
                     /evidence=predicted
                     /product="Uncharacterized protein yqjG"
     CDS             750598..751398
                     /locus_tag="BASYS00755"
                     /gene="znuB"
                     /evidence=predicted
                     /product="High-affinity zinc uptake system membrane
                     protein znuB"
     CDS             751499..751786
                     /locus_tag="BASYS00756"
                     /gene="yeaC"
                     /evidence=predicted
                     /product="Uncharacterized protein yeaC"
     CDS             751887..753038
                     /locus_tag="BASYS00757"
                     /gene="potA"
                     /evidence=predicted
                     /product="Spermidine/putrescine import ATP-binding
                     protein PotA"
     CDS             755337..756125
                     /locus_tag="BASYS00758"
                     /gene="uxuR"
                     /evidence=predicted
                     /product="Uxu operon transcriptional regulator"
     CDS             complement(756374..757162)
                     /locus_tag="BASYS00759"
                     /gene="ycfZ"
                     /evidence=predicted
                     /product="Inner membrane protein ycfZ"
     CDS             complement(757223..758119)
                     /locus_tag="BASYS00760"
                     /gene="ynbB"
                     /evidence=predicted
                     /product="Uncharacterized protein YnbB"
     CDS             complement(758573..759283)
                     /locus_tag="BASYS00761"
                     /gene="ylbH"
                     /evidence=predicted
                     /product="Putative uncharacterized protein ylbH"
     CDS             complement(759344..759655)
                     /locus_tag="BASYS00762"
                     /gene="ydfR"
                     /evidence=predicted
                     /product="Uncharacterized protein ydfR"
     CDS             complement(760034..760219)
                     /locus_tag="BASYS00763"
                     /gene="ylcE"
                     /evidence=predicted
                     /product="Putative uncharacterized protein ylcE"
     CDS             complement(760340..761308)
                     /locus_tag="BASYS00764"
                     /gene="ycjV"
                     /evidence=predicted
                     /product="Uncharacterized ABC transporter ATP-binding
                     protein YcjV"
     CDS             complement(761369..762460)
                     /locus_tag="BASYS00765"
                     /gene="ygcJ"
                     /evidence=predicted
                     /product="Uncharacterized protein ygcJ"
     CDS             complement(762521..762688)
                     /locus_tag="BASYS00766"
                     /gene="BASYS00766"
                     /evidence=predicted
                     /product="Transposase TnA"
     CDS             complement(762749..763987)
                     /locus_tag="BASYS00767"
                     /gene="yhiL"
                     /evidence=predicted
                     /product="Putative uncharacterized protein yhiL"
     CDS             complement(764048..764536)
                     /locus_tag="BASYS00768"
                     /gene="yecT"
                     /evidence=predicted
                     /product="Uncharacterized protein yecT"
     CDS             complement(764657..765295)
                     /locus_tag="BASYS00769"
                     /gene="leuE"
                     /evidence=predicted
                     /product="Leucine efflux protein"
     CDS             complement(765356..766117)
                     /locus_tag="BASYS00770"
                     /gene="envY"
                     /evidence=predicted
                     /product="Porin thermoregulatory protein envY"
     CDS             complement(766178..767134)
                     /locus_tag="BASYS00771"
                     /gene="yfjH"
                     /evidence=predicted
                     /product="Uncharacterized protein yfjH"
     CDS             complement(767195..768460)
                     /locus_tag="BASYS00772"
                     /gene="ydiN"
                     /evidence=predicted
                     /product="Inner membrane transport protein ydiN"
     CDS             769078..769236
                     /locus_tag="BASYS00773"
                     /gene="BASYS00773"
                     /evidence=predicted
                     /product="Conserved Hypothetical Protein"
     CDS             769260..769382
                     /locus_tag="BASYS00774"
                     /gene="BASYS00774"
                     /evidence=predicted
                     /product="Hypothetical Protein BASYS00774"
     CDS             769506..770906
                     /locus_tag="BASYS00775"
                     /gene="gadA"
                     /evidence=predicted
                     /product="Glutamate decarboxylase alpha"
     CDS             770875..771846
                     /locus_tag="BASYS00776"
                     /gene="cysM"
                     /evidence=predicted
                     /product="Cysteine synthase B"
     CDS             771809..772318
                     /locus_tag="BASYS00777"
                     /gene="nuoA"
                     /evidence=predicted
                     /product="NADH-quinone oxidoreductase subunit A"
     CDS             772338..773147
                     /locus_tag="BASYS00778"
                     /gene="yafD"
                     /evidence=predicted
                     /product="UPF0294 protein Ent638_0743"
     CDS             773065..774078
                     /locus_tag="BASYS00779"
                     /gene="fimH"
                     /evidence=predicted
                     /product="Protein fimH"
     CDS             774065..775648
                     /locus_tag="BASYS00780"
                     /gene="xylG"
                     /evidence=predicted
                     /product="Xylose import ATP-binding protein XylG"
     CDS             776460..777581
                     /locus_tag="BASYS00781"
                     /gene="yrbG"
                     /evidence=predicted
                     /product="Inner membrane protein yrbG"
     CDS             777688..779169
                     /locus_tag="BASYS00782"
                     /gene="gspE"
                     /evidence=predicted
                     /product="Probable general secretion pathway protein E"
     CDS             779276..782395
                     /locus_tag="BASYS00783"
                     /gene="flu"
                     /evidence=predicted
                     /product="Antigen 43"
     CDS             782502..783098
                     /locus_tag="BASYS00784"
                     /gene="wrbA"
                     /evidence=predicted
                     /product="Flavoprotein wrbA"
     CDS             783205..784197
                     /locus_tag="BASYS00785"
                     /gene="tehA"
                     /evidence=predicted
                     /product="Tellurite resistance protein tehA"
     CDS             784304..786730
                     /locus_tag="BASYS00786"
                     /gene="ynfE"
                     /evidence=predicted
                     /product="Putative dimethyl sulfoxide reductase chain
                     ynfE"
     CDS             786837..787850
                     /locus_tag="BASYS00787"
                     /gene="yhjD"
                     /evidence=predicted
                     /product="Inner membrane protein yhjD"
     CDS             787957..789111
                     /locus_tag="BASYS00788"
                     /gene="bioF"
                     /evidence=predicted
                     /product="8-amino-7-oxononanoate synthase"
     CDS             789218..789700
                     /locus_tag="BASYS00789"
                     /gene="ybiA"
                     /evidence=predicted
                     /product="Swarming motility protein ybiA"
     CDS             789807..790445
                     /locus_tag="BASYS00790"
                     /gene="yjbF"
                     /evidence=predicted
                     /product="Uncharacterized lipoprotein yjbF"
     CDS             790799..791281
                     /locus_tag="BASYS00791"
                     /gene="ydcD"
                     /evidence=predicted
                     /product="Uncharacterized protein ydcD"
     CDS             791388..791972
                     /locus_tag="BASYS00792"
                     /gene="yadN"
                     /evidence=predicted
                     /product="Uncharacterized fimbrial-like protein yadN"
     CDS             792079..792492
                     /locus_tag="BASYS00793"
                     /gene="msrB"
                     /evidence=predicted
                     /product="Peptide methionine sulfoxide reductase MsrB"
     CDS             792563..793681
                     /locus_tag="BASYS00794"
                     /gene="insL1"
                     /evidence=predicted
                     /product="Transposase for insertion sequence element
                     IS421"
     CDS             complement(793962..795305)
                     /locus_tag="BASYS00795"
                     /gene="gdhA"
                     /evidence=predicted
                     /product="NADP-specific glutamate dehydrogenase"
     CDS             complement(795310..795408)
                     /locus_tag="BASYS00796"
                     /gene="BASYS00796"
                     /evidence=predicted
                     /product="Hypothetical Protein BASYS00796"
     CDS             795548..795643
                     /locus_tag="BASYS00797"
                     /gene="BASYS00797"
                     /evidence=predicted
                     /product="Hypothetical Protein BASYS00797"
     CDS             complement(795625..796383)
                     /locus_tag="BASYS00798"
                     /gene="glpR"
                     /evidence=predicted
                     /product="Glycerol-3-phosphate regulon repressor"
     CDS             complement(796430..797467)
                     /locus_tag="BASYS00799"
                     /gene="purR"
                     /evidence=predicted
                     /product="HTH-type transcriptional repressor purR"
     CDS             797940..798590
                     /locus_tag="BASYS00800"
                     /gene="csgD"
                     /evidence=predicted
                     /product="CsgBAC operon transcriptional regulatory
                     protein"
     CDS             798601..798903
                     /locus_tag="BASYS00801"
                     /gene="ynaJ"
                     /evidence=predicted
                     /product="Uncharacterized protein ynaJ"
     CDS             798914..799792
                     /locus_tag="BASYS00802"
                     /gene="hemK"
                     /evidence=predicted
                     /product="Protein methyltransferase hemK"
     CDS             799803..800174
                     /locus_tag="BASYS00803"
                     /gene="fryB"
                     /evidence=predicted
                     /product="Fructose-like phosphotransferase enzyme IIB
                     component 1"
     CDS             800185..800733
                     /locus_tag="BASYS00804"
                     /gene="ftnB"
                     /evidence=predicted
                     /product="Ferritin-like protein 2"
     CDS             800744..801157
                     /locus_tag="BASYS00805"
                     /gene="yhdN"
                     /evidence=predicted
                     /product="Uncharacterized protein yhdN"
     CDS             801168..802160
                     /locus_tag="BASYS00806"
                     /gene="hyfC"
                     /evidence=predicted
                     /product="Hydrogenase-4 component C"
     CDS             802171..803349
                     /locus_tag="BASYS00807"
                     /gene="norW"
                     /evidence=predicted
                     /product="Nitric oxide reductase FlRd-NAD(+) reductase"
     CDS             803360..804661
                     /locus_tag="BASYS00808"
                     /gene="hemA"
                     /evidence=predicted
                     /product="Glutamyl-tRNA reductase"
     CDS             804672..806015
                     /locus_tag="BASYS00809"
                     /gene="eno"
                     /evidence=predicted
                     /product="Enolase"
     CDS             complement(806491..806730)
                     /locus_tag="BASYS00810"
                     /gene="yobH"
                     /evidence=predicted
                     /product="Uncharacterized protein yobH"
     CDS             complement(806849..807316)
                     /locus_tag="BASYS00811"
                     /gene="yfjT"
                     /evidence=predicted
                     /product="Uncharacterized protein yfjT"
     CDS             complement(807784..808608)
                     /locus_tag="BASYS00812"
                     /gene="yfdQ"
                     /evidence=predicted
                     /product="Uncharacterized protein yfdQ"
     CDS             complement(808727..809947)
                     /locus_tag="BASYS00813"
                     /gene="ybdN"
                     /evidence=predicted
                     /product="Uncharacterized protein ybdN"
     CDS             complement(810001..810099)
                     /locus_tag="BASYS00814"
                     /gene="BASYS00814"
                     /evidence=predicted
                     /product="Hypothetical Protein BASYS00814"
     CDS             complement(810066..810848)
                     /locus_tag="BASYS00815"
                     /gene="sgcR"
                     /evidence=predicted
                     /product="Putative sgc region transcriptional regulator"
     CDS             complement(810967..811680)
                     /locus_tag="BASYS00816"
                     /gene="ybhM"
                     /evidence=predicted
                     /product="Uncharacterized protein ybhM"
     CDS             complement(811799..813259)
                     /locus_tag="BASYS00817"
                     /gene="yaiT"
                     /evidence=predicted
                     /product="Putative uncharacterized protein YaiT"
     CDS             complement(813378..814355)
                     /locus_tag="BASYS00818"
                     /gene="ybeQ"
                     /evidence=predicted
                     /product="Uncharacterized protein ybeQ"
     CDS             complement(814474..814752)
                     /locus_tag="BASYS00819"
                     /gene="sgcB"
                     /evidence=predicted
                     /product="Putative phosphotransferase enzyme IIB
                     component sgcB"
     CDS             complement(814871..816304)
                     /locus_tag="BASYS00820"
                     /gene="ybhI"
                     /evidence=predicted
                     /product="Inner membrane protein ybhI"
     CDS             complement(816423..817013)
                     /locus_tag="BASYS00821"
                     /gene="ycaK"
                     /evidence=predicted
                     /product="Uncharacterized NAD(P)H oxidoreductase ycaK"
     CDS             817910..818026
                     /locus_tag="BASYS00822"
                     /gene="BASYS00822"
                     /evidence=predicted
                     /product="Hypothetical Protein BASYS00822"
     CDS             complement(817514..818182)
                     /locus_tag="BASYS00823"
                     /gene="ykgH"
                     /evidence=predicted
                     /product="Uncharacterized protein ykgH"
     CDS             complement(818301..819446)
                     /locus_tag="BASYS00824"
                     /gene="yfdE"
                     /evidence=predicted
                     /product="Uncharacterized protein YfdE"
     CDS             complement(819565..820944)
                     /locus_tag="BASYS00825"
                     /gene="ydjK"
                     /evidence=predicted
                     /product="Putative metabolite transport protein ydjK"
     CDS             complement(821063..823621)
                     /locus_tag="BASYS00826"
                     /gene="ydbA"
                     /evidence=predicted
                     /product="Putative uncharacterized protein YdbA"
     CDS             complement(823740..824888)
                     /locus_tag="BASYS00827"
                     /gene="ydeT"
                     /evidence=predicted
                     /product="Putative uncharacterized protein ydet"
     CDS             complement(825007..826437)
                     /locus_tag="BASYS00828"
                     /gene="ycaM"
                     /evidence=predicted
                     /product="Inner membrane transporter ycaM"
     CDS             complement(826790..827377)
                     /locus_tag="BASYS00829"
                     /gene="eamB"
                     /evidence=predicted
                     /product="Cysteine/O-acetylserine efflux protein"
     CDS             complement(827606..829045)
                     /locus_tag="BASYS00830"
                     /gene="rsmF"
                     /evidence=predicted
                     /product="Ribosomal RNA small subunit methyltransferase
                     F"
     CDS             complement(829274..830737)
                     /locus_tag="BASYS00831"
                     /gene="ttdT"
                     /evidence=predicted
                     /product="L-tartrate/succinate antiporter"
     CDS             complement(830966..831784)
                     /locus_tag="BASYS00832"
                     /gene="aroE"
                     /evidence=predicted
                     /product="Shikimate dehydrogenase"
     CDS             complement(832013..832228)
                     /locus_tag="BASYS00833"
                     /gene="yaiX"
                     /evidence=predicted
                     /product="Uncharacterized acetyltransferase yaiX"
     CDS             complement(832457..833203)
                     /locus_tag="BASYS00834"
                     /gene="dsbG"
                     /evidence=predicted
                     /product="Thiol:disulfide interchange protein DsbG"
     CDS             complement(833432..834427)
                     /locus_tag="BASYS00835"
                     /gene="flk"
                     /evidence=predicted
                     /product="Flagellar regulator flk"
     CDS             complement(834656..835102)
                     /locus_tag="BASYS00836"
                     /gene="etp"
                     /evidence=predicted
                     /product="Low molecular weight
                     protein-tyrosine-phosphatase etp"
     CDS             complement(835331..835882)
                     /locus_tag="BASYS00837"
                     /gene="ampD"
                     /evidence=predicted
                     /product="1,6-anhydro-N-acetylmuramyl-L-alanine amidase
                     AmpD"
     CDS             complement(836111..837307)
                     /locus_tag="BASYS00838"
                     /gene="yfjD"
                     /evidence=predicted
                     /product="UPF0053 inner membrane protein yfjD"
     CDS             complement(837536..838294)
                     /locus_tag="BASYS00839"
                     /gene="ydiY"
                     /evidence=predicted
                     /product="Uncharacterized protein ydiY"
     CDS             complement(838523..838882)
                     /locus_tag="BASYS00840"
                     /gene="yneG"
                     /evidence=predicted
                     /product="Uncharacterized protein yneG"
     CDS             complement(839111..839866)
                     /locus_tag="BASYS00841"
                     /gene="cdh"
                     /evidence=predicted
                     /product="CDP-diacylglycerol pyrophosphatase"
     CDS             complement(840095..840787)
                     /locus_tag="BASYS00842"
                     /gene="torR"
                     /evidence=predicted
                     /product="TorCAD operon transcriptional regulatory
                     protein torR"
     CDS             complement(841016..842308)
                     /locus_tag="BASYS00843"
                     /gene="ycjN"
                     /evidence=predicted
                     /product="Putative ABC transporter periplasmic-binding
                     protein ycjN"
     CDS             complement(842537..842977)
                     /locus_tag="BASYS00844"
                     /gene="cutC"
                     /evidence=predicted
                     /product="Copper homeostasis protein CutC"
     CDS             complement(843163..843483)
                     /locus_tag="BASYS00845"
                     /gene="b2391"
                     /evidence=predicted
                     /product="Hypothetical"
     CDS             complement(843206..843532)
                     /locus_tag="BASYS00846"
                     /gene="ypeC"
                     /evidence=predicted
                     /product="Uncharacterized protein ypeC"
     CDS             complement(843761..845605)
                     /locus_tag="BASYS00847"
                     /gene="selB"
                     /evidence=predicted
                     /product="Selenocysteine-specific elongation factor"
     CDS             complement(845834..847081)
                     /locus_tag="BASYS00848"
                     /gene="yidR"
                     /evidence=predicted
                     /product="Uncharacterized protein YidR"
     CDS             complement(847310..848509)
                     /locus_tag="BASYS00849"
                     /gene="yjeS"
                     /evidence=predicted
                     /product="Putative electron transport protein yjeS"
     CDS             848843..849040
                     /locus_tag="BASYS00850"
                     /gene="BASYS00850"
                     /evidence=predicted
                     /product="Hypothetical Protein BASYS00850"
     CDS             complement(849161..849349)
                     /locus_tag="BASYS00851"
                     /gene="BASYS00851"
                     /evidence=predicted
                     /product="Hypothetical"
     CDS             complement(850192..850650)
                     /locus_tag="BASYS00852"
                     /gene="yaiI"
                     /evidence=predicted
                     /product="UPF0178 protein yaiI"
     CDS             complement(850767..852494)
                     /locus_tag="BASYS00853"
                     /gene="yfbK"
                     /evidence=predicted
                     /product="Uncharacterized protein yfbK"
     CDS             complement(852611..853075)
                     /locus_tag="BASYS00854"
                     /gene="yhaV"
                     /evidence=predicted
                     /product="Toxin YhaV"
     CDS             complement(853192..854253)
                     /locus_tag="BASYS00855"
                     /gene="yncE"
                     /evidence=predicted
                     /product="Uncharacterized protein YncE"
     CDS             complement(854370..855248)
                     /locus_tag="BASYS00856"
                     /gene="yjcZ"
                     /evidence=predicted
                     /product="Uncharacterized protein yjcZ"
     CDS             complement(855365..856096)
                     /locus_tag="BASYS00857"
                     /gene="yehW"
                     /evidence=predicted
                     /product="Putative osmoprotectant uptake system permease
                     protein yehW"
     CDS             complement(856213..857604)
                     /locus_tag="BASYS00858"
                     /gene="ydjN"
                     /evidence=predicted
                     /product="Uncharacterized symporter ydjN"
     CDS             complement(857721..859562)
                     /locus_tag="BASYS00859"
                     /gene="nuoL"
                     /evidence=predicted
                     /product="NADH-quinone oxidoreductase subunit L"
     CDS             complement(859679..859891)
                     /locus_tag="BASYS00860"
                     /gene="cspG"
                     /evidence=predicted
                     /product="Cold shock-like protein CspG"
     CDS             complement(860008..861291)
                     /locus_tag="BASYS00861"
                     /gene="yebS"
                     /evidence=predicted
                     /product="Inner membrane protein yebS"
     CDS             complement(861408..862859)
                     /locus_tag="BASYS00862"
                     /gene="panF"
                     /evidence=predicted
                     /product="Sodium/pantothenate symporter"
     CDS             complement(862976..864478)
                     /locus_tag="BASYS00863"
                     /gene="uhpB"
                     /evidence=predicted
                     /product="Sensor protein uhpB"
     CDS             complement(864595..865038)
                     /locus_tag="BASYS00864"
                     /gene="wzb"
                     /evidence=predicted
                     /product="Low molecular weight
                     protein-tyrosine-phosphatase wzb"
     CDS             complement(865155..865970)
                     /locus_tag="BASYS00865"
                     /gene="ydjO"
                     /evidence=predicted
                     /product="Uncharacterized protein ydjO"
     CDS             complement(866087..866659)
                     /locus_tag="BASYS00866"
                     /gene="ybaY"
                     /evidence=predicted
                     /product="Uncharacterized lipoprotein ybaY"
     CDS             complement(866776..867771)
                     /locus_tag="BASYS00867"
                     /gene="yiaH"
                     /evidence=predicted
                     /product="Inner membrane protein YiaH"
     CDS             complement(867816..867926)
                     /locus_tag="BASYS00868"
                     /gene="BASYS00868"
                     /evidence=predicted
                     /product="Hypothetical"
     CDS             868670..868903
                     /locus_tag="BASYS00869"
                     /gene="ybeM"
                     /evidence=predicted
                     /product="UPF0012 hydrolase ybeM"
     CDS             868900..869463
                     /locus_tag="BASYS00870"
                     /gene="ybeM"
                     /evidence=predicted
                     /product="UPF0012 hydrolase ybeM"
     CDS             complement(869690..870685)
                     /locus_tag="BASYS00871"
                     /gene="gntR"
                     /evidence=predicted
                     /product="HTH-type transcriptional regulator gntR"
     CDS             complement(870772..871248)
                     /locus_tag="BASYS00872"
                     /gene="yfjG"
                     /evidence=predicted
                     /product="Putative toxin YfjG"
     CDS             complement(871335..872129)
                     /locus_tag="BASYS00873"
                     /gene="speD"
                     /evidence=predicted
                     /product="S-adenosylmethionine decarboxylase proenzyme"
     CDS             complement(872216..873448)
                     /locus_tag="BASYS00874"
                     /gene="nadR"
                     /evidence=predicted
                     /product="Trifunctional NAD biosynthesis/regulator
                     protein NadR"
     CDS             complement(873535..874500)
                     /locus_tag="BASYS00875"
                     /gene="lipA"
                     /evidence=predicted
                     /product="Lipoyl synthase"
     CDS             complement(874587..874760)
                     /locus_tag="BASYS00876"
                     /gene="gnsA"
                     /evidence=predicted
                     /product="Protein gnsA"
     CDS             complement(874847..875308)
                     /locus_tag="BASYS00877"
                     /gene="pyrI"
                     /evidence=predicted
                     /product="Aspartate carbamoyltransferase regulatory
                     chain"
     CDS             complement(875395..877269)
                     /locus_tag="BASYS00878"
                     /gene="htpG"
                     /evidence=predicted
                     /product="Chaperone protein htpG"
     CDS             complement(877356..877691)
                     /locus_tag="BASYS00879"
                     /gene="sohA"
                     /evidence=predicted
                     /product="Antitoxin PrlF"
     CDS             complement(877778..878845)
                     /locus_tag="BASYS00880"
                     /gene="rffG"
                     /evidence=predicted
                     /product="dTDP-glucose 4,6-dehydratase 2"
     CDS             complement(878932..879669)
                     /locus_tag="BASYS00881"
                     /gene="hisA"
                     /evidence=predicted
                     /product="1-(5-phosphoribosyl)-5-[(5-
                     phosphoribosylamino)methylideneamino]
                     imidazole-4-carboxamide isomerase"
     CDS             complement(879756..880346)
                     /locus_tag="BASYS00882"
                     /gene="diaA"
                     /evidence=predicted
                     /product="DnaA initiator-associating protein diaA"
     CDS             complement(880433..882469)
                     /locus_tag="BASYS00883"
                     /gene="lpoA"
                     /evidence=predicted
                     /product="Penicillin-binding protein activator LpoA"
     CDS             882562..882687
                     /locus_tag="BASYS00884"
                     /gene="BASYS00884"
                     /evidence=predicted
                     /product="Hypothetical"
     CDS             complement(882556..882951)
                     /locus_tag="BASYS00885"
                     /gene="yraN"
                     /evidence=predicted
                     /product="UPF0102 protein yraN"
     CDS             complement(883038..883271)
                     /locus_tag="BASYS00886"
                     /gene="ydcY"
                     /evidence=predicted
                     /product="Uncharacterized protein ydcY"
     CDS             complement(883358..883765)
                     /locus_tag="BASYS00887"
                     /gene="ygfX"
                     /evidence=predicted
                     /product="Uncharacterized protein ygfX"
     CDS             complement(883852..884220)
                     /locus_tag="BASYS00888"
                     /gene="dgkA"
                     /evidence=predicted
                     /product="Diacylglycerol kinase"
     CDS             complement(884307..884879)
                     /locus_tag="BASYS00889"
                     /gene="rimN"
                     /evidence=predicted
                     /product="tRNA threonylcarbamoyladenosine biosynthesis
                     protein RimN"
     CDS             complement(884966..885775)
                     /locus_tag="BASYS00890"
                     /gene="ybbO"
                     /evidence=predicted
                     /product="Uncharacterized oxidoreductase ybbO"
     CDS             complement(885862..886800)
                     /locus_tag="BASYS00891"
                     /gene="ghrA"
                     /evidence=predicted
                     /product="Glyoxylate/hydroxypyruvate reductase A"
     CDS             886959..887060
                     /locus_tag="BASYS00892"
                     /gene="BASYS00892"
                     /evidence=predicted
                     /product="Hypothetical Protein BASYS00892"
     CDS             complement(887550..887663)
                     /locus_tag="BASYS00893"
                     /gene="BASYS00893"
                     /evidence=predicted
                     /product="Hypothetical Protein BASYS00893"
     CDS             888001..889236
                     /locus_tag="BASYS00894"
                     /gene="allC"
                     /evidence=predicted
                     /product="Allantoate amidohydrolase"
     CDS             889254..890237
                     /locus_tag="BASYS00895"
                     /gene="lepB"
                     /evidence=predicted
                     /product="Signal peptidase I"
     CDS             890192..890680
                     /locus_tag="BASYS00896"
                     /gene="sufE"
                     /evidence=predicted
                     /product="Cysteine desulfuration protein sufE"
     CDS             890698..890880
                     /locus_tag="BASYS00897"
                     /gene="ydcX"
                     /evidence=predicted
                     /product="Uncharacterized protein ydcX"
     CDS             890898..891134
                     /locus_tag="BASYS00898"
                     /gene="ygdI"
                     /evidence=predicted
                     /product="Uncharacterized lipoprotein ygdI"
     CDS             891152..891418
                     /locus_tag="BASYS00899"
                     /gene="rpmA"
                     /evidence=predicted
                     /product="50S ribosomal protein L27"
     CDS             complement(892013..893128)
                     /locus_tag="BASYS00900"
                     /gene="adrA"
                     /evidence=predicted
                     /product="Protein AdrA"
     CDS             complement(893189..894181)
                     /locus_tag="BASYS00901"
                     /gene="proX"
                     /evidence=predicted
                     /product="Glycine betaine-binding periplasmic protein"
     CDS             complement(894242..895564)
                     /locus_tag="BASYS00902"
                     /gene="atoE"
                     /evidence=predicted
                     /product="Short-chain fatty acids transporter"
     CDS             complement(895625..897616)
                     /locus_tag="BASYS00903"
                     /gene="cyoB"
                     /evidence=predicted
                     /product="Ubiquinol oxidase subunit 1"
     CDS             complement(897677..898153)
                     /locus_tag="BASYS00904"
                     /gene="ykfG"
                     /evidence=predicted
                     /product="UPF0758 protein ykfG"
     CDS             complement(898214..899416)
                     /locus_tag="BASYS00905"
                     /gene="ackA"
                     /evidence=predicted
                     /product="Acetate kinase"
     CDS             complement(899477..900547)
                     /locus_tag="BASYS00906"
                     /gene="hisC"
                     /evidence=predicted
                     /product="Histidinol-phosphate aminotransferase"
     CDS             complement(900608..901234)
                     /locus_tag="BASYS00907"
                     /gene="yliJ"
                     /evidence=predicted
                     /product="Uncharacterized GST-like protein yliJ"
     CDS             complement(901295..901618)
                     /locus_tag="BASYS00908"
                     /gene="iscA"
                     /evidence=predicted
                     /product="Iron-binding protein iscA"
     CDS             complement(901679..902419)
                     /locus_tag="BASYS00909"
                     /gene="trmJ"
                     /evidence=predicted
                     /product="tRNA (cytidine/uridine-2'-O-)-methyltransferase
                     TrmJ"
     CDS             complement(902480..902719)
                     /locus_tag="BASYS00910"
                     /gene="relB"
                     /evidence=predicted
                     /product="Antitoxin RelB"
     CDS             complement(902780..903535)
                     /locus_tag="BASYS00911"
                     /gene="thiF"
                     /evidence=predicted
                     /product="Sulfur carrier protein ThiS
                     adenylyltransferase"
     CDS             complement(903596..904870)
                     /locus_tag="BASYS00912"
                     /gene="tyrS"
                     /evidence=predicted
                     /product="Tyrosyl-tRNA synthetase"
     CDS             complement(904931..906190)
                     /locus_tag="BASYS00913"
                     /gene="codB"
                     /evidence=predicted
                     /product="Cytosine permease"
     CDS             complement(906251..907567)
                     /locus_tag="BASYS00914"
                     /gene="ugpB"
                     /evidence=predicted
                     /product="sn-glycerol-3-phosphate-binding periplasmic
                     protein ugpB"
     CDS             complement(907628..908923)
                     /locus_tag="BASYS00915"
                     /gene="menF"
                     /evidence=predicted
                     /product="Menaquinone-specific isochorismate synthase"
     CDS             complement(908984..909181)
                     /locus_tag="BASYS00916"
                     /gene="ybdD"
                     /evidence=predicted
                     /product="Uncharacterized protein ybdD"
     CDS             complement(909242..909688)
                     /locus_tag="BASYS00917"
                     /gene="ycgN"
                     /evidence=predicted
                     /product="UPF0260 protein CKO_01185"
     CDS             complement(909749..910471)
                     /locus_tag="BASYS00918"
                     /gene="yheO"
                     /evidence=predicted
                     /product="Uncharacterized protein yheO"
     CDS             complement(910532..910933)
                     /locus_tag="BASYS00919"
                     /gene="rbfA"
                     /evidence=predicted
                     /product="Ribosome-binding factor A"
     CDS             complement(910994..912004)
                     /locus_tag="BASYS00920"
                     /gene="glpX"
                     /evidence=predicted
                     /product="Fructose-1,6-bisphosphatase class 2"
     CDS             complement(912065..912997)
                     /locus_tag="BASYS00921"
                     /gene="yfdC"
                     /evidence=predicted
                     /product="Inner membrane protein yfdC"
     CDS             complement(913058..913762)
                     /locus_tag="BASYS00922"
                     /gene="sfsA"
                     /evidence=predicted
                     /product="Sugar fermentation stimulation protein A"
     CDS             complement(913823..915241)
                     /locus_tag="BASYS00923"
                     /gene="araE"
                     /evidence=predicted
                     /product="Arabinose-proton symporter"
     CDS             complement(915302..916546)
                     /locus_tag="BASYS00924"
                     /gene="lolE"
                     /evidence=predicted
                     /product="Lipoprotein-releasing system transmembrane
                     protein lolE"
     CDS             complement(916607..916996)
                     /locus_tag="BASYS00925"
                     /gene="csgE"
                     /evidence=predicted
                     /product="Curli production assembly/transport component
                     CsgE"
     CDS             complement(917057..918736)
                     /locus_tag="BASYS00926"
                     /gene="fdhF"
                     /evidence=predicted
                     /product="Formate dehydrogenase H"
     CDS             complement(918785..919204)
                     /locus_tag="BASYS00927"
                     /gene="fdhF"
                     /evidence=predicted
                     /product="Formate dehydrogenase H"
     CDS             complement(919265..920155)
                     /locus_tag="BASYS00928"
                     /gene="pstA"
                     /evidence=predicted
                     /product="Phosphate transport system permease protein
                     pstA"
     CDS             complement(920216..920992)
                     /locus_tag="BASYS00929"
                     /gene="yfaP"
                     /evidence=predicted
                     /product="Uncharacterized protein yfaP"
     CDS             complement(921053..921262)
                     /locus_tag="BASYS00930"
                     /gene="yjbJ"
                     /evidence=predicted
                     /product="UPF0337 protein yjbJ"
     CDS             921044..921313
                     /locus_tag="BASYS00931"
                     /gene="BASYS00931"
                     /evidence=predicted
                     /product="Hypothetical Protein BASYS00931"
     CDS             complement(921323..923521)
                     /locus_tag="BASYS00932"
                     /gene="yagR"
                     /evidence=predicted
                     /product="Putative xanthine dehydrogenase YagR
                     molybdenum-binding subunit"
     CDS             complement(923582..924622)
                     /locus_tag="BASYS00933"
                     /gene="gatD"
                     /evidence=predicted
                     /product="Galactitol-1-phosphate 5-dehydrogenase"
     CDS             complement(924683..926203)
                     /locus_tag="BASYS00934"
                     /gene="mglA"
                     /evidence=predicted
                     /product="Galactose/methyl galactoside import ATP-binding
                     protein MglA"
     CDS             complement(926264..927799)
                     /locus_tag="BASYS00935"
                     /gene="mviN"
                     /evidence=predicted
                     /product="Virulence factor mviN"
     CDS             complement(927860..928780)
                     /locus_tag="BASYS00936"
                     /gene="cbpA"
                     /evidence=predicted
                     /product="Curved DNA-binding protein"
     CDS             complement(928841..929881)
                     /locus_tag="BASYS00937"
                     /gene="glk"
                     /evidence=predicted
                     /product="Glucokinase"
     CDS             complement(930056..931072)
                     /locus_tag="BASYS00938"
                     /gene="insH10"
                     /evidence=predicted
                     /product="Transposase insH for insertion sequence element
                     IS5R"
     CDS             complement(932756..933937)
                     /locus_tag="BASYS00939"
                     /gene="hemX"
                     /evidence=predicted
                     /product="Putative uroporphyrinogen-III
                     C-methyltransferase"
     CDS             complement(934036..935511)
                     /locus_tag="BASYS00940"
                     /gene="murC"
                     /evidence=predicted
                     /product="UDP-N-acetylmuramate--L-alanine ligase"
     CDS             complement(935610..936509)
                     /locus_tag="BASYS00941"
                     /gene="hisG"
                     /evidence=predicted
                     /product="ATP phosphoribosyltransferase"
     CDS             complement(936608..937642)
                     /locus_tag="BASYS00942"
                     /gene="astA"
                     /evidence=predicted
                     /product="Arginine N-succinyltransferase"
     CDS             complement(937691..937825)
                     /locus_tag="BASYS00943"
                     /gene="BASYS00943"
                     /evidence=predicted
                     /product="Hypothetical"
     CDS             complement(937847..938071)
                     /locus_tag="BASYS00944"
                     /gene="BASYS00944"
                     /evidence=predicted
                     /product="Hypothetical"
     CDS             complement(938383..938493)
                     /locus_tag="BASYS00945"
                     /gene="BASYS00945"
                     /evidence=predicted
                     /product="Hypothetical Protein BASYS00945"
     CDS             complement(938450..938560)
                     /locus_tag="BASYS00946"
                     /gene="BASYS00946"
                     /evidence=predicted
                     /product="Hypothetical"
     CDS             complement(939265..939468)
                     /locus_tag="BASYS00947"
                     /gene="BASYS00947"
                     /evidence=predicted
                     /product="Hypothetical"
     CDS             complement(939543..939953)
                     /locus_tag="BASYS00948"
                     /gene="ybfG"
                     /evidence=predicted
                     /product="Putative uncharacterized protein ybfG"
     CDS             complement(940175..940279)
                     /locus_tag="BASYS00949"
                     /gene="ybfI"
                     /evidence=predicted
                     /product="Putative uncharacterized protein ybfI"
     CDS             941202..942854
                     /locus_tag="BASYS00950"
                     /gene="ybfO"
                     /evidence=predicted
                     /product="Putative uncharacterized protein ybfO"
     CDS             943077..943823
                     /locus_tag="BASYS00951"
                     /gene="fpr"
                     /evidence=predicted
                     /product="Ferredoxin--NADP reductase"
     CDS             943884..944423
                     /locus_tag="BASYS00952"
                     /gene="hofN"
                     /evidence=predicted
                     /product="Putative DNA utilization protein HofN"
     CDS             944484..945353
                     /locus_tag="BASYS00953"
                     /gene="sucD"
                     /evidence=predicted
                     /product="Succinyl-CoA ligase [ADP-forming] subunit
                     alpha"
     CDS             945414..946454
                     /locus_tag="BASYS00954"
                     /gene="galS"
                     /evidence=predicted
                     /product="HTH-type transcriptional regulator galS"
     CDS             946515..947924
                     /locus_tag="BASYS00955"
                     /gene="melB"
                     /evidence=predicted
                     /product="Melibiose carrier protein"
     CDS             complement(948418..949359)
                     /locus_tag="BASYS00956"
                     /gene="flgJ"
                     /evidence=predicted
                     /product="Peptidoglycan hydrolase flgJ"
     CDS             949629..951299
                     /locus_tag="BASYS00957"
                     /gene="menD"
                     /evidence=predicted
                     /product="2-succinyl-5-enolpyruvyl-6-hydroxy-3-
                     cyclohexene-1-carboxylate synthase"
     CDS             951509..953419
                     /locus_tag="BASYS00958"
                     /gene="yoaA"
                     /evidence=predicted
                     /product="Probable ATP-dependent helicase yoaA"
     CDS             953629..954384
                     /locus_tag="BASYS00959"
                     /gene="bioC"
                     /evidence=predicted
                     /product="Biotin synthesis protein BioC"
     CDS             954594..956390
                     /locus_tag="BASYS00960"
                     /gene="narX"
                     /evidence=predicted
                     /product="Nitrate/nitrite sensor protein narX"
     CDS             956600..957796
                     /locus_tag="BASYS00961"
                     /gene="kbl"
                     /evidence=predicted
                     /product="Putative 8-amino-7-oxononanoate
                     synthase/2-amino-3-ketobutyrate coenzyme A ligase"
     CDS             958006..958272
                     /locus_tag="BASYS00962"
                     /gene="minE"
                     /evidence=predicted
                     /product="Cell division topological specificity factor"
     CDS             958482..959354
                     /locus_tag="BASYS00963"
                     /gene="hypB"
                     /evidence=predicted
                     /product="Hydrogenase isoenzymes nickel incorporation
                     protein hypB"
     CDS             959564..960505
                     /locus_tag="BASYS00964"
                     /gene="fixB"
                     /evidence=predicted
                     /product="Protein fixB"
     CDS             960715..961083
                     /locus_tag="BASYS00965"
                     /gene="yqjC"
                     /evidence=predicted
                     /product="Protein yqjC"
     CDS             963020..963145
                     /locus_tag="BASYS00966"
                     /gene="BASYS00966"
                     /evidence=predicted
                     /product="Hypothetical"
     CDS             964407..966350
                     /locus_tag="BASYS00967"
                     /gene="cpdB"
                     /evidence=predicted
                     /product="2',3'-cyclic-nucleotide
                     2'-phosphodiesterase/3'-nucleotidase"
     CDS             966376..966504
                     /locus_tag="BASYS00968"
                     /gene="BASYS00968"
                     /evidence=predicted
                     /product="Hypothetical Protein BASYS00968"
     CDS             complement(966501..967553)
                     /locus_tag="BASYS00969"
                     /gene="ycjQ"
                     /evidence=predicted
                     /product="Uncharacterized zinc-type alcohol
                     dehydrogenase-like protein YcjQ"
     CDS             complement(967614..968798)
                     /locus_tag="BASYS00970"
                     /gene="atoB"
                     /evidence=predicted
                     /product="Acetyl-CoA acetyltransferase"
     CDS             complement(968859..969707)
                     /locus_tag="BASYS00971"
                     /gene="yiaJ"
                     /evidence=predicted
                     /product="HTH-type transcriptional regulator yiaJ"
     CDS             complement(969768..970361)
                     /locus_tag="BASYS00972"
                     /gene="tehB"
                     /evidence=predicted
                     /product="Tellurite resistance protein TehB"
     CDS             complement(970422..971204)
                     /locus_tag="BASYS00973"
                     /gene="hisJ"
                     /evidence=predicted
                     /product="Histidine-binding periplasmic protein"
     CDS             complement(971265..972092)
                     /locus_tag="BASYS00974"
                     /gene="tatC"
                     /evidence=predicted
                     /product="Sec-independent protein translocase protein
                     tatC"
     CDS             974265..975005
                     /locus_tag="BASYS00975"
                     /gene="yggE"
                     /evidence=predicted
                     /product="Uncharacterized protein yggE"
     CDS             975022..975435
                     /locus_tag="BASYS00976"
                     /gene="yqjE"
                     /evidence=predicted
                     /product="Inner membrane protein yqjE"
     CDS             complement(975548..976174)
                     /locus_tag="BASYS00977"
                     /gene="mdaB"
                     /evidence=predicted
                     /product="Modulator of drug activity B"
     CDS             complement(976190..977482)
                     /locus_tag="BASYS00978"
                     /gene="fryC"
                     /evidence=predicted
                     /product="Fructose-like permease IIC component 1"
     CDS             complement(977498..977791)
                     /locus_tag="BASYS00979"
                     /gene="rpsP"
                     /evidence=predicted
                     /product="30S ribosomal protein S16"
     CDS             complement(977807..978481)
                     /locus_tag="BASYS00980"
                     /gene="entD"
                     /evidence=predicted
                     /product="4'-phosphopantetheinyl transferase entD"
     CDS             complement(978497..979474)
                     /locus_tag="BASYS00981"
                     /gene="glsA1"
                     /evidence=predicted
                     /product="Glutaminase 1"
     CDS             complement(979490..980491)
                     /locus_tag="BASYS00982"
                     /gene="yagS"
                     /evidence=predicted
                     /product="Putative xanthine dehydrogenase YagS
                     FAD-binding subunit"
     CDS             complement(980507..981997)
                     /locus_tag="BASYS00983"
                     /gene="tldD"
                     /evidence=predicted
                     /product="Protein tldD"
     CDS             complement(982013..985798)
                     /locus_tag="BASYS00984"
                     /gene="narZ"
                     /evidence=predicted
                     /product="Respiratory nitrate reductase 2 alpha chain"
     CDS             complement(985814..986521)
                     /locus_tag="BASYS00985"
                     /gene="yqjA"
                     /evidence=predicted
                     /product="Inner membrane protein YqjA"
     CDS             complement(986537..987220)
                     /locus_tag="BASYS00986"
                     /gene="msrA"
                     /evidence=predicted
                     /product="Peptide methionine sulfoxide reductase MsrA"
     CDS             complement(987236..987730)
                     /locus_tag="BASYS00987"
                     /gene="napB"
                     /evidence=predicted
                     /product="Diheme cytochrome c NapB"
     CDS             complement(987746..988489)
                     /locus_tag="BASYS00988"
                     /gene="thiQ"
                     /evidence=predicted
                     /product="Thiamine import ATP-binding protein ThiQ"
     CDS             complement(988505..989659)
                     /locus_tag="BASYS00989"
                     /gene="livK"
                     /evidence=predicted
                     /product="Leucine-specific-binding protein"
     CDS             complement(989675..991093)
                     /locus_tag="BASYS00990"
                     /gene="uidB"
                     /evidence=predicted
                     /product="Glucuronide carrier protein"
     CDS             complement(991109..993016)
                     /locus_tag="BASYS00991"
                     /gene="kefC"
                     /evidence=predicted
                     /product="Glutathione-regulated potassium-efflux system
                     protein kefC"
     CDS             complement(993032..996820)
                     /locus_tag="BASYS00992"
                     /gene="narG"
                     /evidence=predicted
                     /product="Respiratory nitrate reductase 1 alpha chain"
     CDS             complement(996836..998584)
                     /locus_tag="BASYS00993"
                     /gene="hybC"
                     /evidence=predicted
                     /product="Hydrogenase-2 large chain"
     CDS             complement(998600..999091)
                     /locus_tag="BASYS00994"
                     /gene="yccF"
                     /evidence=predicted
                     /product="Inner membrane protein yccF"
     CDS             complement(999107..1000429)
                     /locus_tag="BASYS00995"
                     /gene="yqcE"
                     /evidence=predicted
                     /product="Inner membrane protein yqcE"
     CDS             complement(1000445..1001038)
                     /locus_tag="BASYS00996"
                     /gene="ycbK"
                     /evidence=predicted
                     /product="Uncharacterized protein ycbK"
     CDS             complement(1001054..1001395)
                     /locus_tag="BASYS00997"
                     /gene="fis"
                     /evidence=predicted
                     /product="DNA-binding protein fis"
     CDS             complement(1001411..1002412)
                     /locus_tag="BASYS00998"
                     /gene="rseB"
                     /evidence=predicted
                     /product="Sigma-E factor regulatory protein rseB"
     CDS             complement(1002428..1003444)
                     /locus_tag="BASYS00999"
                     /gene="galE"
                     /evidence=predicted
                     /product="UDP-glucose 4-epimerase"
     CDS             1003759..1003851
                     /locus_tag="BASYS01000"
                     /gene="yccB"
                     /evidence=predicted
                     /product="Hypothetical Protein yccB"
     CDS             1003874..1005196
                     /locus_tag="BASYS01001"
                     /gene="rstB"
                     /evidence=predicted
                     /product="Sensor protein rstB"
     CDS             1005219..1005581
                     /locus_tag="BASYS01002"
                     /gene="frwD"
                     /evidence=predicted
                     /product="Fructose-like phosphotransferase enzyme IIB
                     component 3"
     CDS             1005604..1006134
                     /locus_tag="BASYS01003"
                     /gene="hofH"
                     /evidence=predicted
                     /product="Putative general secretion pathway protein H"
     CDS             1007042..1008067
                     /locus_tag="BASYS01004"
                     /gene="cytR"
                     /evidence=predicted
                     /product="HTH-type transcriptional repressor CytR"
     CDS             1008124..1009656
                     /locus_tag="BASYS01005"
                     /gene="alsA"
                     /evidence=predicted
                     /product="D-allose import ATP-binding protein AlsA"
     CDS             1009685..1010344
                     /locus_tag="BASYS01006"
                     /gene="yegL"
                     /evidence=predicted
                     /product="Uncharacterized protein yegL"
     CDS             1010307..1011011
                     /locus_tag="BASYS01007"
                     /gene="ompW"
                     /evidence=predicted
                     /product="Outer membrane protein W"
     CDS             1010941..1012110
                     /locus_tag="BASYS01008"
                     /gene="queA"
                     /evidence=predicted
                     /product="S-adenosylmethionine:tRNA
                     ribosyltransferase-isomerase"
     CDS             1012167..1012886
                     /locus_tag="BASYS01009"
                     /gene="tonB"
                     /evidence=predicted
                     /product="Protein tonB"
     CDS             1014113..1014475
                     /locus_tag="BASYS01010"
                     /gene="yidG"
                     /evidence=predicted
                     /product="Inner membrane protein yidG"
     CDS             1014519..1015286
                     /locus_tag="BASYS01011"
                     /gene="fecE"
                     /evidence=predicted
                     /product="Fe(3+) dicitrate transport ATP-binding protein
                     FecE"
     CDS             1015330..1015815
                     /locus_tag="BASYS01012"
                     /gene="skp"
                     /evidence=predicted
                     /product="Chaperone protein skp"
     CDS             1015859..1017871
                     /locus_tag="BASYS01013"
                     /gene="hyfR"
                     /evidence=predicted
                     /product="Hydrogenase-4 transcriptional activator"
     CDS             1017915..1018919
                     /locus_tag="BASYS01014"
                     /gene="oppF"
                     /evidence=predicted
                     /product="Oligopeptide transport ATP-binding protein
                     OppF"
     CDS             1018963..1021230
                     /locus_tag="BASYS01015"
                     /gene="ycjT"
                     /evidence=predicted
                     /product="Uncharacterized glycosyl hydrolase ycjT"
     CDS             complement(1021117..1021215)
                     /locus_tag="BASYS01016"
                     /gene="BASYS01016"
                     /evidence=predicted
                     /product="Hypothetical Protein BASYS01016"
     CDS             1021274..1022437
                     /locus_tag="BASYS01017"
                     /gene="yqhD"
                     /evidence=predicted
                     /product="Alcohol dehydrogenase YqhD"
     CDS             1022481..1023863
                     /locus_tag="BASYS01018"
                     /gene="yicJ"
                     /evidence=predicted
                     /product="Inner membrane symporter yicJ"
     CDS             1025182..1026009
                     /locus_tag="BASYS01019"
                     /gene="nadE"
                     /evidence=predicted
                     /product="NH(3)-dependent NAD(+) synthetase"
     CDS             1026228..1026602
                     /locus_tag="BASYS01020"
                     /gene="ybaJ"
                     /evidence=predicted
                     /product="Uncharacterized protein ybaJ"
     CDS             1026821..1028254
                     /locus_tag="BASYS01021"
                     /gene="glgA"
                     /evidence=predicted
                     /product="Glycogen synthase"
     CDS             1028473..1029204
                     /locus_tag="BASYS01022"
                     /gene="pdxJ"
                     /evidence=predicted
                     /product="Pyridoxine 5'-phosphate synthase"
     CDS             1029423..1029635
                     /locus_tag="BASYS01023"
                     /gene="yaiZ"
                     /evidence=predicted
                     /product="Uncharacterized protein yaiZ"
     CDS             1029854..1030228
                     /locus_tag="BASYS01024"
                     /gene="rpsL"
                     /evidence=predicted
                     /product="30S ribosomal protein S12"
     CDS             1030447..1031436
                     /locus_tag="BASYS01025"
                     /gene="araF"
                     /evidence=predicted
                     /product="L-arabinose-binding periplasmic protein"
     CDS             1031655..1032488
                     /locus_tag="BASYS01026"
                     /gene="mcrA"
                     /evidence=predicted
                     /product="5-methylcytosine-specific restriction enzyme A"
     CDS             1032707..1034089
                     /locus_tag="BASYS01027"
                     /gene="yagG"
                     /evidence=predicted
                     /product="Uncharacterized symporter yagG"
     CDS             1034308..1036389
                     /locus_tag="BASYS01028"
                     /gene="recG"
                     /evidence=predicted
                     /product="ATP-dependent DNA helicase recG"
     CDS             1036608..1040570
                     /locus_tag="BASYS01029"
                     /gene="putA"
                     /evidence=predicted
                     /product="Bifunctional protein putA"
     CDS             1040789..1043575
                     /locus_tag="BASYS01030"
                     /gene="polA"
                     /evidence=predicted
                     /product="DNA polymerase I"
     CDS             1043794..1044147
                     /locus_tag="BASYS01031"
                     /gene="yhfU"
                     /evidence=predicted
                     /product="Uncharacterized protein yhfU"
     CDS             1044366..1045412
                     /locus_tag="BASYS01032"
                     /gene="fbpC"
                     /evidence=predicted
                     /product="Fe(3+) ions import ATP-binding protein FbpC"
     CDS             1045897..1046292
                     /locus_tag="BASYS01033"
                     /gene="rpsF"
                     /evidence=predicted
                     /product="30S ribosomal protein S6"
     CDS             1046511..1047659
                     /locus_tag="BASYS01034"
                     /gene="dgoD1"
                     /evidence=predicted
                     /product="D-galactonate dehydratase 1"
     CDS             1047795..1048760
                     /locus_tag="BASYS01035"
                     /gene="yhbE"
                     /evidence=predicted
                     /product="Uncharacterized inner membrane transporter
                     yhbE"
     CDS             1048846..1048938
                     /locus_tag="BASYS01036"
                     /gene="BASYS01036"
                     /evidence=predicted
                     /product="Hypothetical Protein BASYS01036"
     CDS             1049129..1050022
                     /locus_tag="BASYS01037"
                     /gene="ynfL"
                     /evidence=predicted
                     /product="Uncharacterized HTH-type transcriptional
                     regulator ynfL"
     CDS             1050053..1051504
                     /locus_tag="BASYS01038"
                     /gene="viaA"
                     /evidence=predicted
                     /product="Protein viaA"
     CDS             1051535..1052329
                     /locus_tag="BASYS01039"
                     /gene="ybaP"
                     /evidence=predicted
                     /product="Uncharacterized protein ybaP"
     CDS             1052360..1055722
                     /locus_tag="BASYS01040"
                     /gene="kefA"
                     /evidence=predicted
                     /product="Potassium efflux system KefA"
     CDS             1055753..1057402
                     /locus_tag="BASYS01041"
                     /gene="treF"
                     /evidence=predicted
                     /product="Cytoplasmic trehalase"
     CDS             1057433..1059745
                     /locus_tag="BASYS01042"
                     /gene="pbpC"
                     /evidence=predicted
                     /product="Penicillin-binding protein 1C"
     CDS             1059776..1061086
                     /locus_tag="BASYS01043"
                     /gene="yhaM"
                     /evidence=predicted
                     /product="UPF0597 protein yhaM"
     CDS             1061117..1061647
                     /locus_tag="BASYS01044"
                     /gene="ligT"
                     /evidence=predicted
                     /product="2'-5'-RNA ligase"
     CDS             1061785..1063326
                     /locus_tag="BASYS01045"
                     /gene="tyrR"
                     /evidence=predicted
                     /product="Transcriptional regulatory protein tyrR"
     CDS             1063357..1064778
                     /locus_tag="BASYS01046"
                     /gene="clcA"
                     /evidence=predicted
                     /product="H(+)/Cl(-) exchange transporter ClcA"
     CDS             1064809..1065219
                     /locus_tag="BASYS01047"
                     /gene="ybhQ"
                     /evidence=predicted
                     /product="Inner membrane protein ybhQ"
     CDS             1065250..1065720
                     /locus_tag="BASYS01048"
                     /gene="vsr"
                     /evidence=predicted
                     /product="Very short patch repair protein"
     CDS             1065751..1066749
                     /locus_tag="BASYS01049"
                     /gene="yfeH"
                     /evidence=predicted
                     /product="Uncharacterized protein yfeH"
     CDS             1066780..1067328
                     /locus_tag="BASYS01050"
                     /gene="yfcM"
                     /evidence=predicted
                     /product="Uncharacterized protein yfcM"
     CDS             1067359..1069341
                     /locus_tag="BASYS01051"
                     /gene="arnA"
                     /evidence=predicted
                     /product="Bifunctional polymyxin resistance protein ArnA"
     CDS             1069372..1070724
                     /locus_tag="BASYS01052"
                     /gene="wzyE"
                     /evidence=predicted
                     /product="Putative ECA polymerase"
     CDS             1070755..1072185
                     /locus_tag="BASYS01053"
                     /gene="ybjT"
                     /evidence=predicted
                     /product="Uncharacterized protein ybjT"
     CDS             1072216..1073244
                     /locus_tag="BASYS01054"
                     /gene="yjeK"
                     /evidence=predicted
                     /product="Uncharacterized KamA family protein YjeK"
     CDS             1073275..1073577
                     /locus_tag="BASYS01055"
                     /gene="cybC"
                     /evidence=predicted
                     /product="Soluble cytochrome b562"
     CDS             complement(1073578..1074477)
                     /locus_tag="BASYS01056"
                     /gene="iciA"
                     /evidence=predicted
                     /product="Chromosome initiation inhibitor"
     CDS             complement(1074532..1075404)
                     /locus_tag="BASYS01057"
                     /gene="cheR"
                     /evidence=predicted
                     /product="Chemotaxis protein methyltransferase"
     CDS             1075545..1076207
                     /locus_tag="BASYS01058"
                     /gene="betI"
                     /evidence=predicted
                     /product="HTH-type transcriptional regulator BetI"
     CDS             1076214..1076309
                     /locus_tag="BASYS01059"
                     /gene="BASYS01059"
                     /evidence=predicted
                     /product="Hypothetical Protein BASYS01059"
     CDS             1076449..1076709
                     /locus_tag="BASYS01060"
                     /gene="BASYS01060"
                     /evidence=predicted
                     /product="ATP-Dependent Helicase DinG"
     CDS             1076834..1077676
                     /locus_tag="BASYS01061"
                     /gene="yejB"
                     /evidence=predicted
                     /product="Inner membrane ABC transporter permease protein
                     yejB"
     CDS             1077706..1077804
                     /locus_tag="BASYS01062"
                     /gene="BASYS01062"
                     /evidence=predicted
                     /product="Hypothetical Protein BASYS01062"
     CDS             1077785..1078894
                     /locus_tag="BASYS01063"
                     /gene="mdtE"
                     /evidence=predicted
                     /product="Multidrug resistance protein mdtE"
     CDS             1078955..1079617
                     /locus_tag="BASYS01064"
                     /gene="ccmB"
                     /evidence=predicted
                     /product="Heme exporter protein B"
     CDS             1079678..1080811
                     /locus_tag="BASYS01065"
                     /gene="thiH"
                     /evidence=predicted
                     /product="2-iminoacetate synthase"
     CDS             1080872..1081468
                     /locus_tag="BASYS01066"
                     /gene="rnhB"
                     /evidence=predicted
                     /product="Ribonuclease HII"
     CDS             1081529..1082053
                     /locus_tag="BASYS01067"
                     /gene="aroL"
                     /evidence=predicted
                     /product="Shikimate kinase 2"
     CDS             1082114..1083346
                     /locus_tag="BASYS01068"
                     /gene="ydaM"
                     /evidence=predicted
                     /product="Uncharacterized protein ydaM"
     CDS             1083407..1084285
                     /locus_tag="BASYS01069"
                     /gene="dgoK"
                     /evidence=predicted
                     /product="2-dehydro-3-deoxygalactonokinase"
     CDS             1084346..1086121
                     /locus_tag="BASYS01070"
                     /gene="fucI"
                     /evidence=predicted
                     /product="L-fucose isomerase"
     CDS             1086182..1087582
                     /locus_tag="BASYS01071"
                     /gene="ydeU"
                     /evidence=predicted
                     /product="Uncharacterized protein YdeU"
     CDS             1087643..1087861
                     /locus_tag="BASYS01072"
                     /gene="marB"
                     /evidence=predicted
                     /product="Multiple antibiotic resistance protein marB"
     CDS             1087922..1090240
                     /locus_tag="BASYS01073"
                     /gene="yicI"
                     /evidence=predicted
                     /product="Alpha-xylosidase"
     CDS             1090301..1092655
                     /locus_tag="BASYS01074"
                     /gene="lon"
                     /evidence=predicted
                     /product="Lon protease"
     CDS             1092716..1093660
                     /locus_tag="BASYS01075"
                     /gene="leuO"
                     /evidence=predicted
                     /product="Probable HTH-type transcriptional regulator
                     leuO"
     CDS             1093721..1094383
                     /locus_tag="BASYS01076"
                     /gene="ymfP"
                     /evidence=predicted
                     /product="Putative protein YmfP"
     CDS             1094444..1096330
                     /locus_tag="BASYS01077"
                     /gene="prpE"
                     /evidence=predicted
                     /product="Propionate--CoA ligase"
     CDS             complement(1097072..1098073)
                     /locus_tag="BASYS01078"
                     /gene="nrfD"
                     /evidence=predicted
                     /product="Protein nrfD"
     CDS             complement(1098089..1098457)
                     /locus_tag="BASYS01079"
                     /gene="insN1"
                     /evidence=predicted
                     /product="Insertion element IS600 uncharacterized 11 kDa
                     protein"
     CDS             1100812..1100913
                     /locus_tag="BASYS01080"
                     /gene="BASYS01080"
                     /evidence=predicted
                     /product="Hypothetical Protein BASYS01080"
     CDS             1101285..1101383
                     /locus_tag="BASYS01081"
                     /gene="BASYS01081"
                     /evidence=predicted
                     /product="Hypothetical Protein BASYS01081"
     CDS             1101858..1101980
                     /locus_tag="BASYS01082"
                     /gene="BASYS01082"
                     /evidence=predicted
                     /product="Hypothetical Protein BASYS01082"
     CDS             1102838..1102981
                     /locus_tag="BASYS01083"
                     /gene="BASYS01083"
                     /evidence=predicted
                     /product="Hypothetical Protein BASYS01083"
     CDS             complement(1103150..1103446)
                     /locus_tag="BASYS01084"
                     /gene="ydiT"
                     /evidence=predicted
                     /product="Ferredoxin-like protein ydiT"
     CDS             complement(1103504..1104367)
                     /locus_tag="BASYS01085"
                     /gene="yniA"
                     /evidence=predicted
                     /product="Uncharacterized protein yniA"
     CDS             1104352..1104501
                     /locus_tag="BASYS01086"
                     /gene="BASYS01086"
                     /evidence=predicted
                     /product="Hypothetical Protein BASYS01086"
     CDS             complement(1104767..1105834)
                     /locus_tag="BASYS01087"
                     /gene="phnI"
                     /evidence=predicted
                     /product="Protein phnI"
     CDS             complement(1105892..1107118)
                     /locus_tag="BASYS01088"
                     /gene="wcaI"
                     /evidence=predicted
                     /product="Putative colanic acid biosynthesis glycosyl
                     transferase wcaI"
     CDS             1107984..1108841
                     /locus_tag="BASYS01089"
                     /gene="ydiV"
                     /evidence=predicted
                     /product="Regulatory protein YdiV"
     CDS             1109180..1110880
                     /locus_tag="BASYS01090"
                     /gene="araB"
                     /evidence=predicted
                     /product="Ribulokinase"
     CDS             1110930..1112417
                     /locus_tag="BASYS01091"
                     /gene="nusA"
                     /evidence=predicted
                     /product="Transcription elongation protein nusA"
     CDS             1112467..1113906
                     /locus_tag="BASYS01092"
                     /gene="hyfD"
                     /evidence=predicted
                     /product="Hydrogenase-4 component D"
     CDS             1113956..1114717
                     /locus_tag="BASYS01093"
                     /gene="ybhP"
                     /evidence=predicted
                     /product="Uncharacterized protein ybhP"
     CDS             complement(1114620..1114724)
                     /locus_tag="BASYS01094"
                     /gene="BASYS01094"
                     /evidence=predicted
                     /product="Hypothetical"
     CDS             1114767..1115051
                     /locus_tag="BASYS01095"
                     /gene="gatB"
                     /evidence=predicted
                     /product="Galactitol-specific phosphotransferase enzyme
                     IIB component"
     CDS             complement(1115812..1117149)
                     /locus_tag="BASYS01096"
                     /gene="nuoF"
                     /evidence=predicted
                     /product="NADH-quinone oxidoreductase subunit F"
     CDS             complement(1117207..1117473)
                     /locus_tag="BASYS01097"
                     /gene="ydbJ"
                     /evidence=predicted
                     /product="Uncharacterized protein ydbJ"
     CDS             complement(1117531..1118106)
                     /locus_tag="BASYS01098"
                     /gene="rpoE"
                     /evidence=predicted
                     /product="RNA polymerase sigma-E factor"
     CDS             complement(1118459..1119508)
                     /locus_tag="BASYS01099"
                     /gene="glnL"
                     /evidence=predicted
                     /product="Nitrogen regulation protein NR(II)"
     CDS             complement(1119569..1121065)
                     /locus_tag="BASYS01100"
                     /gene="lyx"
                     /evidence=predicted
                     /product="L-xylulose/3-keto-L-gulonate kinase"
     CDS             complement(1121126..1122169)
                     /locus_tag="BASYS01101"
                     /gene="ydjJ"
                     /evidence=predicted
                     /product="Uncharacterized zinc-type alcohol
                     dehydrogenase-like protein YdjJ"
     CDS             complement(1122881..1123942)
                     /locus_tag="BASYS01102"
                     /gene="phoE"
                     /evidence=predicted
                     /product="Outer membrane pore protein E"
     CDS             complement(1124572..1125846)
                     /locus_tag="BASYS01103"
                     /gene="gatZ"
                     /evidence=predicted
                     /product="D-tagatose-1,6-bisphosphate aldolase subunit
                     gatZ"
     CDS             complement(1125895..1127133)
                     /locus_tag="BASYS01104"
                     /gene="rtcB"
                     /evidence=predicted
                     /product="RNA-splicing ligase RtcB"
     CDS             complement(1127182..1127628)
                     /locus_tag="BASYS01105"
                     /gene="rplO"
                     /evidence=predicted
                     /product="50S ribosomal protein L15"
     CDS             complement(1127677..1128162)
                     /locus_tag="BASYS01106"
                     /gene="ymfO"
                     /evidence=predicted
                     /product="Putative uncharacterized protein ymfO"
     CDS             complement(1128211..1128591)
                     /locus_tag="BASYS01107"
                     /gene="ycgJ"
                     /evidence=predicted
                     /product="Uncharacterized protein ycgJ"
     CDS             complement(1128640..1130973)
                     /locus_tag="BASYS01108"
                     /gene="fecA"
                     /evidence=predicted
                     /product="Fe(3+) dicitrate transport protein fecA"
     CDS             1131493..1131885
                     /locus_tag="BASYS01109"
                     /gene="yajD"
                     /evidence=predicted
                     /product="Uncharacterized protein yajD"
     CDS             1131946..1132641
                     /locus_tag="BASYS01110"
                     /gene="yjaH"
                     /evidence=predicted
                     /product="Uncharacterized protein yjaH"
     CDS             1132702..1133826
                     /locus_tag="BASYS01111"
                     /gene="yhhJ"
                     /evidence=predicted
                     /product="Inner membrane transport permease yhhJ"
     CDS             1133887..1134363
                     /locus_tag="BASYS01112"
                     /gene="ybhB"
                     /evidence=predicted
                     /product="UPF0098 protein ybhB"
     CDS             1134424..1135743
                     /locus_tag="BASYS01113"
                     /gene="uhpC"
                     /evidence=predicted
                     /product="Regulatory protein uhpC"
     CDS             1135804..1137300
                     /locus_tag="BASYS01114"
                     /gene="ravA"
                     /evidence=predicted
                     /product="ATPase ravA"
     CDS             1137361..1138158
                     /locus_tag="BASYS01115"
                     /gene="ygbI"
                     /evidence=predicted
                     /product="Uncharacterized HTH-type transcriptional
                     regulator ygbI"
     CDS             1138219..1138662
                     /locus_tag="BASYS01116"
                     /gene="ygdK"
                     /evidence=predicted
                     /product="Uncharacterized sufE-like protein ygdK"
     CDS             1138723..1139835
                     /locus_tag="BASYS01117"
                     /gene="mrdB"
                     /evidence=predicted
                     /product="Rod shape-determining protein rodA"
     CDS             1139896..1141011
                     /locus_tag="BASYS01118"
                     /gene="macA"
                     /evidence=predicted
                     /product="Macrolide-specific efflux protein macA"
     CDS             1141072..1141614
                     /locus_tag="BASYS01119"
                     /gene="ycbW"
                     /evidence=predicted
                     /product="Uncharacterized protein ycbW"
     CDS             1141675..1142451
                     /locus_tag="BASYS01120"
                     /gene="sseB"
                     /evidence=predicted
                     /product="Protein sseB"
     CDS             1142512..1143279
                     /locus_tag="BASYS01121"
                     /gene="yafJ"
                     /evidence=predicted
                     /product="Putative glutamine amidotransferase yafJ"
     CDS             1143340..1144329
                     /locus_tag="BASYS01122"
                     /gene="yiiD"
                     /evidence=predicted
                     /product="Uncharacterized protein yiiD"
     CDS             1144390..1146132
                     /locus_tag="BASYS01123"
                     /gene="ggt"
                     /evidence=predicted
                     /product="Gamma-glutamyltranspeptidase"
     CDS             1146193..1147233
                     /locus_tag="BASYS01124"
                     /gene="ydgJ"
                     /evidence=predicted
                     /product="Uncharacterized oxidoreductase ydgJ"
     CDS             1147294..1147857
                     /locus_tag="BASYS01125"
                     /gene="tag"
                     /evidence=predicted
                     /product="DNA-3-methyladenine glycosylase 1"
     CDS             1147918..1148709
                     /locus_tag="BASYS01126"
                     /gene="nanR"
                     /evidence=predicted
                     /product="Transcriptional regulator nanR"
     CDS             1148770..1150272
                     /locus_tag="BASYS01127"
                     /gene="yjgR"
                     /evidence=predicted
                     /product="Uncharacterized protein yjgR"
     CDS             1151995..1152108
                     /locus_tag="BASYS01128"
                     /gene="BASYS01128"
                     /evidence=predicted
                     /product="Hypothetical"
     CDS             complement(1153116..1154084)
                     /locus_tag="BASYS01129"
                     /gene="psd"
                     /evidence=predicted
                     /product="Phosphatidylserine decarboxylase proenzyme"
     CDS             complement(1154145..1154813)
                     /locus_tag="BASYS01130"
                     /gene="yecS"
                     /evidence=predicted
                     /product="Inner membrane amino-acid ABC transporter
                     permease protein yecS"
     CDS             complement(1154874..1155191)
                     /locus_tag="BASYS01131"
                     /gene="bolA"
                     /evidence=predicted
                     /product="Protein BolA"
     CDS             complement(1155361..1155474)
                     /locus_tag="BASYS01132"
                     /gene="BASYS01132"
                     /evidence=predicted
                     /product="Hypothetical"
     CDS             complement(1156973..1157071)
                     /locus_tag="BASYS01133"
                     /gene="BASYS01133"
                     /evidence=predicted
                     /product="Hypothetical"
     CDS             1157555..1160653
                     /locus_tag="BASYS01134"
                     /gene="ygfK"
                     /evidence=predicted
                     /product="Uncharacterized protein ygfK"
     CDS             1160735..1160974
                     /locus_tag="BASYS01135"
                     /gene="ydhL"
                     /evidence=predicted
                     /product="Uncharacterized protein ydhL"
     CDS             complement(1160844..1160990)
                     /locus_tag="BASYS01136"
                     /gene="BASYS01136"
                     /evidence=predicted
                     /product="Hypothetical"
     CDS             1161056..1162246
                     /locus_tag="BASYS01137"
                     /gene="bcr"
                     /evidence=predicted
                     /product="Bicyclomycin resistance protein"
     CDS             1162328..1163221
                     /locus_tag="BASYS01138"
                     /gene="ycbJ"
                     /evidence=predicted
                     /product="Uncharacterized protein ycbJ"
     CDS             1163303..1164823
                     /locus_tag="BASYS01139"
                     /gene="yfcC"
                     /evidence=predicted
                     /product="Uncharacterized protein yfcC"
     CDS             1164905..1166233
                     /locus_tag="BASYS01140"
                     /gene="yliF"
                     /evidence=predicted
                     /product="Uncharacterized membrane protein yliF"
     CDS             1166315..1166677
                     /locus_tag="BASYS01141"
                     /gene="fbpB"
                     /evidence=predicted
                     /product="Putative ferric transport system permease
                     protein fbpB"
     CDS             1166759..1167562
                     /locus_tag="BASYS01142"
                     /gene="eutT"
                     /evidence=predicted
                     /product="Ethanolamine utilization cobalamin
                     adenosyltransferase"
     CDS             complement(1167693..1167791)
                     /locus_tag="BASYS01143"
                     /gene="BASYS01143"
                     /evidence=predicted
                     /product="Hypothetical Protein BASYS01143"
     CDS             1167644..1169287
                     /locus_tag="BASYS01144"
                     /gene="yeeO"
                     /evidence=predicted
                     /product="Uncharacterized transporter yeeO"
     CDS             1169369..1170535
                     /locus_tag="BASYS01145"
                     /gene="ynjB"
                     /evidence=predicted
                     /product="Protein ynjB"
     CDS             1170617..1171645
                     /locus_tag="BASYS01146"
                     /gene="torT"
                     /evidence=predicted
                     /product="Periplasmic protein torT"
     CDS             1171727..1172101
                     /locus_tag="BASYS01147"
                     /gene="yfeK"
                     /evidence=predicted
                     /product="Uncharacterized protein yfeK"
     CDS             1172452..1173996
                     /locus_tag="BASYS01148"
                     /gene="narY"
                     /evidence=predicted
                     /product="Respiratory nitrate reductase 2 beta chain"
     CDS             1174078..1174599
                     /locus_tag="BASYS01149"
                     /gene="insJ"
                     /evidence=predicted
                     /product="Insertion element IS150 uncharacterized 19.7
                     kDa protein"
     CDS             1174681..1175028
                     /locus_tag="BASYS01150"
                     /gene="yeaO"
                     /evidence=predicted
                     /product="Uncharacterized protein yeaO"
     CDS             1175110..1175439
                     /locus_tag="BASYS01151"
                     /gene="ymgD"
                     /evidence=predicted
                     /product="Uncharacterized protein ymgD"
     CDS             complement(1175456..1175572)
                     /locus_tag="BASYS01152"
                     /gene="BASYS01152"
                     /evidence=predicted
                     /product="Hypothetical Protein BASYS01152"
     CDS             1175560..1175802
                     /locus_tag="BASYS01153"
                     /gene="ykiA"
                     /evidence=predicted
                     /product="Putative uncharacterized protein ykiA"
     CDS             1175884..1177290
                     /locus_tag="BASYS01154"
                     /gene="yihP"
                     /evidence=predicted
                     /product="Inner membrane symporter yihP"
     CDS             1177372..1178847
                     /locus_tag="BASYS01155"
                     /gene="xylE"
                     /evidence=predicted
                     /product="D-xylose-proton symporter"
     CDS             1178982..1179380
                     /locus_tag="BASYS01156"
                     /gene="hyaE"
                     /evidence=predicted
                     /product="Hydrogenase-1 operon protein hyaE"
     CDS             complement(1180112..1180270)
                     /locus_tag="BASYS01157"
                     /gene="BASYS01157"
                     /evidence=predicted
                     /product="Hypothetical"
     CDS             1181097..1181219
                     /locus_tag="BASYS01158"
                     /gene="BASYS01158"
                     /evidence=predicted
                     /product="Hypothetical"
     CDS             complement(1181295..1182719)
                     /locus_tag="BASYS01159"
                     /gene="otsA"
                     /evidence=predicted
                     /product="Alpha,alpha-trehalose-phosphate synthase
                     [UDP-forming]"
     CDS             complement(1185628..1185777)
                     /locus_tag="BASYS01160"
                     /gene="BASYS01160"
                     /evidence=predicted
                     /product="Hypothetical"
     CDS             1186586..1186687
                     /locus_tag="BASYS01161"
                     /gene="BASYS01161"
                     /evidence=predicted
                     /product="Hypothetical Protein BASYS01161"
     CDS             1186482..1187507
                     /locus_tag="BASYS01162"
                     /gene="rhaS"
                     /evidence=predicted
                     /product="HTH-type transcriptional activator rhaS"
     CDS             1187577..1189496
                     /locus_tag="BASYS01163"
                     /gene="uvrC"
                     /evidence=predicted
                     /product="UvrABC system protein C"
     CDS             1189566..1190399
                     /locus_tag="BASYS01164"
                     /gene="yncI"
                     /evidence=predicted
                     /product="Putative transposase yncI"
     CDS             1190469..1190942
                     /locus_tag="BASYS01165"
                     /gene="nifU"
                     /evidence=predicted
                     /product="NifU-like protein"
     CDS             1191012..1191476
                     /locus_tag="BASYS01166"
                     /gene="apaG"
                     /evidence=predicted
                     /product="Protein ApaG"
     CDS             1191546..1192412
                     /locus_tag="BASYS01167"
                     /gene="deoC"
                     /evidence=predicted
                     /product="Deoxyribose-phosphate aldolase"
     CDS             complement(1191534..1192415)
                     /locus_tag="BASYS01168"
                     /gene="BASYS01168"
                     /evidence=predicted
                     /product="Hypothetical Protein BASYS01168"
     CDS             1192482..1192694
                     /locus_tag="BASYS01169"
                     /gene="BASYS01169"
                     /evidence=predicted
                     /product="Hypothetical Protein BASYS01169"
     CDS             1192725..1194242
                     /locus_tag="BASYS01170"
                     /gene="yihF"
                     /evidence=predicted
                     /product="Uncharacterized protein yihF"
     CDS             1194312..1194464
                     /locus_tag="BASYS01171"
                     /gene="BASYS01171"
                     /evidence=predicted
                     /product="Hypothetical Protein BASYS01171"
     CDS             1194534..1196759
                     /locus_tag="BASYS01172"
                     /gene="nrdD"
                     /evidence=predicted
                     /product="Anaerobic ribonucleoside-triphosphate
                     reductase"
     CDS             1196829..1197800
                     /locus_tag="BASYS01173"
                     /gene="fdnH"
                     /evidence=predicted
                     /product="Formate dehydrogenase, nitrate-inducible,
                     iron-sulfur subunit"
     CDS             complement(1196817..1197803)
                     /locus_tag="BASYS01174"
                     /gene="BASYS01174"
                     /evidence=predicted
                     /product="Hypothetical"
     CDS             1197870..1198526
                     /locus_tag="BASYS01175"
                     /gene="yddH"
                     /evidence=predicted
                     /product="Uncharacterized protein yddH"
     CDS             1198596..1200440
                     /locus_tag="BASYS01176"
                     /gene="ynbC"
                     /evidence=predicted
                     /product="Uncharacterized protein ynbC"
     CDS             1200510..1204832
                     /locus_tag="BASYS01177"
                     /gene="rhsB"
                     /evidence=predicted
                     /product="Protein rhsB"
     CDS             1204902..1205936
                     /locus_tag="BASYS01178"
                     /gene="cyoA"
                     /evidence=predicted
                     /product="Ubiquinol oxidase subunit 2"
     CDS             1206006..1207415
                     /locus_tag="BASYS01179"
                     /gene="deoA"
                     /evidence=predicted
                     /product="Thymidine phosphorylase"
     CDS             1207485..1208057
                     /locus_tag="BASYS01180"
                     /gene="spy"
                     /evidence=predicted
                     /product="Spheroplast protein Y"
     CDS             1208127..1208654
                     /locus_tag="BASYS01181"
                     /gene="ppdD"
                     /evidence=predicted
                     /product="Prepilin peptidase-dependent protein D"
     CDS             1208724..1209221
                     /locus_tag="BASYS01182"
                     /gene="fliS"
                     /evidence=predicted
                     /product="Flagellar protein fliS"
     CDS             1209291..1210595
                     /locus_tag="BASYS01183"
                     /gene="sucB"
                     /evidence=predicted
                     /product="Dihydrolipoyllysine-residue succinyltransferase
                     component of 2-oxoglutarate dehydrogenase complex"
     CDS             1210665..1211111
                     /locus_tag="BASYS01184"
                     /gene="rnpA"
                     /evidence=predicted
                     /product="Ribonuclease P protein component"
     CDS             1211181..1212353
                     /locus_tag="BASYS01185"
                     /gene="rfbB"
                     /evidence=predicted
                     /product="dTDP-glucose 4,6-dehydratase 1"
     CDS             1212423..1212902
                     /locus_tag="BASYS01186"
                     /gene="yffR"
                     /evidence=predicted
                     /product="Uncharacterized protein yffR"
     CDS             1212972..1213565
                     /locus_tag="BASYS01187"
                     /gene="tpx"
                     /evidence=predicted
                     /product="Thiol peroxidase"
     CDS             1213635..1214528
                     /locus_tag="BASYS01188"
                     /gene="rna"
                     /evidence=predicted
                     /product="Ribonuclease I"
     CDS             1214598..1215152
                     /locus_tag="BASYS01189"
                     /gene="yiaL"
                     /evidence=predicted
                     /product="Protein yiaL"
     CDS             1215222..1216148
                     /locus_tag="BASYS01190"
                     /gene="wcaA"
                     /evidence=predicted
                     /product="Putative colanic acid biosynthesis glycosyl
                     transferase wcaA"
     CDS             1216218..1216808
                     /locus_tag="BASYS01191"
                     /gene="cheW"
                     /evidence=predicted
                     /product="Chemotaxis protein CheW"
     CDS             1216878..1218416
                     /locus_tag="BASYS01192"
                     /gene="trkH"
                     /evidence=predicted
                     /product="Trk system potassium uptake protein trkH"
     CDS             1218486..1218845
                     /locus_tag="BASYS01193"
                     /gene="hupB"
                     /evidence=predicted
                     /product="DNA-binding protein HU-beta"
     CDS             1218915..1221707
                     /locus_tag="BASYS01194"
                     /gene="malT"
                     /evidence=predicted
                     /product="HTH-type transcriptional regulator malT"
     CDS             1221777..1222016
                     /locus_tag="BASYS01195"
                     /gene="BASYS01195"
                     /evidence=predicted
                     /product="Hypothetical Protein BASYS01195"
     CDS             1222021..1222959
                     /locus_tag="BASYS01196"
                     /gene="tauD"
                     /evidence=predicted
                     /product="Alpha-ketoglutarate-dependent taurine
                     dioxygenase"
     CDS             1223029..1223430
                     /locus_tag="BASYS01197"
                     /gene="yjcH"
                     /evidence=predicted
                     /product="Inner membrane protein yjcH"
     CDS             1223500..1224423
                     /locus_tag="BASYS01198"
                     /gene="bglG"
                     /evidence=predicted
                     /product="Cryptic beta-glucoside bgl operon
                     antiterminator"
     CDS             1224493..1225206
                     /locus_tag="BASYS01199"
                     /gene="yfjJ"
                     /evidence=predicted
                     /product="Uncharacterized protein yfjJ"
     CDS             1225276..1226310
                     /locus_tag="BASYS01200"
                     /gene="prs"
                     /evidence=predicted
                     /product="Ribose-phosphate pyrophosphokinase"
     CDS             1226380..1227417
                     /locus_tag="BASYS01201"
                     /gene="corA"
                     /evidence=predicted
                     /product="Magnesium transport protein CorA"
     CDS             1227550..1228188
                     /locus_tag="BASYS01202"
                     /gene="yjfM"
                     /evidence=predicted
                     /product="Uncharacterized protein yjfM"
     CDS             1228148..1229128
                     /locus_tag="BASYS01203"
                     /gene="abgR"
                     /evidence=predicted
                     /product="HTH-type transcriptional regulator AbgR"
     CDS             1229160..1229420
                     /locus_tag="BASYS01204"
                     /gene="yfhL"
                     /evidence=predicted
                     /product="Uncharacterized ferredoxin-like protein yfhL"
     CDS             1229452..1230990
                     /locus_tag="BASYS01205"
                     /gene="cadC"
                     /evidence=predicted
                     /product="Transcriptional activator CadC"
     CDS             1230863..1232509
                     /locus_tag="BASYS01206"
                     /gene="puuC"
                     /evidence=predicted
                     /product="Gamma-glutamyl-gamma-aminobutyraldehyde
                     dehydrogenase"
     CDS             1232541..1233266
                     /locus_tag="BASYS01207"
                     /gene="phnF"
                     /evidence=predicted
                     /product="Probable transcriptional regulator phnF"
     CDS             1233665..1234213
                     /locus_tag="BASYS01208"
                     /gene="rimM"
                     /evidence=predicted
                     /product="Ribosome maturation factor rimM"
     CDS             1234245..1236584
                     /locus_tag="BASYS01209"
                     /gene="bcsB"
                     /evidence=predicted
                     /product="Cyclic di-GMP-binding protein"
     CDS             1236629..1236736
                     /locus_tag="BASYS01210"
                     /gene="BASYS01210"
                     /evidence=predicted
                     /product="Hypothetical Protein BASYS01210"
     CDS             1236616..1237191
                     /locus_tag="BASYS01211"
                     /gene="ygiB"
                     /evidence=predicted
                     /product="UPF0441 protein ygiB"
     CDS             1237154..1239823
                     /locus_tag="BASYS01212"
                     /gene="recE"
                     /evidence=predicted
                     /product="Exodeoxyribonuclease 8"
     CDS             1239759..1240655
                     /locus_tag="BASYS01213"
                     /gene="fliY"
                     /evidence=predicted
                     /product="Cystine-binding periplasmic protein"
     CDS             1240687..1241514
                     /locus_tag="BASYS01214"
                     /gene="tauC"
                     /evidence=predicted
                     /product="Taurine transport system permease protein tauC"
     CDS             1241498..1242544
                     /locus_tag="BASYS01215"
                     /gene="dlgD"
                     /evidence=predicted
                     /product="2,3-diketo-L-gulonate reductase"
     CDS             1242459..1243664
                     /locus_tag="BASYS01216"
                     /gene="serC"
                     /evidence=predicted
                     /product="Phosphoserine aminotransferase"
     CDS             1243639..1244580
                     /locus_tag="BASYS01217"
                     /gene="nlpI"
                     /evidence=predicted
                     /product="Lipoprotein nlpI"
     CDS             1244498..1246423
                     /locus_tag="BASYS01218"
                     /gene="edd"
                     /evidence=predicted
                     /product="Phosphogluconate dehydratase"
     CDS             1246353..1247168
                     /locus_tag="BASYS01219"
                     /gene="aphA"
                     /evidence=predicted
                     /product="Class B acid phosphatase"
     CDS             1247200..1249743
                     /locus_tag="BASYS01220"
                     /gene="nirB"
                     /evidence=predicted
                     /product="Nitrite reductase [NAD(P)H] large subunit"
     CDS             1249775..1250512
                     /locus_tag="BASYS01221"
                     /gene="yjbG"
                     /evidence=predicted
                     /product="Uncharacterized protein yjbG"
     CDS             1250544..1252487
                     /locus_tag="BASYS01222"
                     /gene="ccmF"
                     /evidence=predicted
                     /product="Cytochrome c-type biogenesis protein CcmF"
     CDS             1252625..1254673
                     /locus_tag="BASYS01223"
                     /gene="kdpB"
                     /evidence=predicted
                     /product="Potassium-transporting ATPase B chain"
     CDS             1254812..1256479
                     /locus_tag="BASYS01224"
                     /gene="fdrA"
                     /evidence=predicted
                     /product="Protein fdrA"
     CDS             complement(1256593..1257642)
                     /locus_tag="BASYS01225"
                     /gene="zitB"
                     /evidence=predicted
                     /product="Zinc transporter zitB"
     CDS             1257772..1258047
                     /locus_tag="BASYS01226"
                     /gene="insA"
                     /evidence=predicted
                     /product="Insertion element iso-IS1d protein insA"
     CDS             1258092..1258469
                     /locus_tag="BASYS01227"
                     /gene="insB1"
                     /evidence=predicted
                     /product="Insertion element IS1 1 protein insB"
     CDS             complement(1258910..1259008)
                     /locus_tag="BASYS01228"
                     /gene="BASYS01228"
                     /evidence=predicted
                     /product="Hypothetical Protein BASYS01228"
     CDS             1260142..1260243
                     /locus_tag="BASYS01229"
                     /gene="BASYS01229"
                     /evidence=predicted
                     /product="Hypothetical Protein BASYS01229"
     CDS             1260245..1261024
                     /locus_tag="BASYS01230"
                     /gene="ribE"
                     /evidence=predicted
                     /product="Riboflavin synthase alpha chain"
     CDS             1261085..1263043
                     /locus_tag="BASYS01231"
                     /gene="acs"
                     /evidence=predicted
                     /product="Acetyl-coenzyme A synthetase"
     CDS             1263104..1264306
                     /locus_tag="BASYS01232"
                     /gene="yhiN"
                     /evidence=predicted
                     /product="Uncharacterized protein yhiN"
     CDS             1264367..1265605
                     /locus_tag="BASYS01233"
                     /gene="mntH"
                     /evidence=predicted
                     /product="Manganese transport protein mntH"
     CDS             1265666..1266211
                     /locus_tag="BASYS01234"
                     /gene="hyfH"
                     /evidence=predicted
                     /product="Hydrogenase-4 component H"
     CDS             complement(1266874..1268367)
                     /locus_tag="BASYS01235"
                     /gene="yidJ"
                     /evidence=predicted
                     /product="Uncharacterized sulfatase yidJ"
     CDS             1268510..1269061
                     /locus_tag="BASYS01236"
                     /gene="soxR"
                     /evidence=predicted
                     /product="Redox-sensitive transcriptional activator soxR"
     CDS             1269048..1269530
                     /locus_tag="BASYS01237"
                     /gene="ydaY"
                     /evidence=predicted
                     /product="Putative uncharacterized protein ydaY"
     CDS             1269551..1270831
                     /locus_tag="BASYS01238"
                     /gene="lptG"
                     /evidence=predicted
                     /product="Lipopolysaccharide export system permease
                     protein lptG"
     CDS             1270839..1271270
                     /locus_tag="BASYS01239"
                     /gene="mdtI"
                     /evidence=predicted
                     /product="Spermidine export protein mdtI"
     CDS             1271263..1271667
                     /locus_tag="BASYS01240"
                     /gene="eutN"
                     /evidence=predicted
                     /product="Ethanolamine utilization protein eutN"
     CDS             1271675..1272988
                     /locus_tag="BASYS01241"
                     /gene="mhpT"
                     /evidence=predicted
                     /product="Putative 3-hydroxyphenylpropionic acid
                     transporter"
     CDS             1272981..1274102
                     /locus_tag="BASYS01242"
                     /gene="yedY"
                     /evidence=predicted
                     /product="Sulfoxide reductase catalytic subunit yedY"
     CDS             1274074..1274550
                     /locus_tag="BASYS01243"
                     /gene="yohN"
                     /evidence=predicted
                     /product="Uncharacterized protein yohN"
     CDS             1274528..1277155
                     /locus_tag="BASYS01244"
                     /gene="fryA"
                     /evidence=predicted
                     /product="Multiphosphoryl transfer protein"
     CDS             1277163..1278125
                     /locus_tag="BASYS01245"
                     /gene="tesB"
                     /evidence=predicted
                     /product="Acyl-CoA thioesterase 2"
     CDS             1278133..1281036
                     /locus_tag="BASYS01246"
                     /gene="rcsC"
                     /evidence=predicted
                     /product="Sensor kinase protein RcsC"
     CDS             1281002..1282165
                     /locus_tag="BASYS01247"
                     /gene="rfaI"
                     /evidence=predicted
                     /product="Lipopolysaccharide 1,3-galactosyltransferase"
     CDS             1282173..1283375
                     /locus_tag="BASYS01248"
                     /gene="rlmM"
                     /evidence=predicted
                     /product="Ribosomal RNA large subunit methyltransferase
                     M"
     CDS             1283353..1284123
                     /locus_tag="BASYS01249"
                     /gene="rutR"
                     /evidence=predicted
                     /product="HTH-type transcriptional regulator RutR"
     CDS             1284101..1284430
                     /locus_tag="BASYS01250"
                     /gene="yjeT"
                     /evidence=predicted
                     /product="Uncharacterized protein yjeT"
     CDS             1284423..1285337
                     /locus_tag="BASYS01251"
                     /gene="rfaP"
                     /evidence=predicted
                     /product="Lipopolysaccharide core heptose(I) kinase rfaP"
     CDS             1285345..1286376
                     /locus_tag="BASYS01252"
                     /gene="alsK"
                     /evidence=predicted
                     /product="D-allose kinase"
     CDS             1286306..1286989
                     /locus_tag="BASYS01253"
                     /gene="yjgM"
                     /evidence=predicted
                     /product="Uncharacterized N-acetyltransferase YjgM"
     CDS             1286931..1287578
                     /locus_tag="BASYS01254"
                     /gene="folK"
                     /evidence=predicted
                     /product="2-amino-4-hydroxy-6-
                     hydroxymethyldihydropteridine pyrophosphokinase"
     CDS             1287671..1287880
                     /locus_tag="BASYS01255"
                     /gene="BASYS01255"
                     /evidence=predicted
                     /product="Hypothetical"
     CDS             1288571..1288690
                     /locus_tag="BASYS01256"
                     /gene="efeU"
                     /evidence=predicted
                     /product="Ferrous iron permease efeU"
     CDS             1288678..1289409
                     /locus_tag="BASYS01257"
                     /gene="efeU"
                     /evidence=predicted
                     /product="Ferrous iron permease efeU"
     CDS             1290442..1291026
                     /locus_tag="BASYS01258"
                     /gene="yceF1"
                     /evidence=predicted
                     /product="Maf-like protein yceF 1"
     CDS             1291063..1291272
                     /locus_tag="BASYS01259"
                     /gene="ccmD"
                     /evidence=predicted
                     /product="Heme exporter protein D"
     CDS             complement(1291313..1292179)
                     /locus_tag="BASYS01260"
                     /gene="insF1"
                     /evidence=predicted
                     /product="Transposase insF for insertion sequence IS3A"
     CDS             complement(1292176..1292484)
                     /locus_tag="BASYS01261"
                     /gene="insE1"
                     /evidence=predicted
                     /product="Transposase insE for insertion sequence IS3A"
     CDS             1292525..1292884
                     /locus_tag="BASYS01262"
                     /gene="ymdE"
                     /evidence=predicted
                     /product="Putative uncharacterized protein ymdE"
     CDS             complement(1292877..1292978)
                     /locus_tag="BASYS01263"
                     /gene="BASYS01263"
                     /evidence=predicted
                     /product="Hypothetical Protein BASYS01263"
     CDS             complement(1293330..1294523)
                     /locus_tag="BASYS01264"
                     /gene="tyrB"
                     /evidence=predicted
                     /product="Aromatic-amino-acid aminotransferase"
     CDS             complement(1294673..1295095)
                     /locus_tag="BASYS01265"
                     /gene="paaI"
                     /evidence=predicted
                     /product="Acyl-coenzyme A thioesterase PaaI"
     CDS             complement(1295245..1295466)
                     /locus_tag="BASYS01266"
                     /gene="yeeT"
                     /evidence=predicted
                     /product="Uncharacterized protein yeeT"
     CDS             complement(1295616..1296761)
                     /locus_tag="BASYS01267"
                     /gene="ssuD"
                     /evidence=predicted
                     /product="Alkanesulfonate monooxygenase"
     CDS             complement(1296911..1297846)
                     /locus_tag="BASYS01268"
                     /gene="ttcA"
                     /evidence=predicted
                     /product="tRNA 2-thiocytidine biosynthesis protein TtcA"
     CDS             complement(1297996..1298238)
                     /locus_tag="BASYS01269"
                     /gene="yfdY"
                     /evidence=predicted
                     /product="Uncharacterized protein yfdY"
     CDS             complement(1298388..1298990)
                     /locus_tag="BASYS01270"
                     /gene="fimB"
                     /evidence=predicted
                     /product="Type 1 fimbriae regulatory protein fimB"
     CDS             complement(1299140..1300594)
                     /locus_tag="BASYS01271"
                     /gene="amn"
                     /evidence=predicted
                     /product="AMP nucleosidase"
     CDS             complement(1300744..1301091)
                     /locus_tag="BASYS01272"
                     /gene="sdhD"
                     /evidence=predicted
                     /product="Succinate dehydrogenase hydrophobic membrane
                     anchor subunit"
     CDS             complement(1301241..1301855)
                     /locus_tag="BASYS01273"
                     /gene="cyoC"
                     /evidence=predicted
                     /product="Cytochrome o ubiquinol oxidase subunit 3"
     CDS             complement(1302005..1303297)
                     /locus_tag="BASYS01274"
                     /gene="yjcF"
                     /evidence=predicted
                     /product="Uncharacterized protein yjcF"
     CDS             complement(1303447..1304331)
                     /locus_tag="BASYS01275"
                     /gene="yhdJ"
                     /evidence=predicted
                     /product="DNA adenine methyltransferase YhdJ"
     CDS             complement(1304481..1305956)
                     /locus_tag="BASYS01276"
                     /gene="zwf"
                     /evidence=predicted
                     /product="Glucose-6-phosphate 1-dehydrogenase"
     CDS             complement(1306106..1306366)
                     /locus_tag="BASYS01277"
                     /gene="iraP"
                     /evidence=predicted
                     /product="Anti-adapter protein iraP"
     CDS             complement(1306516..1308600)
                     /locus_tag="BASYS01278"
                     /gene="malQ"
                     /evidence=predicted
                     /product="4-alpha-glucanotransferase"
     CDS             1308590..1308715
                     /locus_tag="BASYS01279"
                     /gene="BASYS01279"
                     /evidence=predicted
                     /product="Hypothetical"
     CDS             complement(1308899..1309843)
                     /locus_tag="BASYS01280"
                     /gene="mhpB"
                     /evidence=predicted
                     /product="2,3-dihydroxyphenylpropionate/2,3-
                     dihydroxicinnamic acid 1,2-dioxygenase"
     CDS             complement(1309993..1311585)
                     /locus_tag="BASYS01281"
                     /gene="lsrK"
                     /evidence=predicted
                     /product="Autoinducer 2 kinase LsrK"
     CDS             complement(1311735..1314461)
                     /locus_tag="BASYS01282"
                     /gene="nuoG"
                     /evidence=predicted
                     /product="NADH-quinone oxidoreductase subunit G"
     CDS             complement(1314611..1315870)
                     /locus_tag="BASYS01283"
                     /gene="murA"
                     /evidence=predicted
                     /product="UDP-N-acetylglucosamine
                     1-carboxyvinyltransferase"
     CDS             1316674..1316787
                     /locus_tag="BASYS01284"
                     /gene="BASYS01284"
                     /evidence=predicted
                     /product="Hypothetical"
     CDS             complement(1316020..1316784)
                     /locus_tag="BASYS01285"
                     /gene="puuD"
                     /evidence=predicted
                     /product="Gamma-glutamyl-gamma-aminobutyrate hydrolase"
     CDS             complement(1316934..1318337)
                     /locus_tag="BASYS01286"
                     /gene="fumC"
                     /evidence=predicted
                     /product="Fumarate hydratase class II"
     CDS             complement(1318487..1319575)
                     /locus_tag="BASYS01287"
                     /gene="yehL"
                     /evidence=predicted
                     /product="Uncharacterized protein yehL"
     CDS             complement(1319725..1320711)
                     /locus_tag="BASYS01288"
                     /gene="hybA"
                     /evidence=predicted
                     /product="Hydrogenase-2 operon protein hybA"
     CDS             complement(1320861..1322402)
                     /locus_tag="BASYS01289"
                     /gene="nhaB"
                     /evidence=predicted
                     /product="Na(+)/H(+) antiporter nhaB"
     CDS             complement(1322552..1322779)
                     /locus_tag="BASYS01290"
                     /gene="yccJ"
                     /evidence=predicted
                     /product="Uncharacterized protein yccJ"
     CDS             complement(1322929..1324368)
                     /locus_tag="BASYS01291"
                     /gene="aldA"
                     /evidence=predicted
                     /product="Lactaldehyde dehydrogenase"
     CDS             complement(1324518..1325888)
                     /locus_tag="BASYS01292"
                     /gene="manB"
                     /evidence=predicted
                     /product="Phosphomannomutase"
     CDS             complement(1326355..1326549)
                     /locus_tag="BASYS01293"
                     /gene="BASYS01293"
                     /evidence=predicted
                     /product="Hypothetical"
     CDS             1326642..1327112
                     /locus_tag="BASYS01294"
                     /gene="ppdA"
                     /evidence=predicted
                     /product="Prepilin peptidase-dependent protein A"
     CDS             1327197..1327901
                     /locus_tag="BASYS01295"
                     /gene="ykgG"
                     /evidence=predicted
                     /product="Uncharacterized protein ykgG"
     CDS             1327986..1328666
                     /locus_tag="BASYS01296"
                     /gene="nrfC"
                     /evidence=predicted
                     /product="Protein nrfC"
     CDS             1328751..1329878
                     /locus_tag="BASYS01297"
                     /gene="yjhC"
                     /evidence=predicted
                     /product="Uncharacterized oxidoreductase yjhC"
     CDS             1330195..1330698
                     /locus_tag="BASYS01298"
                     /gene="insB1"
                     /evidence=predicted
                     /product="Insertion element IS1 1 protein insB"
     CDS             1330907..1331845
                     /locus_tag="BASYS01299"
                     /gene="metA"
                     /evidence=predicted
                     /product="Homoserine O-succinyltransferase"
     CDS             1331930..1332580
                     /locus_tag="BASYS01300"
                     /gene="pyrE"
                     /evidence=predicted
                     /product="Orotate phosphoribosyltransferase"
     CDS             1332665..1334389
                     /locus_tag="BASYS01301"
                     /gene="yidK"
                     /evidence=predicted
                     /product="Uncharacterized symporter yidK"
     CDS             1334474..1335058
                     /locus_tag="BASYS01302"
                     /gene="ygcP"
                     /evidence=predicted
                     /product="Uncharacterized protein ygcP"
     CDS             1335143..1335862
                     /locus_tag="BASYS01303"
                     /gene="ynfC"
                     /evidence=predicted
                     /product="UPF0257 lipoprotein ynfC"
     CDS             1335947..1336810
                     /locus_tag="BASYS01304"
                     /gene="ulaE"
                     /evidence=predicted
                     /product="L-ribulose-5-phosphate 3-epimerase ulaE"
     CDS             complement(1336046..1336852)
                     /locus_tag="BASYS01305"
                     /gene="BASYS01305"
                     /evidence=predicted
                     /product="Hypothetical"
     CDS             1336895..1337623
                     /locus_tag="BASYS01306"
                     /gene="yggN"
                     /evidence=predicted
                     /product="Uncharacterized protein yggN"
     CDS             1337708..1338769
                     /locus_tag="BASYS01307"
                     /gene="aroG"
                     /evidence=predicted
                     /product="Phospho-2-dehydro-3-deoxyheptonate aldolase,
                     Phe-sensitive"
     CDS             1338854..1339114
                     /locus_tag="BASYS01308"
                     /gene="grxC"
                     /evidence=predicted
                     /product="Glutaredoxin-3"
     CDS             complement(1339377..1339520)
                     /locus_tag="BASYS01309"
                     /gene="BASYS01309"
                     /evidence=predicted
                     /product="Hypothetical"
     CDS             complement(1340147..1340611)
                     /locus_tag="BASYS01310"
                     /gene="gpt"
                     /evidence=predicted
                     /product="Xanthine phosphoribosyltransferase"
     CDS             complement(1340734..1342926)
                     /locus_tag="BASYS01311"
                     /gene="glgB"
                     /evidence=predicted
                     /product="1,4-alpha-glucan-branching enzyme"
     CDS             complement(1343049..1343396)
                     /locus_tag="BASYS01312"
                     /gene="ykfI"
                     /evidence=predicted
                     /product="Toxin YkfI"
     CDS             complement(1343519..1344922)
                     /locus_tag="BASYS01313"
                     /gene="zraS"
                     /evidence=predicted
                     /product="Sensor protein zraS"
     CDS             complement(1345045..1345737)
                     /locus_tag="BASYS01314"
                     /gene="rutB"
                     /evidence=predicted
                     /product="Peroxyureidoacrylate/ureidoacrylate
                     amidohydrolase RutB"
     CDS             complement(1345866..1346519)
                     /locus_tag="BASYS01315"
                     /gene="ydhW"
                     /evidence=predicted
                     /product="Uncharacterized protein ydhW"
     CDS             complement(1346642..1347070)
                     /locus_tag="BASYS01316"
                     /gene="fucU"
                     /evidence=predicted
                     /product="L-fucose mutarotase"
     CDS             complement(1347193..1347591)
                     /locus_tag="BASYS01317"
                     /gene="iraD"
                     /evidence=predicted
                     /product="Anti-adapter protein iraD"
     CDS             complement(1347714..1348109)
                     /locus_tag="BASYS01318"
                     /gene="tdcF"
                     /evidence=predicted
                     /product="Protein tdcF"
     CDS             complement(1348232..1349665)
                     /locus_tag="BASYS01319"
                     /gene="sbcB"
                     /evidence=predicted
                     /product="Exodeoxyribonuclease I"
     CDS             complement(1349788..1350054)
                     /locus_tag="BASYS01320"
                     /gene="mcbA"
                     /evidence=predicted
                     /product="Uncharacterized protein McbA"
     CDS             complement(1350177..1350866)
                     /locus_tag="BASYS01321"
                     /gene="ycaC"
                     /evidence=predicted
                     /product="Uncharacterized protein ycaC"
     CDS             1353288..1354850
                     /locus_tag="BASYS01322"
                     /gene="trpE"
                     /evidence=predicted
                     /product="Anthranilate synthase component 1"
     CDS             complement(1356560..1356841)
                     /locus_tag="BASYS01323"
                     /gene="BASYS01323"
                     /evidence=predicted
                     /product="Hypothetical"
     CDS             complement(1356924..1357019)
                     /locus_tag="BASYS01324"
                     /gene="BASYS01324"
                     /evidence=predicted
                     /product="Hypothetical Protein BASYS01324"
     CDS             complement(1357227..1357595)
                     /locus_tag="BASYS01325"
                     /gene="BASYS01325"
                     /evidence=predicted
                     /product="Hypothetical"
     CDS             complement(1357661..1358068)
                     /locus_tag="BASYS01326"
                     /gene="gspI"
                     /evidence=predicted
                     /product="Probable general secretion pathway protein I"
     CDS             complement(1358099..1358581)
                     /locus_tag="BASYS01327"
                     /gene="moaE"
                     /evidence=predicted
                     /product="Molybdopterin synthase catalytic subunit"
     CDS             complement(1358612..1358977)
                     /locus_tag="BASYS01328"
                     /gene="uspB"
                     /evidence=predicted
                     /product="Universal stress protein B"
     CDS             complement(1359008..1359763)
                     /locus_tag="BASYS01329"
                     /gene="fimC"
                     /evidence=predicted
                     /product="Chaperone protein fimC"
     CDS             complement(1359794..1361074)
                     /locus_tag="BASYS01330"
                     /gene="frc"
                     /evidence=predicted
                     /product="Formyl-coenzyme A transferase"
     CDS             complement(1361105..1362487)
                     /locus_tag="BASYS01331"
                     /gene="cysG"
                     /evidence=predicted
                     /product="Siroheme synthase"
     CDS             1364387..1364620
                     /locus_tag="BASYS01332"
                     /gene="chaB"
                     /evidence=predicted
                     /product="Cation transport regulator ChaB"
     CDS             1365036..1365182
                     /locus_tag="BASYS01333"
                     /gene="BASYS01333"
                     /evidence=predicted
                     /product="Hypothetical Protein BASYS01333"
     CDS             1364681..1365259
                     /locus_tag="BASYS01334"
                     /gene="flhC"
                     /evidence=predicted
                     /product="Flagellar transcriptional regulator FlhC"
     CDS             1365320..1365694
                     /locus_tag="BASYS01335"
                     /gene="msyB"
                     /evidence=predicted
                     /product="Acidic protein msyB"
     CDS             1365755..1366834
                     /locus_tag="BASYS01336"
                     /gene="fbaA"
                     /evidence=predicted
                     /product="Fructose-bisphosphate aldolase class 2"
     CDS             1366895..1369750
                     /locus_tag="BASYS01337"
                     /gene="valS"
                     /evidence=predicted
                     /product="Valyl-tRNA synthetase"
     CDS             complement(1366841..1369753)
                     /locus_tag="BASYS01338"
                     /gene="BASYS01338"
                     /evidence=predicted
                     /product="Hypothetical Protein BASYS01338"
     CDS             1370117..1370320
                     /locus_tag="BASYS01339"
                     /gene="icd"
                     /evidence=predicted
                     /product="Isocitrate dehydrogenase [NADP]"
     CDS             1372571..1374091
                     /locus_tag="BASYS01340"
                     /gene="yuaQ"
                     /evidence=predicted
                     /product="Uncharacterized protein YuaQ"
     CDS             1374158..1375192
                     /locus_tag="BASYS01341"
                     /gene="yuaQ"
                     /evidence=predicted
                     /product="Uncharacterized protein YuaQ"
     CDS             1375764..1375940
                     /locus_tag="BASYS01342"
                     /gene="BASYS01342"
                     /evidence=predicted
                     /product="Hypothetical Protein BASYS01342"
     CDS             complement(1376188..1377336)
                     /locus_tag="BASYS01343"
                     /gene="carA"
                     /evidence=predicted
                     /product="Carbamoyl-phosphate synthase small chain"
     CDS             complement(1377397..1377729)
                     /locus_tag="BASYS01344"
                     /gene="emrE"
                     /evidence=predicted
                     /product="Multidrug transporter emrE"
     CDS             complement(1377790..1378386)
                     /locus_tag="BASYS01345"
                     /gene="fimE"
                     /evidence=predicted
                     /product="Type 1 fimbriae regulatory protein fimE"
     CDS             complement(1378447..1379286)
                     /locus_tag="BASYS01346"
                     /gene="cobB"
                     /evidence=predicted
                     /product="NAD-dependent deacetylase"
     CDS             complement(1379347..1380771)
                     /locus_tag="BASYS01347"
                     /gene="ascB"
                     /evidence=predicted
                     /product="6-phospho-beta-glucosidase AscB"
     CDS             complement(1380832..1381713)
                     /locus_tag="BASYS01348"
                     /gene="rmlA1"
                     /evidence=predicted
                     /product="Glucose-1-phosphate thymidylyltransferase 1"
     CDS             complement(1381774..1382199)
                     /locus_tag="BASYS01349"
                     /gene="dsbE"
                     /evidence=predicted
                     /product="Thiol:disulfide interchange protein DsbE"
     CDS             complement(1382252..1382347)
                     /locus_tag="BASYS01350"
                     /gene="BASYS01350"
                     /evidence=predicted
                     /product="Hypothetical Protein BASYS01350"
     CDS             complement(1382392..1382946)
                     /locus_tag="BASYS01351"
                     /gene="ycdY"
                     /evidence=predicted
                     /product="Uncharacterized protein ycdY"
     CDS             complement(1383007..1384047)
                     /locus_tag="BASYS01352"
                     /gene="pstS"
                     /evidence=predicted
                     /product="Phosphate-binding protein pstS"
     CDS             complement(1384108..1386186)
                     /locus_tag="BASYS01353"
                     /gene="fhlA"
                     /evidence=predicted
                     /product="Formate hydrogenlyase transcriptional
                     activator"
     CDS             complement(1386247..1386822)
                     /locus_tag="BASYS01354"
                     /gene="yceI"
                     /evidence=predicted
                     /product="Protein yceI"
     CDS             complement(1386883..1387725)
                     /locus_tag="BASYS01355"
                     /gene="yhiR"
                     /evidence=predicted
                     /product="Uncharacterized protein yhiR"
     CDS             complement(1387786..1388397)
                     /locus_tag="BASYS01356"
                     /gene="lacA"
                     /evidence=predicted
                     /product="Galactoside O-acetyltransferase"
     CDS             complement(1388458..1389225)
                     /locus_tag="BASYS01357"
                     /gene="fnr"
                     /evidence=predicted
                     /product="Fumarate and nitrate reduction regulatory
                     protein"
     CDS             1390010..1390123
                     /locus_tag="BASYS01358"
                     /gene="BASYS01358"
                     /evidence=predicted
                     /product="Hypothetical Protein BASYS01358"
     CDS             complement(1390538..1390648)
                     /locus_tag="BASYS01359"
                     /gene="BASYS01359"
                     /evidence=predicted
                     /product="Hypothetical"
     CDS             1391868..1391978
                     /locus_tag="BASYS01360"
                     /gene="BASYS01360"
                     /evidence=predicted
                     /product="Hypothetical Protein BASYS01360"
     CDS             complement(1392133..1392522)
                     /locus_tag="BASYS01361"
                     /gene="fliO"
                     /evidence=predicted
                     /product="Flagellar protein fliO"
     CDS             complement(1392529..1393215)
                     /locus_tag="BASYS01362"
                     /gene="sgbH"
                     /evidence=predicted
                     /product="3-keto-L-gulonate-6-phosphate decarboxylase
                     sgbH"
     CDS             complement(1393222..1395075)
                     /locus_tag="BASYS01363"
                     /gene="yacH"
                     /evidence=predicted
                     /product="Uncharacterized protein yacH"
     CDS             1395541..1395687
                     /locus_tag="BASYS01364"
                     /gene="BASYS01364"
                     /evidence=predicted
                     /product="Hypothetical"
     CDS             complement(1395846..1396397)
                     /locus_tag="BASYS01365"
                     /gene="citX"
                     /evidence=predicted
                     /product="Apo-citrate lyase phosphoribosyl-dephospho-CoA
                     transferase"
     CDS             complement(1396505..1398085)
                     /locus_tag="BASYS01366"
                     /gene="hyfF"
                     /evidence=predicted
                     /product="Hydrogenase-4 component F"
     CDS             complement(1398193..1398888)
                     /locus_tag="BASYS01367"
                     /gene="alsE"
                     /evidence=predicted
                     /product="D-allulose-6-phosphate 3-epimerase"
     CDS             complement(1398996..1400273)
                     /locus_tag="BASYS01368"
                     /gene="yiaN"
                     /evidence=predicted
                     /product="2,3-diketo-L-gulonate TRAP transporter large
                     permease protein yiaN"
     CDS             complement(1400381..1401244)
                     /locus_tag="BASYS01369"
                     /gene="yjjW"
                     /evidence=predicted
                     /product="Uncharacterized protein yjjW"
     CDS             complement(1401352..1402020)
                     /locus_tag="BASYS01370"
                     /gene="matC"
                     /evidence=predicted
                     /product="Uncharacterized protein matC"
     CDS             complement(1402128..1405880)
                     /locus_tag="BASYS01371"
                     /gene="yfaL"
                     /evidence=predicted
                     /product="Uncharacterized protein YfaL"
     CDS             complement(1405988..1408789)
                     /locus_tag="BASYS01372"
                     /gene="sucA"
                     /evidence=predicted
                     /product="2-oxoglutarate dehydrogenase E1 component"
     CDS             complement(1408897..1409436)
                     /locus_tag="BASYS01373"
                     /gene="yhaB"
                     /evidence=predicted
                     /product="Uncharacterized protein yhaB"
     CDS             1409505..1411238
                     /locus_tag="BASYS01374"
                     /gene="BASYS01374"
                     /evidence=predicted
                     /product="Hypothetical Protein BASYS01374"
     CDS             complement(1409544..1411253)
                     /locus_tag="BASYS01375"
                     /gene="hycE"
                     /evidence=predicted
                     /product="Formate hydrogenlyase subunit 5"
     CDS             complement(1411361..1412221)
                     /locus_tag="BASYS01376"
                     /gene="sgbU"
                     /evidence=predicted
                     /product="Putative L-ribulose-5-phosphate 3-epimerase
                     sgbU"
     CDS             complement(1412329..1414008)
                     /locus_tag="BASYS01377"
                     /gene="yhjU"
                     /evidence=predicted
                     /product="Uncharacterized protein yhjU"
     CDS             complement(1414116..1415774)
                     /locus_tag="BASYS01378"
                     /gene="fliF"
                     /evidence=predicted
                     /product="Flagellar M-ring protein"
     CDS             complement(1415882..1418818)
                     /locus_tag="BASYS01379"
                     /gene="rapA"
                     /evidence=predicted
                     /product="RNA polymerase-associated protein rapA"
     CDS             1419454..1419636
                     /locus_tag="BASYS01380"
                     /gene="BASYS01380"
                     /evidence=predicted
                     /product="Hypothetical"
     CDS             1420544..1421059
                     /locus_tag="BASYS01381"
                     /gene="ompX"
                     /evidence=predicted
                     /product="Outer membrane protein X"
     CDS             1421099..1421662
                     /locus_tag="BASYS01382"
                     /gene="idnK"
                     /evidence=predicted
                     /product="Thermosensitive gluconokinase"
     CDS             1421789..1422433
                     /locus_tag="BASYS01383"
                     /gene="yfcF"
                     /evidence=predicted
                     /product="Uncharacterized GST-like protein yfcF"
     CDS             1422376..1423617
                     /locus_tag="BASYS01384"
                     /gene="cdaR"
                     /evidence=predicted
                     /product="Carbohydrate diacid regulator"
     CDS             1423644..1424504
                     /locus_tag="BASYS01385"
                     /gene="rsmI"
                     /evidence=predicted
                     /product="Ribosomal RNA small subunit methyltransferase
                     I"
     CDS             1424531..1425379
                     /locus_tag="BASYS01386"
                     /gene="yfhH"
                     /evidence=predicted
                     /product="Uncharacterized HTH-type transcriptional
                     regulator yfhH"
     CDS             1425406..1425798
                     /locus_tag="BASYS01387"
                     /gene="sirB2"
                     /evidence=predicted
                     /product="Protein sirB2"
     CDS             1425851..1426282
                     /locus_tag="BASYS01388"
                     /gene="sgcA"
                     /evidence=predicted
                     /product="Putative phosphotransferase IIA component sgcA"
     CDS             1426536..1426934
                     /locus_tag="BASYS01389"
                     /gene="tesC"
                     /evidence=predicted
                     /product="Long-chain acyl-CoA thioesterase tesC"
     CDS             1426961..1428010
                     /locus_tag="BASYS01390"
                     /gene="yeiH"
                     /evidence=predicted
                     /product="UPF0324 inner membrane protein yeiH"
     CDS             1428037..1430187
                     /locus_tag="BASYS01391"
                     /gene="yjiY"
                     /evidence=predicted
                     /product="Inner membrane protein YjiY"
     CDS             1430214..1430597
                     /locus_tag="BASYS01392"
                     /gene="bssR"
                     /evidence=predicted
                     /product="Biofilm regulator BssR"
     CDS             1430624..1431553
                     /locus_tag="BASYS01393"
                     /gene="yagE"
                     /evidence=predicted
                     /product="Uncharacterized protein yagE"
     CDS             complement(1430432..1431535)
                     /locus_tag="BASYS01394"
                     /gene="BASYS01394"
                     /evidence=predicted
                     /product="Hypothetical Protein BASYS01394"
     CDS             1431547..1433280
                     /locus_tag="BASYS01395"
                     /gene="ybaE"
                     /evidence=predicted
                     /product="Uncharacterized protein ybaE"
     CDS             1433277..1433744
                     /locus_tag="BASYS01396"
                     /gene="hicB"
                     /evidence=predicted
                     /product="Antitoxin HicB"
     CDS             1433957..1435504
                     /locus_tag="BASYS01397"
                     /gene="yahF"
                     /evidence=predicted
                     /product="Uncharacterized protein yahF"
     CDS             1435531..1436895
                     /locus_tag="BASYS01398"
                     /gene="ygbN"
                     /evidence=predicted
                     /product="Inner membrane permease ygbN"
     CDS             1436874..1437311
                     /locus_tag="BASYS01399"
                     /gene="mutT"
                     /evidence=predicted
                     /product="Mutator mutT protein"
     CDS             1437338..1437952
                     /locus_tag="BASYS01400"
                     /gene="evgA"
                     /evidence=predicted
                     /product="Positive transcription regulator evgA"
     CDS             1438780..1438923
                     /locus_tag="BASYS01401"
                     /gene="ychO"
                     /evidence=predicted
                     /product="Uncharacterized protein ychO"
     CDS             1438945..1439163
                     /locus_tag="BASYS01402"
                     /gene="BASYS01402"
                     /evidence=predicted
                     /product="Hypothetical"
     CDS             1440310..1440789
                     /locus_tag="BASYS01403"
                     /gene="ybaK"
                     /evidence=predicted
                     /product="Cys-tRNA(Pro)/Cys-tRNA(Cys) deacylase ybaK"
     CDS             1440888..1442096
                     /locus_tag="BASYS01404"
                     /gene="csdA"
                     /evidence=predicted
                     /product="Cysteine sulfinate desulfinase"
     CDS             1442195..1444420
                     /locus_tag="BASYS01405"
                     /gene="rnfC"
                     /evidence=predicted
                     /product="Electron transport complex protein rnfC"
     CDS             1444519..1445328
                     /locus_tag="BASYS01406"
                     /gene="ygdL"
                     /evidence=predicted
                     /product="Uncharacterized protein ygdL"
     CDS             1445427..1447448
                     /locus_tag="BASYS01407"
                     /gene="fadH"
                     /evidence=predicted
                     /product="2,4-dienoyl-CoA reductase [NADPH]"
     CDS             1447547..1447783
                     /locus_tag="BASYS01408"
                     /gene="yedF"
                     /evidence=predicted
                     /product="UPF0033 protein yedF"
     CDS             1447882..1448889
                     /locus_tag="BASYS01409"
                     /gene="trpS"
                     /evidence=predicted
                     /product="Tryptophanyl-tRNA synthetase"
     CDS             1448988..1449809
                     /locus_tag="BASYS01410"
                     /gene="cof"
                     /evidence=predicted
                     /product="HMP-PP phosphatase"
     CDS             1449908..1450471
                     /locus_tag="BASYS01411"
                     /gene="yceB"
                     /evidence=predicted
                     /product="Uncharacterized lipoprotein yceB"
     CDS             1450570..1451064
                     /locus_tag="BASYS01412"
                     /gene="ycdZ"
                     /evidence=predicted
                     /product="Inner membrane protein ycdZ"
     CDS             1451163..1451354
                     /locus_tag="BASYS01413"
                     /gene="yhjR"
                     /evidence=predicted
                     /product="Uncharacterized protein yhjR"
     CDS             1451453..1452556
                     /locus_tag="BASYS01414"
                     /gene="lptF"
                     /evidence=predicted
                     /product="Lipopolysaccharide export system permease
                     protein lptF"
     CDS             1452655..1453698
                     /locus_tag="BASYS01415"
                     /gene="yraQ"
                     /evidence=predicted
                     /product="UPF0718 protein yraQ"
     CDS             1453797..1454054
                     /locus_tag="BASYS01416"
                     /gene="rof"
                     /evidence=predicted
                     /product="Protein rof"
     CDS             1454153..1454347
                     /locus_tag="BASYS01417"
                     /gene="yfgG"
                     /evidence=predicted
                     /product="Uncharacterized protein yfgG"
     CDS             1454446..1454754
                     /locus_tag="BASYS01418"
                     /gene="gfcA"
                     /evidence=predicted
                     /product="Threonine-rich inner membrane protein gfcA"
     CDS             1454853..1456268
                     /locus_tag="BASYS01419"
                     /gene="cycA"
                     /evidence=predicted
                     /product="D-serine/D-alanine/glycine transporter"
     CDS             1456367..1457041
                     /locus_tag="BASYS01420"
                     /gene="ygcF"
                     /evidence=predicted
                     /product="7-carboxy-7-deazaguanine synthase homolog"
     CDS             1457140..1457343
                     /locus_tag="BASYS01421"
                     /gene="BASYS01421"
                     /evidence=predicted
                     /product="UPF0370 protein YpsIP31758_1253"
     CDS             1457442..1458389
                     /locus_tag="BASYS01422"
                     /gene="rssA"
                     /evidence=predicted
                     /product="NTE family protein rssA"
     CDS             complement(1459616..1460026)
                     /locus_tag="BASYS01423"
                     /gene="ychG"
                     /evidence=predicted
                     /product="Putative uncharacterized protein ychG"
     CDS             complement(1460158..1460388)
                     /locus_tag="BASYS01424"
                     /gene="ychG"
                     /evidence=predicted
                     /product="Putative uncharacterized protein ychG"
     CDS             complement(1460327..1460512)
                     /locus_tag="BASYS01425"
                     /gene="ychG"
                     /evidence=predicted
                     /product="Putative uncharacterized protein ychG"
     CDS             1461846..1462325
                     /locus_tag="BASYS01426"
                     /gene="folA"
                     /evidence=predicted
                     /product="Dihydrofolate reductase"
     CDS             1462403..1463392
                     /locus_tag="BASYS01427"
                     /gene="astE"
                     /evidence=predicted
                     /product="Succinylglutamate desuccinylase"
     CDS             1463470..1464882
                     /locus_tag="BASYS01428"
                     /gene="narK"
                     /evidence=predicted
                     /product="Nitrite extrusion protein 1"
     CDS             1464960..1465940
                     /locus_tag="BASYS01429"
                     /gene="accA"
                     /evidence=predicted
                     /product="Acetyl-coenzyme A carboxylase carboxyl
                     transferase subunit alpha"
     CDS             1466018..1467205
                     /locus_tag="BASYS01430"
                     /gene="ygbK"
                     /evidence=predicted
                     /product="Uncharacterized protein ygbK"
     CDS             1467193..1467795
                     /locus_tag="BASYS01431"
                     /gene="ilvH"
                     /evidence=predicted
                     /product="Acetolactate synthase isozyme 3 small subunit"
     CDS             1467792..1468460
                     /locus_tag="BASYS01432"
                     /gene="nrfB"
                     /evidence=predicted
                     /product="Cytochrome c-type protein NrfB"
     CDS             1468457..1468780
                     /locus_tag="BASYS01433"
                     /gene="pspD"
                     /evidence=predicted
                     /product="Phage shock protein D"
     CDS             1468777..1469499
                     /locus_tag="BASYS01434"
                     /gene="yfgM"
                     /evidence=predicted
                     /product="UPF0070 protein yfgM"
     CDS             1469577..1470356
                     /locus_tag="BASYS01435"
                     /gene="phnK"
                     /evidence=predicted
                     /product="Phosphonates transport ATP-binding protein
                     PhnK"
     CDS             1470353..1475008
                     /locus_tag="BASYS01436"
                     /gene="gltB"
                     /evidence=predicted
                     /product="Glutamate synthase [NADPH] large chain"
     CDS             1475086..1475688
                     /locus_tag="BASYS01437"
                     /gene="acpH"
                     /evidence=predicted
                     /product="Acyl carrier protein phosphodiesterase"
     CDS             1475766..1476683
                     /locus_tag="BASYS01438"
                     /gene="ddpC"
                     /evidence=predicted
                     /product="Probable D,D-dipeptide transport system
                     permease protein ddpC"
     CDS             1476680..1478200
                     /locus_tag="BASYS01439"
                     /gene="gltD"
                     /evidence=predicted
                     /product="Glutamate synthase [NADPH] small chain"
     CDS             1478278..1478727
                     /locus_tag="BASYS01440"
                     /gene="uspD"
                     /evidence=predicted
                     /product="Universal stress protein D"
     CDS             1478805..1479596
                     /locus_tag="BASYS01441"
                     /gene="yqeC"
                     /evidence=predicted
                     /product="Uncharacterized protein yqeC"
     CDS             1480858..1483962
                     /locus_tag="BASYS01442"
                     /gene="acrF"
                     /evidence=predicted
                     /product="Acriflavine resistance protein F"
     CDS             1483993..1485225
                     /locus_tag="BASYS01443"
                     /gene="mdtM"
                     /evidence=predicted
                     /product="Multidrug resistance protein mdtM"
     CDS             1485256..1486182
                     /locus_tag="BASYS01444"
                     /gene="yehX"
                     /evidence=predicted
                     /product="Putative osmoprotectant uptake system
                     ATP-binding protein YehX"
     CDS             1486213..1486659
                     /locus_tag="BASYS01445"
                     /gene="yeaL"
                     /evidence=predicted
                     /product="UPF0756 membrane protein yeaL"
     CDS             1486690..1487352
                     /locus_tag="BASYS01446"
                     /gene="fsaA"
                     /evidence=predicted
                     /product="Fructose-6-phosphate aldolase 1"
     CDS             1487383..1487682
                     /locus_tag="BASYS01447"
                     /gene="yqjK"
                     /evidence=predicted
                     /product="Uncharacterized protein yqjK"
     CDS             1488175..1488732
                     /locus_tag="BASYS01448"
                     /gene="bfr"
                     /evidence=predicted
                     /product="Bacterioferritin"
     CDS             1490989..1491531
                     /locus_tag="BASYS01449"
                     /gene="BASYS01449"
                     /evidence=predicted
                     /product="Hypothetical Protein BASYS01449"
     CDS             complement(1491019..1491528)
                     /locus_tag="BASYS01450"
                     /gene="crr"
                     /evidence=predicted
                     /product="Glucose-specific phosphotransferase enzyme IIA
                     component"
     CDS             complement(1491678..1492316)
                     /locus_tag="BASYS01451"
                     /gene="purN"
                     /evidence=predicted
                     /product="Phosphoribosylglycinamide formyltransferase"
     CDS             complement(1492466..1493056)
                     /locus_tag="BASYS01452"
                     /gene="caiE"
                     /evidence=predicted
                     /product="Carnitine operon protein CaiE"
     CDS             complement(1493206..1493751)
                     /locus_tag="BASYS01453"
                     /gene="hemG"
                     /evidence=predicted
                     /product="Protoporphyrinogen IX dehydrogenase
                     [menaquinone]"
     CDS             complement(1493901..1495451)
                     /locus_tag="BASYS01454"
                     /gene="ddpA"
                     /evidence=predicted
                     /product="Probable D,D-dipeptide-binding periplasmic
                     protein ddpA"
     CDS             1496321..1496419
                     /locus_tag="BASYS01455"
                     /gene="BASYS01455"
                     /evidence=predicted
                     /product="Hypothetical"
     CDS             1498260..1498358
                     /locus_tag="BASYS01456"
                     /gene="BASYS01456"
                     /evidence=predicted
                     /product="Hypothetical Protein BASYS01456"
     CDS             1498397..1499524
                     /locus_tag="BASYS01457"
                     /gene="phoH"
                     /evidence=predicted
                     /product="Protein phoH"
     CDS             1499585..1500400
                     /locus_tag="BASYS01458"
                     /gene="fepC"
                     /evidence=predicted
                     /product="Ferric enterobactin transport ATP-binding
                     protein FepC"
     CDS             1500461..1501054
                     /locus_tag="BASYS01459"
                     /gene="ykgB"
                     /evidence=predicted
                     /product="Inner membrane protein ykgB"
     CDS             1501115..1501468
                     /locus_tag="BASYS01460"
                     /gene="ygbA"
                     /evidence=predicted
                     /product="Uncharacterized protein ygbA"
     CDS             1501529..1501909
                     /locus_tag="BASYS01461"
                     /gene="ytfH"
                     /evidence=predicted
                     /product="Uncharacterized HTH-type transcriptional
                     regulator ytfH"
     CDS             1502135..1503466
                     /locus_tag="BASYS01462"
                     /gene="wzxE"
                     /evidence=predicted
                     /product="Protein wzxE"
     CDS             1503432..1503881
                     /locus_tag="BASYS01463"
                     /gene="queD"
                     /evidence=predicted
                     /product="6-carboxy-5,6,7,8-tetrahydropterin synthase"
     CDS             1503931..1504131
                     /locus_tag="BASYS01464"
                     /gene="yheV"
                     /evidence=predicted
                     /product="Uncharacterized protein yheV"
     CDS             1504181..1504759
                     /locus_tag="BASYS01465"
                     /gene="yohD"
                     /evidence=predicted
                     /product="Inner membrane protein yohD"
     CDS             1504809..1505546
                     /locus_tag="BASYS01466"
                     /gene="yfiC"
                     /evidence=predicted
                     /product="tRNA (adenine-N(6)-)-methyltransferase"
     CDS             1505633..1506511
                     /locus_tag="BASYS01467"
                     /gene="wecG"
                     /evidence=predicted
                     /product="Probable UDP-N-acetyl-D-mannosaminuronic acid
                     transferase"
     CDS             1506561..1508075
                     /locus_tag="BASYS01468"
                     /gene="norR"
                     /evidence=predicted
                     /product="Anaerobic nitric oxide reductase transcription
                     regulator norR"
     CDS             1508125..1509834
                     /locus_tag="BASYS01469"
                     /gene="yicH"
                     /evidence=predicted
                     /product="Uncharacterized protein yicH"
     CDS             complement(1509809..1509964)
                     /locus_tag="BASYS01470"
                     /gene="BASYS01470"
                     /evidence=predicted
                     /product="Hypothetical Protein BASYS01470"
     CDS             1509782..1510570
                     /locus_tag="BASYS01471"
                     /gene="ydfH"
                     /evidence=predicted
                     /product="Uncharacterized HTH-type transcriptional
                     regulator ydfH"
     CDS             1510620..1511411
                     /locus_tag="BASYS01472"
                     /gene="nei"
                     /evidence=predicted
                     /product="Endonuclease 8"
     CDS             1511341..1512027
                     /locus_tag="BASYS01473"
                     /gene="yebN"
                     /evidence=predicted
                     /product="UPF0059 membrane protein yebN"
     CDS             1512077..1516639
                     /locus_tag="BASYS01474"
                     /gene="yghJ"
                     /evidence=predicted
                     /product="Putative lipoprotein AcfD homolog"
     CDS             1516750..1517955
                     /locus_tag="BASYS01475"
                     /gene="yhcM"
                     /evidence=predicted
                     /product="Uncharacterized protein YhcM"
     CDS             1518005..1519204
                     /locus_tag="BASYS01476"
                     /gene="lolC"
                     /evidence=predicted
                     /product="Lipoprotein-releasing system transmembrane
                     protein lolC"
     CDS             1519197..1519943
                     /locus_tag="BASYS01477"
                     /gene="creB"
                     /evidence=predicted
                     /product="Transcriptional regulatory protein CreB"
     CDS             1519993..1521846
                     /locus_tag="BASYS01478"
                     /gene="asmA"
                     /evidence=predicted
                     /product="Protein AsmA"
     CDS             1521896..1523293
                     /locus_tag="BASYS01479"
                     /gene="ycjX"
                     /evidence=predicted
                     /product="Uncharacterized protein ycjX"
     CDS             1523343..1523624
                     /locus_tag="BASYS01480"
                     /gene="yjcB"
                     /evidence=predicted
                     /product="Uncharacterized protein yjcB"
     CDS             1524514..1525530
                     /locus_tag="BASYS01481"
                     /gene="insH10"
                     /evidence=predicted
                     /product="Transposase insH for insertion sequence element
                     IS5R"
     CDS             complement(1525850..1526938)
                     /locus_tag="BASYS01482"
                     /gene="recA"
                     /evidence=predicted
                     /product="Protein RecA"
     CDS             complement(1527255..1527914)
                     /locus_tag="BASYS01483"
                     /gene="yqfA"
                     /evidence=predicted
                     /product="UPF0073 inner membrane protein yqfA"
     CDS             complement(1528238..1528357)
                     /locus_tag="BASYS01484"
                     /gene="BASYS01484"
                     /evidence=predicted
                     /product="Hypothetical Protein BASYS01484"
     CDS             1528622..1529470
                     /locus_tag="BASYS01485"
                     /gene="alkA"
                     /evidence=predicted
                     /product="DNA-3-methyladenine glycosylase 2"
     CDS             complement(1529920..1532067)
                     /locus_tag="BASYS01486"
                     /gene="cadA"
                     /evidence=predicted
                     /product="Lysine decarboxylase, inducible"
     CDS             complement(1532090..1532215)
                     /locus_tag="BASYS01487"
                     /gene="BASYS01487"
                     /evidence=predicted
                     /product="Hypothetical Protein BASYS01487"
     CDS             1533089..1533466
                     /locus_tag="BASYS01488"
                     /gene="yjbR"
                     /evidence=predicted
                     /product="Uncharacterized protein yjbR"
     CDS             1534286..1534459
                     /locus_tag="BASYS01489"
                     /gene="BASYS01489"
                     /evidence=predicted
                     /product="Hypothetical"
     CDS             complement(1534724..1535641)
                     /locus_tag="BASYS01490"
                     /gene="potI"
                     /evidence=predicted
                     /product="Putrescine transport system permease protein
                     PotI"
     CDS             1536397..1537275
                     /locus_tag="BASYS01491"
                     /gene="yagM"
                     /evidence=predicted
                     /product="Uncharacterized protein yagM"
     CDS             1537312..1537440
                     /locus_tag="BASYS01492"
                     /gene="b1788"
                     /evidence=predicted
                     /product="Hypothetical Protein b1788"
     CDS             1537477..1537977
                     /locus_tag="BASYS01493"
                     /gene="yfbO"
                     /evidence=predicted
                     /product="Uncharacterized protein yfbO"
     CDS             1538810..1539070
                     /locus_tag="BASYS01494"
                     /gene="ykgI"
                     /evidence=predicted
                     /product="Uncharacterized protein YkgI"
     CDS             1539107..1539535
                     /locus_tag="BASYS01495"
                     /gene="ycgX"
                     /evidence=predicted
                     /product="Uncharacterized protein ycgX"
     CDS             1539572..1541299
                     /locus_tag="BASYS01496"
                     /gene="yfjW"
                     /evidence=predicted
                     /product="Uncharacterized protein yfjW"
     CDS             1541336..1541533
                     /locus_tag="BASYS01497"
                     /gene="yjdO"
                     /evidence=predicted
                     /product="Uncharacterized protein yjdO"
     CDS             1542231..1545104
                     /locus_tag="BASYS01498"
                     /gene="yraJ"
                     /evidence=predicted
                     /product="Uncharacterized outer membrane usher protein
                     yraJ"
     CDS             1545662..1546579
                     /locus_tag="BASYS01499"
                     /gene="lit"
                     /evidence=predicted
                     /product="Bacteriophage T4 late gene expression-blocking
                     protein"
     CDS             1546616..1547203
                     /locus_tag="BASYS01500"
                     /gene="yfcV"
                     /evidence=predicted
                     /product="Uncharacterized fimbrial-like protein yfcV"
     CDS             1547240..1548772
                     /locus_tag="BASYS01501"
                     /gene="ygcL"
                     /evidence=predicted
                     /product="Uncharacterized protein ygcL"
     CDS             complement(1548872..1548988)
                     /locus_tag="BASYS01502"
                     /gene="BASYS01502"
                     /evidence=predicted
                     /product="Hypothetical"
     CDS             1549389..1550405
                     /locus_tag="BASYS01503"
                     /gene="phnD"
                     /evidence=predicted
                     /product="Phosphonates-binding periplasmic protein"
     CDS             1550466..1551140
                     /locus_tag="BASYS01504"
                     /gene="gltK"
                     /evidence=predicted
                     /product="Glutamate/aspartate transport system permease
                     protein gltK"
     CDS             1551201..1552856
                     /locus_tag="BASYS01505"
                     /gene="aslA"
                     /evidence=predicted
                     /product="Arylsulfatase"
     CDS             1552917..1553183
                     /locus_tag="BASYS01506"
                     /gene="hipB"
                     /evidence=predicted
                     /product="HTH-type transcriptional regulator hipB"
     CDS             1553244..1554647
                     /locus_tag="BASYS01507"
                     /gene="dnaA"
                     /evidence=predicted
                     /product="Chromosomal replication initiator protein dnaA"
     CDS             1554708..1556516
                     /locus_tag="BASYS01508"
                     /gene="frdA"
                     /evidence=predicted
                     /product="Fumarate reductase flavoprotein subunit"
     CDS             1556577..1558076
                     /locus_tag="BASYS01509"
                     /gene="pitB"
                     /evidence=predicted
                     /product="Probable low-affinity inorganic phosphate
                     transporter 2"
     CDS             1558137..1559405
                     /locus_tag="BASYS01510"
                     /gene="lhgO"
                     /evidence=predicted
                     /product="L-2-hydroxyglutarate oxidase LhgO"
     CDS             1559466..1560023
                     /locus_tag="BASYS01511"
                     /gene="phnN"
                     /evidence=predicted
                     /product="ATP-binding protein phnN"
     CDS             1560084..1560752
                     /locus_tag="BASYS01512"
                     /gene="ftsE"
                     /evidence=predicted
                     /product="Cell division ATP-binding protein FtsE"
     CDS             1560813..1562045
                     /locus_tag="BASYS01513"
                     /gene="serA"
                     /evidence=predicted
                     /product="D-3-phosphoglycerate dehydrogenase"
     CDS             1562106..1562951
                     /locus_tag="BASYS01514"
                     /gene="ugpE"
                     /evidence=predicted
                     /product="sn-glycerol-3-phosphate transport system
                     permease protein ugpE"
     CDS             complement(1563412..1564158)
                     /locus_tag="BASYS01515"
                     /gene="gfcC"
                     /evidence=predicted
                     /product="Uncharacterized protein gfcC"
     CDS             complement(1564309..1564911)
                     /locus_tag="BASYS01516"
                     /gene="tfaE"
                     /evidence=predicted
                     /product="Tail fiber assembly protein homolog from
                     lambdoid prophage e14"
     CDS             complement(1565062..1565598)
                     /locus_tag="BASYS01517"
                     /gene="yfdR"
                     /evidence=predicted
                     /product="Uncharacterized protein yfdR"
     CDS             complement(1565749..1566210)
                     /locus_tag="BASYS01518"
                     /gene="rzpD"
                     /evidence=predicted
                     /product="Putative Rz endopeptidase from lambdoid
                     prophage DLP12"
     CDS             complement(1566361..1567452)
                     /locus_tag="BASYS01519"
                     /gene="yraK"
                     /evidence=predicted
                     /product="Uncharacterized fimbrial-like protein yraK"
     CDS             complement(1567603..1569285)
                     /locus_tag="BASYS01520"
                     /gene="ydeN"
                     /evidence=predicted
                     /product="Uncharacterized sulfatase ydeN"
     CDS             complement(1569436..1570863)
                     /locus_tag="BASYS01521"
                     /gene="hsrA"
                     /evidence=predicted
                     /product="Probable transport protein hsrA"
     CDS             complement(1571164..1572099)
                     /locus_tag="BASYS01522"
                     /gene="rfaS"
                     /evidence=predicted
                     /product="Lipopolysaccharide core biosynthesis protein
                     rfaS"
     CDS             complement(1572250..1572660)
                     /locus_tag="BASYS01523"
                     /gene="yghG"
                     /evidence=predicted
                     /product="Uncharacterized lipoprotein yghG"
     CDS             1573558..1573710
                     /locus_tag="BASYS01524"
                     /gene="BASYS01524"
                     /evidence=predicted
                     /product="Hypothetical Protein BASYS01524"
     CDS             1575177..1575269
                     /locus_tag="BASYS01525"
                     /gene="BASYS01525"
                     /evidence=predicted
                     /product="Hypothetical Protein BASYS01525"
     CDS             complement(1572811..1575477)
                     /locus_tag="BASYS01526"
                     /gene="ygcB"
                     /evidence=predicted
                     /product="Uncharacterized protein ygcB"
     CDS             complement(1575628..1577277)
                     /locus_tag="BASYS01527"
                     /gene="yfaQ"
                     /evidence=predicted
                     /product="Uncharacterized protein yfaQ"
     CDS             complement(1577428..1578765)
                     /locus_tag="BASYS01528"
                     /gene="adiC"
                     /evidence=predicted
                     /product="Arginine/agmatine antiporter"
     CDS             complement(1578916..1579572)
                     /locus_tag="BASYS01529"
                     /gene="yidX"
                     /evidence=predicted
                     /product="Uncharacterized protein yidX"
     CDS             complement(1579873..1580772)
                     /locus_tag="BASYS01530"
                     /gene="ycjZ"
                     /evidence=predicted
                     /product="Uncharacterized HTH-type transcriptional
                     regulator ycjZ"
     CDS             complement(1580923..1583196)
                     /locus_tag="BASYS01531"
                     /gene="tynA"
                     /evidence=predicted
                     /product="Primary amine oxidase"
     CDS             complement(1583347..1583760)
                     /locus_tag="BASYS01532"
                     /gene="hiuH"
                     /evidence=predicted
                     /product="5-hydroxyisourate hydrolase"
     CDS             complement(1583911..1584441)
                     /locus_tag="BASYS01533"
                     /gene="yodB"
                     /evidence=predicted
                     /product="Cytochrome b561 homolog 1"
     CDS             complement(1584592..1584861)
                     /locus_tag="BASYS01534"
                     /gene="pptA"
                     /evidence=predicted
                     /product="Tautomerase pptA"
     CDS             1585784..1588342
                     /locus_tag="BASYS01535"
                     /gene="ydbA"
                     /evidence=predicted
                     /product="Putative uncharacterized protein YdbA"
     CDS             complement(1588313..1589218)
                     /locus_tag="BASYS01536"
                     /gene="insD1"
                     /evidence=predicted
                     /product="Insertion element IS2A uncharacterized 48.2 kDa
                     protein"
     CDS             complement(1589176..1589586)
                     /locus_tag="BASYS01537"
                     /gene="insC1"
                     /evidence=predicted
                     /product="Insertion element IS2A uncharacterized 48.2 kDa
                     protein"
     CDS             complement(1590290..1590406)
                     /locus_tag="BASYS01538"
                     /gene="BASYS01538"
                     /evidence=predicted
                     /product="Hypothetical Protein BASYS01538"
     CDS             1589750..1590901
                     /locus_tag="BASYS01539"
                     /gene="insI1"
                     /evidence=predicted
                     /product="Transposase InsI for insertion sequence element
                     IS30A"
     CDS             1591082..1594405
                     /locus_tag="BASYS01540"
                     /gene="ydbA"
                     /evidence=predicted
                     /product="Putative uncharacterized protein YdbA"
     CDS             1594658..1595944
                     /locus_tag="BASYS01541"
                     /gene="ygcN"
                     /evidence=predicted
                     /product="Probable electron transfer flavoprotein-quinone
                     oxidoreductase ygcN"
     CDS             1596366..1596497
                     /locus_tag="BASYS01542"
                     /gene="BASYS01542"
                     /evidence=predicted
                     /product="Hypothetical Protein BASYS01542"
     CDS             complement(1596928..1597179)
                     /locus_tag="BASYS01543"
                     /gene="gapC"
                     /evidence=predicted
                     /product="Glyceraldehyde-3-phosphate dehydrogenase C"
     CDS             complement(1597176..1597580)
                     /locus_tag="BASYS01544"
                     /gene="gapC"
                     /evidence=predicted
                     /product="Glyceraldehyde-3-phosphate dehydrogenase C"
     CDS             complement(1597812..1597928)
                     /locus_tag="BASYS01545"
                     /gene="gapC"
                     /evidence=predicted
                     /product="Glyceraldehyde-3-phosphate dehydrogenase C"
     CDS             1598294..1600615
                     /locus_tag="BASYS01546"
                     /gene="feoB"
                     /evidence=predicted
                     /product="Ferrous iron transport protein B"
     CDS             1600676..1601956
                     /locus_tag="BASYS01547"
                     /gene="hflX"
                     /evidence=predicted
                     /product="GTP-binding protein hflX"
     CDS             1602017..1602712
                     /locus_tag="BASYS01548"
                     /gene="minC"
                     /evidence=predicted
                     /product="Probable septum site-determining protein minC"
     CDS             1602773..1603528
                     /locus_tag="BASYS01549"
                     /gene="ubiE"
                     /evidence=predicted
                     /product="Ubiquinone/menaquinone biosynthesis
                     methyltransferase ubiE"
     CDS             complement(1604362..1604490)
                     /locus_tag="BASYS01550"
                     /gene="b1425;"
                     /evidence=predicted
                     /product="Hypothetical"
     CDS             1604838..1604957
                     /locus_tag="BASYS01551"
                     /gene="BASYS01551"
                     /evidence=predicted
                     /product="Conserved Hypothetical Protein"
     CDS             complement(1605005..1605172)
                     /locus_tag="BASYS01552"
                     /gene="BASYS01552"
                     /evidence=predicted
                     /product="Transposase TnA"
     CDS             1605395..1605523
                     /locus_tag="BASYS01553"
                     /gene="BASYS01553"
                     /evidence=predicted
                     /product="Hypothetical"
     CDS             complement(1605224..1605448)
                     /locus_tag="BASYS01554"
                     /gene="BASYS01554"
                     /evidence=predicted
                     /product="Transposase"
     CDS             complement(1605556..1606890)
                     /locus_tag="BASYS01555"
                     /gene="cadB"
                     /evidence=predicted
                     /product="Probable cadaverine/lysine antiporter"
     CDS             complement(1607230..1609203)
                     /locus_tag="BASYS01556"
                     /gene="glgX"
                     /evidence=predicted
                     /product="Glycogen debranching enzyme"
     CDS             complement(1609264..1609869)
                     /locus_tag="BASYS01557"
                     /gene="ynbA"
                     /evidence=predicted
                     /product="Inner membrane protein ynbA"
     CDS             complement(1609930..1612986)
                     /locus_tag="BASYS01558"
                     /gene="ydiJ"
                     /evidence=predicted
                     /product="Uncharacterized protein ydiJ"
     CDS             complement(1613047..1613772)
                     /locus_tag="BASYS01559"
                     /gene="gltL"
                     /evidence=predicted
                     /product="Glutamate/aspartate transport ATP-binding
                     protein GltL"
     CDS             complement(1613833..1614078)
                     /locus_tag="BASYS01560"
                     /gene="moaD"
                     /evidence=predicted
                     /product="Molybdopterin synthase sulfur carrier subunit"
     CDS             complement(1614139..1616643)
                     /locus_tag="BASYS01561"
                     /gene="copA"
                     /evidence=predicted
                     /product="Copper-exporting P-type ATPase A"
     CDS             complement(1616704..1617414)
                     /locus_tag="BASYS01562"
                     /gene="yiaF"
                     /evidence=predicted
                     /product="Uncharacterized protein yiaF"
     CDS             complement(1617475..1617954)
                     /locus_tag="BASYS01563"
                     /gene="ccmE"
                     /evidence=predicted
                     /product="Cytochrome c-type biogenesis protein CcmE"
     CDS             complement(1618015..1618383)
                     /locus_tag="BASYS01564"
                     /gene="rpsJ"
                     /evidence=predicted
                     /product="30S ribosomal protein S10"
     CDS             1618402..1618521
                     /locus_tag="BASYS01565"
                     /gene="BASYS01565"
                     /evidence=predicted
                     /product="Hypothetical Protein BASYS01565"
     CDS             1618875..1620275
                     /locus_tag="BASYS01566"
                     /gene="intF"
                     /evidence=predicted
                     /product="Putative prophage CP4-6 integrase"
     CDS             1620302..1621117
                     /locus_tag="BASYS01567"
                     /gene="ygiD"
                     /evidence=predicted
                     /product="Uncharacterized protein ygiD"
     CDS             1621144..1621980
                     /locus_tag="BASYS01568"
                     /gene="kduI"
                     /evidence=predicted
                     /product="4-deoxy-L-threo-5-hexosulose-uronate
                     ketol-isomerase"
     CDS             1622007..1622132
                     /locus_tag="BASYS01569"
                     /gene="ecnA"
                     /evidence=predicted
                     /product="Entericidin A"
     CDS             complement(1621977..1622099)
                     /locus_tag="BASYS01570"
                     /gene="BASYS01570"
                     /evidence=predicted
                     /product="Hypothetical"
     CDS             1622159..1623565
                     /locus_tag="BASYS01571"
                     /gene="ydcR"
                     /evidence=predicted
                     /product="Uncharacterized HTH-type transcriptional
                     regulator ydcR"
     CDS             1623592..1625364
                     /locus_tag="BASYS01572"
                     /gene="mdlA"
                     /evidence=predicted
                     /product="Multidrug resistance-like ATP-binding protein
                     MdlA"
     CDS             1625391..1626113
                     /locus_tag="BASYS01573"
                     /gene="folM"
                     /evidence=predicted
                     /product="Dihydrofolate reductase folM"
     CDS             1626140..1626628
                     /locus_tag="BASYS01574"
                     /gene="ybjO"
                     /evidence=predicted
                     /product="Inner membrane protein ybjO"
     CDS             1626655..1626837
                     /locus_tag="BASYS01575"
                     /gene="ymjC"
                     /evidence=predicted
                     /product="Putative uncharacterized protein ymjC"
     CDS             complement(1626921..1627046)
                     /locus_tag="BASYS01576"
                     /gene="BASYS01576"
                     /evidence=predicted
                     /product="Hypothetical Protein BASYS01576"
     CDS             1626864..1627361
                     /locus_tag="BASYS01577"
                     /gene="yafM"
                     /evidence=predicted
                     /product="Uncharacterized protein yafM"
     CDS             1627388..1628221
                     /locus_tag="BASYS01578"
                     /gene="frmB"
                     /evidence=predicted
                     /product="S-formylglutathione hydrolase frmB"
     CDS             1628248..1628688
                     /locus_tag="BASYS01579"
                     /gene="yiiR"
                     /evidence=predicted
                     /product="Uncharacterized protein yiiR"
     CDS             1628715..1629194
                     /locus_tag="BASYS01580"
                     /gene="yhcE"
                     /evidence=predicted
                     /product="Putative uncharacterized protein yhcE"
     CDS             1629221..1630342
                     /locus_tag="BASYS01581"
                     /gene="sgcX"
                     /evidence=predicted
                     /product="Putative aminopeptidase sgcX"
     CDS             1630369..1630770
                     /locus_tag="BASYS01582"
                     /gene="ycgK"
                     /evidence=predicted
                     /product="Uncharacterized protein ycgK"
     CDS             1630825..1630941
                     /locus_tag="BASYS01583"
                     /gene="BASYS01583"
                     /evidence=predicted
                     /product="Hypothetical"
     CDS             1631153..1632145
                     /locus_tag="BASYS01584"
                     /gene="sapD"
                     /evidence=predicted
                     /product="Peptide transport system ATP-binding protein
                     SapD"
     CDS             1632172..1633788
                     /locus_tag="BASYS01585"
                     /gene="yfjL"
                     /evidence=predicted
                     /product="Uncharacterized protein yfjL"
     CDS             1633815..1634426
                     /locus_tag="BASYS01586"
                     /gene="cobC"
                     /evidence=predicted
                     /product="Alpha-ribazole phosphatase"
     CDS             1634670..1635020
                     /locus_tag="BASYS01587"
                     /gene="flhD"
                     /evidence=predicted
                     /product="Flagellar transcriptional regulator FlhD"
     CDS             1637095..1637187
                     /locus_tag="BASYS01588"
                     /gene="BASYS01588"
                     /evidence=predicted
                     /product="Hypothetical Protein BASYS01588"
     CDS             1637249..1639372
                     /locus_tag="BASYS01589"
                     /gene="rhsE"
                     /evidence=predicted
                     /product="Putative protein rhsE"
     CDS             complement(1639419..1639532)
                     /locus_tag="BASYS01590"
                     /gene="BASYS01590"
                     /evidence=predicted
                     /product="Hypothetical"
     CDS             1639578..1640027
                     /locus_tag="BASYS01591"
                     /gene="fucR"
                     /evidence=predicted
                     /product="L-fucose operon activator"
     CDS             1640028..1640891
                     /locus_tag="BASYS01592"
                     /gene="napH"
                     /evidence=predicted
                     /product="Ferredoxin-type protein napH"
     CDS             1640892..1641194
                     /locus_tag="BASYS01593"
                     /gene="nuoK"
                     /evidence=predicted
                     /product="NADH-quinone oxidoreductase subunit K"
     CDS             1641195..1642490
                     /locus_tag="BASYS01594"
                     /gene="phoR"
                     /evidence=predicted
                     /product="Phosphate regulon sensor protein phoR"
     CDS             1642671..1643945
                     /locus_tag="BASYS01595"
                     /gene="hisS"
                     /evidence=predicted
                     /product="Histidyl-tRNA synthetase"
     CDS             1644006..1645220
                     /locus_tag="BASYS01596"
                     /gene="iscS"
                     /evidence=predicted
                     /product="Cysteine desulfurase"
     CDS             1645281..1645778
                     /locus_tag="BASYS01597"
                     /gene="sprT"
                     /evidence=predicted
                     /product="Protein sprT"
     CDS             1645839..1646420
                     /locus_tag="BASYS01598"
                     /gene="yqiA"
                     /evidence=predicted
                     /product="Esterase yqiA"
     CDS             1646481..1647347
                     /locus_tag="BASYS01599"
                     /gene="folD"
                     /evidence=predicted
                     /product="Bifunctional protein FolD"
     CDS             1647408..1648439
                     /locus_tag="BASYS01600"
                     /gene="galR"
                     /evidence=predicted
                     /product="HTH-type transcriptional regulator galR"
     CDS             1648500..1649330
                     /locus_tag="BASYS01601"
                     /gene="yjiC"
                     /evidence=predicted
                     /product="Uncharacterized protein yjiC"
     CDS             1649515..1650213
                     /locus_tag="BASYS01602"
                     /gene="ypfH"
                     /evidence=predicted
                     /product="Esterase YpfH"
     CDS             1650274..1650576
                     /locus_tag="BASYS01603"
                     /gene="rplW"
                     /evidence=predicted
                     /product="50S ribosomal protein L23"
     CDS             1650637..1652268
                     /locus_tag="BASYS01604"
                     /gene="dcuS"
                     /evidence=predicted
                     /product="Sensor protein dcuS"
     CDS             1652265..1652393
                     /locus_tag="BASYS01605"
                     /gene="BASYS01605"
                     /evidence=predicted
                     /product="Hypothetical Protein BASYS01605"
     CDS             1652401..1652697
                     /locus_tag="BASYS01606"
                     /gene="yfdO"
                     /evidence=predicted
                     /product="Uncharacterized protein YfdO"
     CDS             1652758..1654131
                     /locus_tag="BASYS01607"
                     /gene="yebQ"
                     /evidence=predicted
                     /product="Uncharacterized transporter yebQ"
     CDS             1654192..1654533
                     /locus_tag="BASYS01608"
                     /gene="ynfB"
                     /evidence=predicted
                     /product="UPF0482 protein ynfB"
     CDS             complement(1654138..1654452)
                     /locus_tag="BASYS01609"
                     /gene="BASYS01609"
                     /evidence=predicted
                     /product="Hypothetical Protein BASYS01609"
     CDS             1654563..1654688
                     /locus_tag="BASYS01610"
                     /gene="BASYS01610"
                     /evidence=predicted
                     /product="Hypothetical Protein BASYS01610"
     CDS             1654663..1655694
                     /locus_tag="BASYS01611"
                     /gene="torY"
                     /evidence=predicted
                     /product="Cytochrome c-type protein TorY"
     CDS             1655755..1656429
                     /locus_tag="BASYS01612"
                     /gene="yhcA"
                     /evidence=predicted
                     /product="Uncharacterized fimbrial chaperone yhcA"
     CDS             1656490..1657419
                     /locus_tag="BASYS01613"
                     /gene="pfkB"
                     /evidence=predicted
                     /product="6-phosphofructokinase isozyme 2"
     CDS             1657480..1658124
                     /locus_tag="BASYS01614"
                     /gene="adk"
                     /evidence=predicted
                     /product="Adenylate kinase"
     CDS             1658185..1659837
                     /locus_tag="BASYS01615"
                     /gene="hcp"
                     /evidence=predicted
                     /product="Hydroxylamine reductase"
     CDS             1659898..1660605
                     /locus_tag="BASYS01616"
                     /gene="hyaC"
                     /evidence=predicted
                     /product="Probable Ni/Fe-hydrogenase 1 B-type cytochrome
                     subunit"
     CDS             1660666..1661568
                     /locus_tag="BASYS01617"
                     /gene="dppC"
                     /evidence=predicted
                     /product="Dipeptide transport system permease protein
                     dppC"
     CDS             1661629..1662555
                     /locus_tag="BASYS01618"
                     /gene="livH"
                     /evidence=predicted
                     /product="High-affinity branched-chain amino acid
                     transport system permease protein livH"
     CDS             1662616..1663929
                     /locus_tag="BASYS01619"
                     /gene="paaK"
                     /evidence=predicted
                     /product="Phenylacetate-coenzyme A ligase"
     CDS             1663990..1664409
                     /locus_tag="BASYS01620"
                     /gene="rbsD"
                     /evidence=predicted
                     /product="D-ribose pyranase"
     CDS             1664470..1665171
                     /locus_tag="BASYS01621"
                     /gene="lolD"
                     /evidence=predicted
                     /product="Lipoprotein-releasing system ATP-binding
                     protein LolD"
     CDS             1665232..1665978
                     /locus_tag="BASYS01622"
                     /gene="sufC"
                     /evidence=predicted
                     /product="Probable ATP-dependent transporter SufC"
     CDS             1666039..1667508
                     /locus_tag="BASYS01623"
                     /gene="rhaB"
                     /evidence=predicted
                     /product="Rhamnulokinase"
     CDS             1667569..1668315
                     /locus_tag="BASYS01624"
                     /gene="glnH"
                     /evidence=predicted
                     /product="Glutamine-binding periplasmic protein"
     CDS             1668345..1668464
                     /locus_tag="BASYS01625"
                     /gene="BASYS01625"
                     /evidence=predicted
                     /product="Hypothetical Protein BASYS01625"
     CDS             1668490..1669341
                     /locus_tag="BASYS01626"
                     /gene="yggF"
                     /evidence=predicted
                     /product="Fructose-1,6-bisphosphatase 2 class 2"
     CDS             1669402..1669656
                     /locus_tag="BASYS01627"
                     /gene="rpsQ"
                     /evidence=predicted
                     /product="30S ribosomal protein S17"
     CDS             1669717..1670490
                     /locus_tag="BASYS01628"
                     /gene="argB"
                     /evidence=predicted
                     /product="Acetylglutamate kinase"
     CDS             1670551..1671399
                     /locus_tag="BASYS01629"
                     /gene="rhaR"
                     /evidence=predicted
                     /product="HTH-type transcriptional activator rhaR"
     CDS             1671460..1672137
                     /locus_tag="BASYS01630"
                     /gene="hofD"
                     /evidence=predicted
                     /product="Type 4 prepilin-like proteins leader
                     peptide-processing enzyme"
     CDS             1672198..1673559
                     /locus_tag="BASYS01631"
                     /gene="allB"
                     /evidence=predicted
                     /product="Allantoinase"
     CDS             1673620..1674798
                     /locus_tag="BASYS01632"
                     /gene="yhhZ"
                     /evidence=predicted
                     /product="Uncharacterized protein yhhZ"
     CDS             1674859..1675410
                     /locus_tag="BASYS01633"
                     /gene="yebR"
                     /evidence=predicted
                     /product="Protein yebR"
     CDS             1675471..1675992
                     /locus_tag="BASYS01634"
                     /gene="aroK"
                     /evidence=predicted
                     /product="Shikimate kinase 1"
     CDS             1676053..1676757
                     /locus_tag="BASYS01635"
                     /gene="yeeL"
                     /evidence=predicted
                     /product="Putative uncharacterized protein yeeL"
     CDS             complement(1677278..1677907)
                     /locus_tag="BASYS01636"
                     /gene="ycfK"
                     /evidence=predicted
                     /product="Uncharacterized protein ycfK"
     CDS             complement(1677973..1678668)
                     /locus_tag="BASYS01637"
                     /gene="sgbE"
                     /evidence=predicted
                     /product="L-ribulose-5-phosphate 4-epimerase SgbE"
     CDS             complement(1678734..1679951)
                     /locus_tag="BASYS01638"
                     /gene="caiB"
                     /evidence=predicted
                     /product="Crotonobetainyl-CoA:carnitine CoA-transferase"
     CDS             complement(1680017..1680709)
                     /locus_tag="BASYS01639"
                     /gene="ompL"
                     /evidence=predicted
                     /product="Porin ompL"
     CDS             complement(1680775..1681302)
                     /locus_tag="BASYS01640"
                     /gene="gntK"
                     /evidence=predicted
                     /product="Thermoresistant gluconokinase"
     CDS             1680829..1681392
                     /locus_tag="BASYS01641"
                     /gene="BASYS01641"
                     /evidence=predicted
                     /product="Hypothetical"
     CDS             complement(1681368..1682729)
                     /locus_tag="BASYS01642"
                     /gene="hcaE"
                     /evidence=predicted
                     /product="3-phenylpropionate/cinnamic acid dioxygenase
                     subunit alpha"
     CDS             complement(1682795..1684162)
                     /locus_tag="BASYS01643"
                     /gene="ymfN"
                     /evidence=predicted
                     /product="Uncharacterized protein ymfN"
     CDS             complement(1684228..1684677)
                     /locus_tag="BASYS01644"
                     /gene="ygaU"
                     /evidence=predicted
                     /product="Uncharacterized protein ygaU"
     CDS             complement(1684743..1685390)
                     /locus_tag="BASYS01645"
                     /gene="yceH"
                     /evidence=predicted
                     /product="UPF0502 protein yceH"
     CDS             complement(1685456..1686376)
                     /locus_tag="BASYS01646"
                     /gene="oppB"
                     /evidence=predicted
                     /product="Oligopeptide transport system permease protein
                     oppB"
     CDS             complement(1686442..1687458)
                     /locus_tag="BASYS01647"
                     /gene="rfaJ"
                     /evidence=predicted
                     /product="Lipopolysaccharide 1,2-glucosyltransferase"
     CDS             complement(1687524..1688507)
                     /locus_tag="BASYS01648"
                     /gene="zntB"
                     /evidence=predicted
                     /product="Zinc transport protein ZntB"
     CDS             complement(1688573..1689787)
                     /locus_tag="BASYS01649"
                     /gene="ydiM"
                     /evidence=predicted
                     /product="Inner membrane transport protein ydiM"
     CDS             complement(1689853..1690767)
                     /locus_tag="BASYS01650"
                     /gene="yjjM"
                     /evidence=predicted
                     /product="Probable HTH-type transcriptional regulator
                     YjjM"
     CDS             complement(1690833..1691174)
                     /locus_tag="BASYS01651"
                     /gene="symE"
                     /evidence=predicted
                     /product="Endoribonuclease symE"
     CDS             complement(1691240..1691815)
                     /locus_tag="BASYS01652"
                     /gene="ves"
                     /evidence=predicted
                     /product="Protein ves"
     CDS             complement(1691881..1692240)
                     /locus_tag="BASYS01653"
                     /gene="gutM"
                     /evidence=predicted
                     /product="Glucitol operon activator protein"
     CDS             complement(1692306..1692989)
                     /locus_tag="BASYS01654"
                     /gene="gntX"
                     /evidence=predicted
                     /product="Protein GntX"
     CDS             complement(1693055..1694251)
                     /locus_tag="BASYS01655"
                     /gene="yieL"
                     /evidence=predicted
                     /product="Uncharacterized protein yieL"
     CDS             complement(1694317..1695009)
                     /locus_tag="BASYS01656"
                     /gene="ygjQ"
                     /evidence=predicted
                     /product="Uncharacterized protein ygjQ"
     CDS             complement(1695019..1695111)
                     /locus_tag="BASYS01657"
                     /gene="BASYS01657"
                     /evidence=predicted
                     /product="Hypothetical Protein BASYS01657"
     CDS             complement(1695075..1695713)
                     /locus_tag="BASYS01658"
                     /gene="glvG"
                     /evidence=predicted
                     /product="Putative inactive 6-phospho-alpha-glucosidase"
     CDS             complement(1697386..1698432)
                     /locus_tag="BASYS01659"
                     /gene="aroH"
                     /evidence=predicted
                     /product="Phospho-2-dehydro-3-deoxyheptonate aldolase,
                     Trp-sensitive"
     CDS             complement(1698498..1698968)
                     /locus_tag="BASYS01660"
                     /gene="bcp"
                     /evidence=predicted
                     /product="Putative peroxiredoxin bcp"
     CDS             complement(1699034..1699438)
                     /locus_tag="BASYS01661"
                     /gene="yhfA"
                     /evidence=predicted
                     /product="Protein yhfA"
     CDS             complement(1699504..1702647)
                     /locus_tag="BASYS01662"
                     /gene="cusA"
                     /evidence=predicted
                     /product="Cation efflux system protein CusA"
     CDS             complement(1702713..1703759)
                     /locus_tag="BASYS01663"
                     /gene="rfaF"
                     /evidence=predicted
                     /product="ADP-heptose--LPS heptosyltransferase 2"
     CDS             complement(1703825..1704916)
                     /locus_tag="BASYS01664"
                     /gene="leuB"
                     /evidence=predicted
                     /product="3-isopropylmalate dehydrogenase"
     CDS             complement(1704982..1706415)
                     /locus_tag="BASYS01665"
                     /gene="ptsG"
                     /evidence=predicted
                     /product="PTS system glucose-specific EIICB component"
     CDS             complement(1706481..1707305)
                     /locus_tag="BASYS01666"
                     /gene="flgG"
                     /evidence=predicted
                     /product="Flagellar basal-body rod protein flgG"
     CDS             complement(1707844..1708725)
                     /locus_tag="BASYS01667"
                     /gene="yddG"
                     /evidence=predicted
                     /product="Inner membrane protein yddG"
     CDS             complement(1708763..1709551)
                     /locus_tag="BASYS01668"
                     /gene="yjhI"
                     /evidence=predicted
                     /product="Uncharacterized HTH-type transcriptional
                     regulator yjhI"
     CDS             complement(1709589..1709807)
                     /locus_tag="BASYS01669"
                     /gene="yaaY"
                     /evidence=predicted
                     /product="Uncharacterized protein yaaY"
     CDS             complement(1709845..1710231)
                     /locus_tag="BASYS01670"
                     /gene="arnF"
                     /evidence=predicted
                     /product="Probable
                     4-amino-4-deoxy-L-arabinose-phosphoundecaprenol flippase
                     subunit ArnF"
     CDS             complement(1710269..1711552)
                     /locus_tag="BASYS01671"
                     /gene="ydfJ"
                     /evidence=predicted
                     /product="Putative inner membrane metabolite transport
                     protein ydfJ"
     CDS             complement(1711590..1712249)
                     /locus_tag="BASYS01672"
                     /gene="ycjU"
                     /evidence=predicted
                     /product="Putative beta-phosphoglucomutase"
     CDS             complement(1712287..1714476)
                     /locus_tag="BASYS01673"
                     /gene="yfjK"
                     /evidence=predicted
                     /product="Uncharacterized protein yfjK"
     CDS             complement(1714607..1715956)
                     /locus_tag="BASYS01674"
                     /gene="yjhF"
                     /evidence=predicted
                     /product="Uncharacterized permease yjhF"
     CDS             complement(1715994..1716596)
                     /locus_tag="BASYS01675"
                     /gene="ais"
                     /evidence=predicted
                     /product="Lipopolysaccharide core heptose(II)-phosphate
                     phosphatase"
     CDS             complement(1716634..1723737)
                     /locus_tag="BASYS01676"
                     /gene="yeeJ"
                     /evidence=predicted
                     /product="Uncharacterized protein yeeJ"
     CDS             complement(1723775..1724293)
                     /locus_tag="BASYS01677"
                     /gene="yfgH"
                     /evidence=predicted
                     /product="Uncharacterized lipoprotein yfgH"
     CDS             complement(1724331..1724792)
                     /locus_tag="BASYS01678"
                     /gene="yegJ"
                     /evidence=predicted
                     /product="Uncharacterized protein yegJ"
     CDS             complement(1724830..1725369)
                     /locus_tag="BASYS01679"
                     /gene="ycbQ"
                     /evidence=predicted
                     /product="Uncharacterized fimbrial-like protein ycbQ"
     CDS             complement(1725407..1725541)
                     /locus_tag="BASYS01680"
                     /gene="ydaG"
                     /evidence=predicted
                     /product="Uncharacterized protein ydaG"
     CDS             complement(1725579..1726595)
                     /locus_tag="BASYS01681"
                     /gene="ybhD"
                     /evidence=predicted
                     /product="Uncharacterized HTH-type transcriptional
                     regulator ybhD"
     CDS             complement(1726633..1727952)
                     /locus_tag="BASYS01682"
                     /gene="potE"
                     /evidence=predicted
                     /product="Putrescine-ornithine antiporter"
     CDS             complement(1727990..1729201)
                     /locus_tag="BASYS01683"
                     /gene="elaD"
                     /evidence=predicted
                     /product="Protease elaD"
     CDS             complement(1729239..1730195)
                     /locus_tag="BASYS01684"
                     /gene="ybhN"
                     /evidence=predicted
                     /product="Inner membrane protein ybhN"
     CDS             complement(1730298..1730399)
                     /locus_tag="BASYS01685"
                     /gene="BASYS01685"
                     /evidence=predicted
                     /product="Hypothetical Protein BASYS01685"
     CDS             complement(1730233..1730769)
                     /locus_tag="BASYS01686"
                     /gene="stfE"
                     /evidence=predicted
                     /product="Putative protein StfE"
     CDS             complement(1732106..1734391)
                     /locus_tag="BASYS01687"
                     /gene="nrdA"
                     /evidence=predicted
                     /product="Ribonucleoside-diphosphate reductase 1 subunit
                     alpha"
     CDS             complement(1734452..1734946)
                     /locus_tag="BASYS01688"
                     /gene="hybD"
                     /evidence=predicted
                     /product="Hydrogenase 2 maturation protease"
     CDS             complement(1735007..1736158)
                     /locus_tag="BASYS01689"
                     /gene="fucO"
                     /evidence=predicted
                     /product="Lactaldehyde reductase"
     CDS             complement(1736219..1737832)
                     /locus_tag="BASYS01690"
                     /gene="mppA"
                     /evidence=predicted
                     /product="Periplasmic murein peptide-binding protein"
     CDS             complement(1737893..1738483)
                     /locus_tag="BASYS01691"
                     /gene="ydjM"
                     /evidence=predicted
                     /product="Inner membrane protein ydjM"
     CDS             complement(1738544..1738801)
                     /locus_tag="BASYS01692"
                     /gene="ptsH"
                     /evidence=predicted
                     /product="Phosphocarrier protein HPr"
     CDS             complement(1738862..1739794)
                     /locus_tag="BASYS01693"
                     /gene="ycjY"
                     /evidence=predicted
                     /product="Uncharacterized protein ycjY"
     CDS             complement(1739855..1740427)
                     /locus_tag="BASYS01694"
                     /gene="ppiA"
                     /evidence=predicted
                     /product="Peptidyl-prolyl cis-trans isomerase A"
     CDS             complement(1740488..1741693)
                     /locus_tag="BASYS01695"
                     /gene="paaJ"
                     /evidence=predicted
                     /product="Beta-ketoadipyl-CoA thiolase"
     CDS             1741889..1742116
                     /locus_tag="BASYS01696"
                     /gene="BASYS01696"
                     /evidence=predicted
                     /product="Hypothetical Protein BASYS01696"
     CDS             1742954..1743049
                     /locus_tag="BASYS01697"
                     /gene="BASYS01697"
                     /evidence=predicted
                     /product="Hypothetical Protein BASYS01697"
     CDS             complement(1743123..1744040)
                     /locus_tag="BASYS01698"
                     /gene="yhdW"
                     /evidence=predicted
                     /product="Putative amino-acid ABC transporter-binding
                     protein yhdW"
     CDS             complement(1744069..1744365)
                     /locus_tag="BASYS01699"
                     /gene="hybG"
                     /evidence=predicted
                     /product="Hydrogenase-2 operon protein hybG"
     CDS             complement(1744346..1746664)
                     /locus_tag="BASYS01700"
                     /gene="katE"
                     /evidence=predicted
                     /product="Catalase HPII"
     CDS             complement(1746636..1747139)
                     /locus_tag="BASYS01701"
                     /gene="uspA"
                     /evidence=predicted
                     /product="Universal stress protein A"
     CDS             1749344..1749508
                     /locus_tag="BASYS01702"
                     /gene="BASYS01702"
                     /evidence=predicted
                     /product="Hypothetical Protein BASYS01702"
     CDS             complement(1748791..1749783)
                     /locus_tag="BASYS01703"
                     /gene="yehA"
                     /evidence=predicted
                     /product="Uncharacterized protein yehA"
     CDS             complement(1749755..1749889)
                     /locus_tag="BASYS01704"
                     /gene="BASYS01704"
                     /evidence=predicted
                     /product="Hypothetical Protein BASYS01704"
     CDS             complement(1749886..1750287)
                     /locus_tag="BASYS01705"
                     /gene="yfcQ"
                     /evidence=predicted
                     /product="Uncharacterized fimbrial-like protein yfcQ"
     CDS             complement(1750337..1750459)
                     /locus_tag="BASYS01706"
                     /gene="BASYS01706"
                     /evidence=predicted
                     /product="Hypothetical Protein BASYS01706"
     CDS             complement(1750435..1751463)
                     /locus_tag="BASYS01707"
                     /gene="ynaA"
                     /evidence=predicted
                     /product="Putative uncharacterized protein ynaA"
     CDS             complement(1751524..1752081)
                     /locus_tag="BASYS01708"
                     /gene="yaiS"
                     /evidence=predicted
                     /product="Uncharacterized deacetylase yaiS"
     CDS             complement(1752142..1753056)
                     /locus_tag="BASYS01709"
                     /gene="ydeQ"
                     /evidence=predicted
                     /product="Uncharacterized fimbrial-like protein ydeQ"
     CDS             complement(1753117..1754802)
                     /locus_tag="BASYS01710"
                     /gene="yddA"
                     /evidence=predicted
                     /product="Inner membrane ABC transporter ATP-binding
                     protein YddA"
     CDS             complement(1755964..1757178)
                     /locus_tag="BASYS01711"
                     /gene="rspA"
                     /evidence=predicted
                     /product="Starvation-sensing protein rspA"
     CDS             complement(1757239..1758633)
                     /locus_tag="BASYS01712"
                     /gene="wcaM"
                     /evidence=predicted
                     /product="Colanic acid biosynthesis protein wcaM"
     CDS             1759145..1759309
                     /locus_tag="BASYS01713"
                     /gene="BASYS01713"
                     /evidence=predicted
                     /product="Hypothetical Protein BASYS01713"
     CDS             complement(1758694..1759326)
                     /locus_tag="BASYS01714"
                     /gene="yqeH"
                     /evidence=predicted
                     /product="Uncharacterized protein yqeH"
     CDS             complement(1759387..1759644)
                     /locus_tag="BASYS01715"
                     /gene="yqhH"
                     /evidence=predicted
                     /product="Uncharacterized lipoprotein yqhH"
     CDS             complement(1759705..1760556)
                     /locus_tag="BASYS01716"
                     /gene="yfbP"
                     /evidence=predicted
                     /product="Uncharacterized protein yfbP"
     CDS             complement(1760617..1761873)
                     /locus_tag="BASYS01717"
                     /gene="yccE"
                     /evidence=predicted
                     /product="Uncharacterized protein yccE"
     CDS             complement(1761934..1762620)
                     /locus_tag="BASYS01718"
                     /gene="ykgA"
                     /evidence=predicted
                     /product="Putative HTH-type transcriptional regulator
                     ykgA"
     CDS             complement(1762681..1763073)
                     /locus_tag="BASYS01719"
                     /gene="yffQ"
                     /evidence=predicted
                     /product="Uncharacterized protein yffQ"
     CDS             complement(1763134..1763835)
                     /locus_tag="BASYS01720"
                     /gene="yibJ"
                     /evidence=predicted
                     /product="Putative uncharacterized protein yibJ"
     CDS             complement(1764833..1766149)
                     /locus_tag="BASYS01721"
                     /gene="appA"
                     /evidence=predicted
                     /product="Periplasmic AppA protein"
     CDS             complement(1766228..1766326)
                     /locus_tag="BASYS01722"
                     /gene="BASYS01722"
                     /evidence=predicted
                     /product="Hypothetical Protein BASYS01722"
     CDS             complement(1766924..1767826)
                     /locus_tag="BASYS01723"
                     /gene="insK"
                     /evidence=predicted
                     /product="Putative transposase InsK for insertion
                     sequence element IS150"
     CDS             complement(1767810..1767902)
                     /locus_tag="BASYS01724"
                     /gene="BASYS01724"
                     /evidence=predicted
                     /product="Hypothetical Protein BASYS01724"
     CDS             complement(1768274..1769701)
                     /locus_tag="BASYS01725"
                     /gene="degP"
                     /evidence=predicted
                     /product="Protease do"
     CDS             complement(1769740..1771185)
                     /locus_tag="BASYS01726"
                     /gene="cusS"
                     /evidence=predicted
                     /product="Sensor kinase CusS"
     CDS             complement(1771224..1772573)
                     /locus_tag="BASYS01727"
                     /gene="fadL"
                     /evidence=predicted
                     /product="Long-chain fatty acid transport protein"
     CDS             complement(1772612..1772890)
                     /locus_tag="BASYS01728"
                     /gene="ytcA"
                     /evidence=predicted
                     /product="Uncharacterized protein ytcA"
     CDS             complement(1772929..1773609)
                     /locus_tag="BASYS01729"
                     /gene="narI"
                     /evidence=predicted
                     /product="Respiratory nitrate reductase 1 gamma chain"
     CDS             complement(1773648..1775375)
                     /locus_tag="BASYS01730"
                     /gene="ptsI"
                     /evidence=predicted
                     /product="Phosphoenolpyruvate-protein phosphotransferase"
     CDS             1775923..1776045
                     /locus_tag="BASYS01731"
                     /gene="BASYS01731"
                     /evidence=predicted
                     /product="Hypothetical Protein BASYS01731"
     CDS             1776023..1776121
                     /locus_tag="BASYS01732"
                     /gene="BASYS01732"
                     /evidence=predicted
                     /product="Hypothetical Protein BASYS01732"
     CDS             1776096..1776383
                     /locus_tag="BASYS01733"
                     /gene="yhbH"
                     /evidence=predicted
                     /product="Probable sigma(54) modulation protein"
     CDS             1776383..1777333
                     /locus_tag="BASYS01734"
[truncated: 6,659,555 more chars]
