# Supplementary material for: Automated design of bacterial genome sequences
Source: BMC Syst Biol. 2013 Oct 25;7:108. doi: 10.1186/1752-0509-7-108 (PMC4016488; doi:10.1186/1752-0509-7-108)
Supplement: Additional file 1 — It includes three files: Nucleotide sequence (FASTA and GeneBank files) and SBML model for the refactored E. coli genome shown in Figure 5A (non tandem promoter addition (light bars) and, fitness based on the set of stress-related genes). [file 1752-0509-7-108-S1.zip › refactored-genome.xml]

<?xml version="1.0" encoding="UTF-8"?>
<sbml xmlns="http://www.sbml.org/sbml/level2" level="2" version="1">
  <model id="Ecoli_GenomeRedesign">
    <listOfCompartments>
      <compartment id="cell" size="1" />
    </listOfCompartments>
    <listOfSpecies>
      <species id="aaeR" compartment="cell" initialAmount="0"/>
      <species id="acrR" compartment="cell" initialAmount="0"/>
      <species id="ada" compartment="cell" initialAmount="0"/>
      <species id="adiY" compartment="cell" initialAmount="0"/>
      <species id="agaR" compartment="cell" initialAmount="0"/>
      <species id="alaS" compartment="cell" initialAmount="0"/>
      <species id="allR" compartment="cell" initialAmount="0"/>
      <species id="allS" compartment="cell" initialAmount="0"/>
      <species id="alpA" compartment="cell" initialAmount="0"/>
      <species id="alsK" compartment="cell" initialAmount="0"/>
      <species id="appY" compartment="cell" initialAmount="0"/>
      <species id="araC" compartment="cell" initialAmount="0"/>
      <species id="arcA" compartment="cell" initialAmount="0"/>
      <species id="argP" compartment="cell" initialAmount="0"/>
      <species id="argR" compartment="cell" initialAmount="0"/>
      <species id="arsR" compartment="cell" initialAmount="0"/>
      <species id="ascG" compartment="cell" initialAmount="0"/>
      <species id="aslB" compartment="cell" initialAmount="0"/>
      <species id="asnC" compartment="cell" initialAmount="0"/>
      <species id="astA" compartment="cell" initialAmount="0"/>
      <species id="atoC" compartment="cell" initialAmount="0"/>
      <species id="baeR" compartment="cell" initialAmount="0"/>
      <species id="basR" compartment="cell" initialAmount="0"/>
      <species id="betI" compartment="cell" initialAmount="0"/>
      <species id="bglJ" compartment="cell" initialAmount="0"/>
      <species id="birA" compartment="cell" initialAmount="0"/>
      <species id="bolA" compartment="cell" initialAmount="0"/>
      <species id="cadC" compartment="cell" initialAmount="0"/>
      <species id="caiF" compartment="cell" initialAmount="0"/>
      <species id="cbl" compartment="cell" initialAmount="0"/>
      <species id="cdaR" compartment="cell" initialAmount="0"/>
      <species id="chbR" compartment="cell" initialAmount="0"/>
      <species id="chpA" compartment="cell" initialAmount="0"/>
      <species id="chpB" compartment="cell" initialAmount="0"/>
      <species id="cpxR" compartment="cell" initialAmount="0"/>
      <species id="creB" compartment="cell" initialAmount="0"/>
      <species id="crl" compartment="cell" initialAmount="0"/>
      <species id="crp" compartment="cell" initialAmount="0"/>
      <species id="csgD" compartment="cell" initialAmount="0"/>
      <species id="csiR" compartment="cell" initialAmount="0"/>
      <species id="cspA" compartment="cell" initialAmount="0"/>
      <species id="cspB" compartment="cell" initialAmount="0"/>
      <species id="cspC" compartment="cell" initialAmount="0"/>
      <species id="cspD" compartment="cell" initialAmount="0"/>
      <species id="cspE" compartment="cell" initialAmount="0"/>
      <species id="cspF" compartment="cell" initialAmount="0"/>
      <species id="cspG" compartment="cell" initialAmount="0"/>
      <species id="cspH" compartment="cell" initialAmount="0"/>
      <species id="cspI" compartment="cell" initialAmount="0"/>
      <species id="cueR" compartment="cell" initialAmount="0"/>
      <species id="cusR" compartment="cell" initialAmount="0"/>
      <species id="cynR" compartment="cell" initialAmount="0"/>
      <species id="cysB" compartment="cell" initialAmount="0"/>
      <species id="cytR" compartment="cell" initialAmount="0"/>
      <species id="dctR" compartment="cell" initialAmount="0"/>
      <species id="dcuR" compartment="cell" initialAmount="0"/>
      <species id="deoR" compartment="cell" initialAmount="0"/>
      <species id="dgoR" compartment="cell" initialAmount="0"/>
      <species id="dgsA" compartment="cell" initialAmount="0"/>
      <species id="dhaR" compartment="cell" initialAmount="0"/>
      <species id="dicA" compartment="cell" initialAmount="0"/>
      <species id="dicC" compartment="cell" initialAmount="0"/>
      <species id="dnaA" compartment="cell" initialAmount="0"/>
      <species id="dpiA" compartment="cell" initialAmount="0"/>
      <species id="dsdC" compartment="cell" initialAmount="0"/>
      <species id="ebgR" compartment="cell" initialAmount="0"/>
      <species id="envR" compartment="cell" initialAmount="0"/>
      <species id="envY" compartment="cell" initialAmount="0"/>
      <species id="eutR" compartment="cell" initialAmount="0"/>
      <species id="evgA" compartment="cell" initialAmount="0"/>
      <species id="exuR" compartment="cell" initialAmount="0"/>
      <species id="fabR" compartment="cell" initialAmount="0"/>
      <species id="fadR" compartment="cell" initialAmount="0"/>
      <species id="feaR" compartment="cell" initialAmount="0"/>
      <species id="fecI" compartment="cell" initialAmount="0"/>
      <species id="fhlA" compartment="cell" initialAmount="0"/>
      <species id="fimZ" compartment="cell" initialAmount="0"/>
      <species id="fis" compartment="cell" initialAmount="0"/>
      <species id="flhC" compartment="cell" initialAmount="0"/>
      <species id="flhD" compartment="cell" initialAmount="0"/>
      <species id="fliA" compartment="cell" initialAmount="0"/>
      <species id="fnr" compartment="cell" initialAmount="0"/>
      <species id="frlR" compartment="cell" initialAmount="0"/>
      <species id="fruR" compartment="cell" initialAmount="0"/>
      <species id="frvR" compartment="cell" initialAmount="0"/>
      <species id="fucR" compartment="cell" initialAmount="0"/>
      <species id="fur" compartment="cell" initialAmount="0"/>
      <species id="gadE" compartment="cell" initialAmount="0"/>
      <species id="gadW" compartment="cell" initialAmount="0"/>
      <species id="gadX" compartment="cell" initialAmount="0"/>
      <species id="galR" compartment="cell" initialAmount="0"/>
      <species id="galS" compartment="cell" initialAmount="0"/>
      <species id="gatR" compartment="cell" initialAmount="0"/>
      <species id="gcvA" compartment="cell" initialAmount="0"/>
      <species id="gcvR" compartment="cell" initialAmount="0"/>
      <species id="glcC" compartment="cell" initialAmount="0"/>
      <species id="glnG" compartment="cell" initialAmount="0"/>
      <species id="glnL" compartment="cell" initialAmount="0"/>
      <species id="glpR" compartment="cell" initialAmount="0"/>
      <species id="gntR" compartment="cell" initialAmount="0"/>
      <species id="gutM" compartment="cell" initialAmount="0"/>
      <species id="hcaR" compartment="cell" initialAmount="0"/>
      <species id="hdfR" compartment="cell" initialAmount="0"/>
      <species id="hipA" compartment="cell" initialAmount="0"/>
      <species id="hipB" compartment="cell" initialAmount="0"/>
      <species id="hns" compartment="cell" initialAmount="0"/>
      <species id="hupA" compartment="cell" initialAmount="0"/>
      <species id="hupB" compartment="cell" initialAmount="0"/>
      <species id="hybF" compartment="cell" initialAmount="0"/>
      <species id="hycA" compartment="cell" initialAmount="0"/>
      <species id="hyfR" compartment="cell" initialAmount="0"/>
      <species id="hypF" compartment="cell" initialAmount="0"/>
      <species id="iclR" compartment="cell" initialAmount="0"/>
      <species id="idnR" compartment="cell" initialAmount="0"/>
      <species id="ihfA" compartment="cell" initialAmount="0"/>
      <species id="ihfB" compartment="cell" initialAmount="0"/>
      <species id="ilvY" compartment="cell" initialAmount="0"/>
      <species id="iscR" compartment="cell" initialAmount="0"/>
      <species id="kdgR" compartment="cell" initialAmount="0"/>
      <species id="kdpE" compartment="cell" initialAmount="0"/>
      <species id="lacI" compartment="cell" initialAmount="0"/>
      <species id="leuO" compartment="cell" initialAmount="0"/>
      <species id="lexA" compartment="cell" initialAmount="0"/>
      <species id="lldR" compartment="cell" initialAmount="0"/>
      <species id="lrhA" compartment="cell" initialAmount="0"/>
      <species id="lrp" compartment="cell" initialAmount="0"/>
      <species id="lsrR" compartment="cell" initialAmount="0"/>
      <species id="lysR" compartment="cell" initialAmount="0"/>
      <species id="mak" compartment="cell" initialAmount="0"/>
      <species id="malI" compartment="cell" initialAmount="0"/>
      <species id="malT" compartment="cell" initialAmount="0"/>
      <species id="marA" compartment="cell" initialAmount="0"/>
      <species id="marR" compartment="cell" initialAmount="0"/>
      <species id="melR" compartment="cell" initialAmount="0"/>
      <species id="metJ" compartment="cell" initialAmount="0"/>
      <species id="metR" compartment="cell" initialAmount="0"/>
      <species id="mhpR" compartment="cell" initialAmount="0"/>
      <species id="mlrA" compartment="cell" initialAmount="0"/>
      <species id="mltD" compartment="cell" initialAmount="0"/>
      <species id="mngR" compartment="cell" initialAmount="0"/>
      <species id="mntR" compartment="cell" initialAmount="0"/>
      <species id="modE" compartment="cell" initialAmount="0"/>
      <species id="mprA" compartment="cell" initialAmount="0"/>
      <species id="mtlR" compartment="cell" initialAmount="0"/>
      <species id="nac" compartment="cell" initialAmount="0"/>
      <species id="nadR" compartment="cell" initialAmount="0"/>
      <species id="nagC" compartment="cell" initialAmount="0"/>
      <species id="nagK" compartment="cell" initialAmount="0"/>
      <species id="nanK" compartment="cell" initialAmount="0"/>
      <species id="nanR" compartment="cell" initialAmount="0"/>
      <species id="narL" compartment="cell" initialAmount="0"/>
      <species id="narP" compartment="cell" initialAmount="0"/>
      <species id="nhaR" compartment="cell" initialAmount="0"/>
      <species id="nikR" compartment="cell" initialAmount="0"/>
      <species id="norR" compartment="cell" initialAmount="0"/>
      <species id="nrdR" compartment="cell" initialAmount="0"/>
      <species id="nsrR" compartment="cell" initialAmount="0"/>
      <species id="ogrK" compartment="cell" initialAmount="0"/>
      <species id="ompR" compartment="cell" initialAmount="0"/>
      <species id="osmE" compartment="cell" initialAmount="0"/>
      <species id="oxyR" compartment="cell" initialAmount="0"/>
      <species id="paaX" compartment="cell" initialAmount="0"/>
      <species id="pdhR" compartment="cell" initialAmount="0"/>
      <species id="pepA" compartment="cell" initialAmount="0"/>
      <species id="perR" compartment="cell" initialAmount="0"/>
      <species id="phnF" compartment="cell" initialAmount="0"/>
      <species id="phoB" compartment="cell" initialAmount="0"/>
      <species id="phoP" compartment="cell" initialAmount="0"/>
      <species id="phoU" compartment="cell" initialAmount="0"/>
      <species id="pptA" compartment="cell" initialAmount="0"/>
      <species id="prpD" compartment="cell" initialAmount="0"/>
      <species id="prpR" compartment="cell" initialAmount="0"/>
      <species id="pspC" compartment="cell" initialAmount="0"/>
      <species id="pspF" compartment="cell" initialAmount="0"/>
      <species id="purR" compartment="cell" initialAmount="0"/>
      <species id="putA" compartment="cell" initialAmount="0"/>
      <species id="puuR" compartment="cell" initialAmount="0"/>
      <species id="qseB" compartment="cell" initialAmount="0"/>
      <species id="racR" compartment="cell" initialAmount="0"/>
      <species id="rbsR" compartment="cell" initialAmount="0"/>
      <species id="rcnR" compartment="cell" initialAmount="0"/>
      <species id="rcsA" compartment="cell" initialAmount="0"/>
      <species id="rcsB" compartment="cell" initialAmount="0"/>
      <species id="recA" compartment="cell" initialAmount="0"/>
      <species id="rfaH" compartment="cell" initialAmount="0"/>
      <species id="rhaR" compartment="cell" initialAmount="0"/>
      <species id="rhaS" compartment="cell" initialAmount="0"/>
      <species id="rob" compartment="cell" initialAmount="0"/>
      <species id="rpiR" compartment="cell" initialAmount="0"/>
      <species id="rpoD" compartment="cell" initialAmount="0"/>
      <species id="rpoE" compartment="cell" initialAmount="0"/>
      <species id="rpoH" compartment="cell" initialAmount="0"/>
      <species id="rpoN" compartment="cell" initialAmount="0"/>
      <species id="rpoS" compartment="cell" initialAmount="0"/>
      <species id="rsd" compartment="cell" initialAmount="0"/>
      <species id="rstA" compartment="cell" initialAmount="0"/>
      <species id="rtcR" compartment="cell" initialAmount="0"/>
      <species id="rutR" compartment="cell" initialAmount="0"/>
      <species id="sdiA" compartment="cell" initialAmount="0"/>
      <species id="sfsA" compartment="cell" initialAmount="0"/>
      <species id="sfsB" compartment="cell" initialAmount="0"/>
      <species id="sgcR" compartment="cell" initialAmount="0"/>
      <species id="sgrR" compartment="cell" initialAmount="0"/>
      <species id="slmA" compartment="cell" initialAmount="0"/>
      <species id="slyA" compartment="cell" initialAmount="0"/>
      <species id="sohA" compartment="cell" initialAmount="0"/>
      <species id="soxR" compartment="cell" initialAmount="0"/>
      <species id="soxS" compartment="cell" initialAmount="0"/>
      <species id="srlR" compartment="cell" initialAmount="0"/>
      <species id="stpA" compartment="cell" initialAmount="0"/>
      <species id="tdcA" compartment="cell" initialAmount="0"/>
      <species id="tdcR" compartment="cell" initialAmount="0"/>
      <species id="torR" compartment="cell" initialAmount="0"/>
      <species id="treR" compartment="cell" initialAmount="0"/>
      <species id="trpR" compartment="cell" initialAmount="0"/>
      <species id="ttdR" compartment="cell" initialAmount="0"/>
      <species id="tyrR" compartment="cell" initialAmount="0"/>
      <species id="uhpA" compartment="cell" initialAmount="0"/>
      <species id="uidA" compartment="cell" initialAmount="0"/>
      <species id="uidR" compartment="cell" initialAmount="0"/>
      <species id="ulaR" compartment="cell" initialAmount="0"/>
      <species id="uvrY" compartment="cell" initialAmount="0"/>
      <species id="uxuR" compartment="cell" initialAmount="0"/>
      <species id="xapR" compartment="cell" initialAmount="0"/>
      <species id="xylR" compartment="cell" initialAmount="0"/>
      <species id="yaaW" compartment="cell" initialAmount="0"/>
      <species id="yadD" compartment="cell" initialAmount="0"/>
      <species id="yafC" compartment="cell" initialAmount="0"/>
      <species id="yafY" compartment="cell" initialAmount="0"/>
      <species id="yagA" compartment="cell" initialAmount="0"/>
      <species id="yagI" compartment="cell" initialAmount="0"/>
      <species id="yahA" compartment="cell" initialAmount="0"/>
      <species id="yahB" compartment="cell" initialAmount="0"/>
      <species id="yaiV" compartment="cell" initialAmount="0"/>
      <species id="yaiW" compartment="cell" initialAmount="0"/>
      <species id="ybaO" compartment="cell" initialAmount="0"/>
      <species id="ybaQ" compartment="cell" initialAmount="0"/>
      <species id="ybcM" compartment="cell" initialAmount="0"/>
      <species id="ybdO" compartment="cell" initialAmount="0"/>
      <species id="ybeF" compartment="cell" initialAmount="0"/>
      <species id="ybhD" compartment="cell" initialAmount="0"/>
      <species id="ybhN" compartment="cell" initialAmount="0"/>
      <species id="ybiH" compartment="cell" initialAmount="0"/>
      <species id="ybjJ" compartment="cell" initialAmount="0"/>
      <species id="ybjK" compartment="cell" initialAmount="0"/>
      <species id="ybjN" compartment="cell" initialAmount="0"/>
      <species id="ycaL" compartment="cell" initialAmount="0"/>
      <species id="ycaN" compartment="cell" initialAmount="0"/>
      <species id="yceN" compartment="cell" initialAmount="0"/>
      <species id="ycfQ" compartment="cell" initialAmount="0"/>
      <species id="ycgE" compartment="cell" initialAmount="0"/>
      <species id="yciT" compartment="cell" initialAmount="0"/>
      <species id="ycjW" compartment="cell" initialAmount="0"/>
      <species id="ycjZ" compartment="cell" initialAmount="0"/>
      <species id="ydaS" compartment="cell" initialAmount="0"/>
      <species id="ydcI" compartment="cell" initialAmount="0"/>
      <species id="ydcN" compartment="cell" initialAmount="0"/>
      <species id="ydcQ" compartment="cell" initialAmount="0"/>
      <species id="ydcR" compartment="cell" initialAmount="0"/>
      <species id="yddM" compartment="cell" initialAmount="0"/>
      <species id="ydeO" compartment="cell" initialAmount="0"/>
      <species id="ydfH" compartment="cell" initialAmount="0"/>
      <species id="ydhB" compartment="cell" initialAmount="0"/>
      <species id="ydhM" compartment="cell" initialAmount="0"/>
      <species id="ydiP" compartment="cell" initialAmount="0"/>
      <species id="ydjF" compartment="cell" initialAmount="0"/>
      <species id="yeaM" compartment="cell" initialAmount="0"/>
      <species id="yeaT" compartment="cell" initialAmount="0"/>
      <species id="yebK" compartment="cell" initialAmount="0"/>
      <species id="yedW" compartment="cell" initialAmount="0"/>
      <species id="yeeJ" compartment="cell" initialAmount="0"/>
      <species id="yeeY" compartment="cell" initialAmount="0"/>
      <species id="yegW" compartment="cell" initialAmount="0"/>
      <species id="yeiE" compartment="cell" initialAmount="0"/>
      <species id="yeiL" compartment="cell" initialAmount="0"/>
      <species id="yfaX" compartment="cell" initialAmount="0"/>
      <species id="yfeC" compartment="cell" initialAmount="0"/>
      <species id="yfeD" compartment="cell" initialAmount="0"/>
      <species id="yfeR" compartment="cell" initialAmount="0"/>
      <species id="yfeT" compartment="cell" initialAmount="0"/>
      <species id="yfhA" compartment="cell" initialAmount="0"/>
      <species id="yfhH" compartment="cell" initialAmount="0"/>
      <species id="yfiE" compartment="cell" initialAmount="0"/>
      <species id="yfjR" compartment="cell" initialAmount="0"/>
      <species id="ygaV" compartment="cell" initialAmount="0"/>
      <species id="ygbI" compartment="cell" initialAmount="0"/>
      <species id="ygeK" compartment="cell" initialAmount="0"/>
      <species id="ygeV" compartment="cell" initialAmount="0"/>
      <species id="ygfI" compartment="cell" initialAmount="0"/>
      <species id="yggD" compartment="cell" initialAmount="0"/>
      <species id="yggG" compartment="cell" initialAmount="0"/>
      <species id="yghO" compartment="cell" initialAmount="0"/>
      <species id="ygiT" compartment="cell" initialAmount="0"/>
      <species id="yhaJ" compartment="cell" initialAmount="0"/>
      <species id="yheN" compartment="cell" initialAmount="0"/>
      <species id="yheO" compartment="cell" initialAmount="0"/>
      <species id="yhjB" compartment="cell" initialAmount="0"/>
      <species id="yhjC" compartment="cell" initialAmount="0"/>
      <species id="yiaJ" compartment="cell" initialAmount="0"/>
      <species id="yiaU" compartment="cell" initialAmount="0"/>
      <species id="yidF" compartment="cell" initialAmount="0"/>
      <species id="yidL" compartment="cell" initialAmount="0"/>
      <species id="yidP" compartment="cell" initialAmount="0"/>
      <species id="yidZ" compartment="cell" initialAmount="0"/>
      <species id="yihL" compartment="cell" initialAmount="0"/>
      <species id="yihW" compartment="cell" initialAmount="0"/>
      <species id="yijO" compartment="cell" initialAmount="0"/>
      <species id="yjhI" compartment="cell" initialAmount="0"/>
      <species id="yjhU" compartment="cell" initialAmount="0"/>
      <species id="yjiE" compartment="cell" initialAmount="0"/>
      <species id="yjiR" compartment="cell" initialAmount="0"/>
      <species id="yjjJ" compartment="cell" initialAmount="0"/>
      <species id="yjjM" compartment="cell" initialAmount="0"/>
      <species id="yjjQ" compartment="cell" initialAmount="0"/>
      <species id="ykgA" compartment="cell" initialAmount="0"/>
      <species id="ykgD" compartment="cell" initialAmount="0"/>
      <species id="ylbG" compartment="cell" initialAmount="0"/>
      <species id="ymfL" compartment="cell" initialAmount="0"/>
      <species id="ymfN" compartment="cell" initialAmount="0"/>
      <species id="ymfT" compartment="cell" initialAmount="0"/>
      <species id="yncC" compartment="cell" initialAmount="0"/>
      <species id="yneJ" compartment="cell" initialAmount="0"/>
      <species id="ynfL" compartment="cell" initialAmount="0"/>
      <species id="ypdC" compartment="cell" initialAmount="0"/>
      <species id="yphH" compartment="cell" initialAmount="0"/>
      <species id="yqhC" compartment="cell" initialAmount="0"/>
      <species id="yrbA" compartment="cell" initialAmount="0"/>
      <species id="zntR" compartment="cell" initialAmount="0"/>
      <species id="zraR" compartment="cell" initialAmount="0"/>
      <species id="zur" compartment="cell" initialAmount="0"/>
      <species id="aaaD" compartment="cell" initialAmount="0"/>
      <species id="aaeA" compartment="cell" initialAmount="0"/>
      <species id="aaeB" compartment="cell" initialAmount="0"/>
      <species id="aaeX" compartment="cell" initialAmount="0"/>
      <species id="aas" compartment="cell" initialAmount="0"/>
      <species id="aat" compartment="cell" initialAmount="0"/>
      <species id="abgA" compartment="cell" initialAmount="0"/>
      <species id="abgB" compartment="cell" initialAmount="0"/>
      <species id="abgR" compartment="cell" initialAmount="0"/>
      <species id="abgT" compartment="cell" initialAmount="0"/>
      <species id="abrB" compartment="cell" initialAmount="0"/>
      <species id="accA" compartment="cell" initialAmount="0"/>
      <species id="accB" compartment="cell" initialAmount="0"/>
      <species id="accC" compartment="cell" initialAmount="0"/>
      <species id="accD" compartment="cell" initialAmount="0"/>
      <species id="aceA" compartment="cell" initialAmount="0"/>
      <species id="aceB" compartment="cell" initialAmount="0"/>
      <species id="aceE" compartment="cell" initialAmount="0"/>
      <species id="aceF" compartment="cell" initialAmount="0"/>
      <species id="aceK" compartment="cell" initialAmount="0"/>
      <species id="ackA" compartment="cell" initialAmount="0"/>
      <species id="acnA" compartment="cell" initialAmount="0"/>
      <species id="acnB" compartment="cell" initialAmount="0"/>
      <species id="acpH" compartment="cell" initialAmount="0"/>
      <species id="acpP" compartment="cell" initialAmount="0"/>
      <species id="acpS" compartment="cell" initialAmount="0"/>
      <species id="acpT" compartment="cell" initialAmount="0"/>
      <species id="acrA" compartment="cell" initialAmount="0"/>
      <species id="acrB" compartment="cell" initialAmount="0"/>
      <species id="acrD" compartment="cell" initialAmount="0"/>
      <species id="acrE" compartment="cell" initialAmount="0"/>
      <species id="acrF" compartment="cell" initialAmount="0"/>
      <species id="acs" compartment="cell" initialAmount="0"/>
      <species id="actP" compartment="cell" initialAmount="0"/>
      <species id="add" compartment="cell" initialAmount="0"/>
      <species id="ade" compartment="cell" initialAmount="0"/>
      <species id="adhE" compartment="cell" initialAmount="0"/>
      <species id="adhP" compartment="cell" initialAmount="0"/>
      <species id="adiA" compartment="cell" initialAmount="0"/>
      <species id="adiC" compartment="cell" initialAmount="0"/>
      <species id="adk" compartment="cell" initialAmount="0"/>
      <species id="adrA" compartment="cell" initialAmount="0"/>
      <species id="aegA" compartment="cell" initialAmount="0"/>
      <species id="aer" compartment="cell" initialAmount="0"/>
      <species id="aes" compartment="cell" initialAmount="0"/>
      <species id="afuB" compartment="cell" initialAmount="0"/>
      <species id="afuC" compartment="cell" initialAmount="0"/>
      <species id="agaA" compartment="cell" initialAmount="0"/>
      <species id="agaB" compartment="cell" initialAmount="0"/>
      <species id="agaC" compartment="cell" initialAmount="0"/>
      <species id="agaD" compartment="cell" initialAmount="0"/>
      <species id="agaI" compartment="cell" initialAmount="0"/>
      <species id="agaS" compartment="cell" initialAmount="0"/>
      <species id="agaV" compartment="cell" initialAmount="0"/>
      <species id="agaW" compartment="cell" initialAmount="0"/>
      <species id="agp" compartment="cell" initialAmount="0"/>
      <species id="ahpC" compartment="cell" initialAmount="0"/>
      <species id="ahpF" compartment="cell" initialAmount="0"/>
      <species id="aidB" compartment="cell" initialAmount="0"/>
      <species id="ais" compartment="cell" initialAmount="0"/>
      <species id="aldA" compartment="cell" initialAmount="0"/>
      <species id="aldB" compartment="cell" initialAmount="0"/>
      <species id="alkA" compartment="cell" initialAmount="0"/>
      <species id="alkB" compartment="cell" initialAmount="0"/>
      <species id="allA" compartment="cell" initialAmount="0"/>
      <species id="allB" compartment="cell" initialAmount="0"/>
      <species id="allC" compartment="cell" initialAmount="0"/>
      <species id="allD" compartment="cell" initialAmount="0"/>
      <species id="alr" compartment="cell" initialAmount="0"/>
      <species id="alsA" compartment="cell" initialAmount="0"/>
      <species id="alsB" compartment="cell" initialAmount="0"/>
      <species id="alsC" compartment="cell" initialAmount="0"/>
      <species id="alsE" compartment="cell" initialAmount="0"/>
      <species id="alx" compartment="cell" initialAmount="0"/>
      <species id="amiA" compartment="cell" initialAmount="0"/>
      <species id="amiB" compartment="cell" initialAmount="0"/>
      <species id="amiC" compartment="cell" initialAmount="0"/>
      <species id="amiD" compartment="cell" initialAmount="0"/>
      <species id="amn" compartment="cell" initialAmount="0"/>
      <species id="ampC" compartment="cell" initialAmount="0"/>
      <species id="ampD" compartment="cell" initialAmount="0"/>
      <species id="ampE" compartment="cell" initialAmount="0"/>
      <species id="ampG" compartment="cell" initialAmount="0"/>
      <species id="ampH" compartment="cell" initialAmount="0"/>
      <species id="amtB" compartment="cell" initialAmount="0"/>
      <species id="amyA" compartment="cell" initialAmount="0"/>
      <species id="anmK" compartment="cell" initialAmount="0"/>
      <species id="ansA" compartment="cell" initialAmount="0"/>
      <species id="ansB" compartment="cell" initialAmount="0"/>
      <species id="ansP" compartment="cell" initialAmount="0"/>
      <species id="apaG" compartment="cell" initialAmount="0"/>
      <species id="apaH" compartment="cell" initialAmount="0"/>
      <species id="apbE" compartment="cell" initialAmount="0"/>
      <species id="aphA" compartment="cell" initialAmount="0"/>
      <species id="appA" compartment="cell" initialAmount="0"/>
      <species id="appB" compartment="cell" initialAmount="0"/>
      <species id="appC" compartment="cell" initialAmount="0"/>
      <species id="apt" compartment="cell" initialAmount="0"/>
      <species id="aqpZ" compartment="cell" initialAmount="0"/>
      <species id="araA" compartment="cell" initialAmount="0"/>
      <species id="araB" compartment="cell" initialAmount="0"/>
      <species id="araD" compartment="cell" initialAmount="0"/>
      <species id="araE" compartment="cell" initialAmount="0"/>
      <species id="araF" compartment="cell" initialAmount="0"/>
      <species id="araG" compartment="cell" initialAmount="0"/>
      <species id="araH" compartment="cell" initialAmount="0"/>
      <species id="araJ" compartment="cell" initialAmount="0"/>
      <species id="arcB" compartment="cell" initialAmount="0"/>
      <species id="argA" compartment="cell" initialAmount="0"/>
      <species id="argB" compartment="cell" initialAmount="0"/>
      <species id="argC" compartment="cell" initialAmount="0"/>
      <species id="argD" compartment="cell" initialAmount="0"/>
      <species id="argE" compartment="cell" initialAmount="0"/>
      <species id="argF" compartment="cell" initialAmount="0"/>
      <species id="argG" compartment="cell" initialAmount="0"/>
      <species id="argH" compartment="cell" initialAmount="0"/>
      <species id="argI" compartment="cell" initialAmount="0"/>
      <species id="argK" compartment="cell" initialAmount="0"/>
      <species id="argO" compartment="cell" initialAmount="0"/>
      <species id="argS" compartment="cell" initialAmount="0"/>
      <species id="argT" compartment="cell" initialAmount="0"/>
      <species id="argU" compartment="cell" initialAmount="0"/>
      <species id="argW" compartment="cell" initialAmount="0"/>
      <species id="argX" compartment="cell" initialAmount="0"/>
      <species id="ariR" compartment="cell" initialAmount="0"/>
      <species id="arnA" compartment="cell" initialAmount="0"/>
      <species id="arnB" compartment="cell" initialAmount="0"/>
      <species id="arnC" compartment="cell" initialAmount="0"/>
      <species id="arnD" compartment="cell" initialAmount="0"/>
      <species id="arnE" compartment="cell" initialAmount="0"/>
      <species id="arnF" compartment="cell" initialAmount="0"/>
      <species id="arnT" compartment="cell" initialAmount="0"/>
      <species id="aroA" compartment="cell" initialAmount="0"/>
      <species id="aroB" compartment="cell" initialAmount="0"/>
      <species id="aroC" compartment="cell" initialAmount="0"/>
      <species id="aroD" compartment="cell" initialAmount="0"/>
      <species id="aroE" compartment="cell" initialAmount="0"/>
      <species id="aroF" compartment="cell" initialAmount="0"/>
      <species id="aroG" compartment="cell" initialAmount="0"/>
      <species id="aroH" compartment="cell" initialAmount="0"/>
      <species id="aroK" compartment="cell" initialAmount="0"/>
      <species id="aroL" compartment="cell" initialAmount="0"/>
      <species id="aroM" compartment="cell" initialAmount="0"/>
      <species id="aroP" compartment="cell" initialAmount="0"/>
      <species id="arpA" compartment="cell" initialAmount="0"/>
      <species id="arpB" compartment="cell" initialAmount="0"/>
      <species id="arrD" compartment="cell" initialAmount="0"/>
      <species id="arrQ" compartment="cell" initialAmount="0"/>
      <species id="arsB" compartment="cell" initialAmount="0"/>
      <species id="arsC" compartment="cell" initialAmount="0"/>
      <species id="artI" compartment="cell" initialAmount="0"/>
      <species id="artJ" compartment="cell" initialAmount="0"/>
      <species id="artM" compartment="cell" initialAmount="0"/>
      <species id="artP" compartment="cell" initialAmount="0"/>
      <species id="artQ" compartment="cell" initialAmount="0"/>
      <species id="ascB" compartment="cell" initialAmount="0"/>
      <species id="ascF" compartment="cell" initialAmount="0"/>
      <species id="asd" compartment="cell" initialAmount="0"/>
      <species id="aslA" compartment="cell" initialAmount="0"/>
      <species id="asmA" compartment="cell" initialAmount="0"/>
      <species id="asnA" compartment="cell" initialAmount="0"/>
      <species id="asnB" compartment="cell" initialAmount="0"/>
      <species id="asnS" compartment="cell" initialAmount="0"/>
      <species id="aspA" compartment="cell" initialAmount="0"/>
      <species id="aspC" compartment="cell" initialAmount="0"/>
      <species id="aspS" compartment="cell" initialAmount="0"/>
      <species id="asr" compartment="cell" initialAmount="0"/>
      <species id="astB" compartment="cell" initialAmount="0"/>
      <species id="astC" compartment="cell" initialAmount="0"/>
      <species id="astD" compartment="cell" initialAmount="0"/>
      <species id="astE" compartment="cell" initialAmount="0"/>
      <species id="atoA" compartment="cell" initialAmount="0"/>
      <species id="atoB" compartment="cell" initialAmount="0"/>
      <species id="atoD" compartment="cell" initialAmount="0"/>
      <species id="atoE" compartment="cell" initialAmount="0"/>
      <species id="atoS" compartment="cell" initialAmount="0"/>
      <species id="atpA" compartment="cell" initialAmount="0"/>
      <species id="atpB" compartment="cell" initialAmount="0"/>
      <species id="atpC" compartment="cell" initialAmount="0"/>
      <species id="atpD" compartment="cell" initialAmount="0"/>
      <species id="atpE" compartment="cell" initialAmount="0"/>
      <species id="atpF" compartment="cell" initialAmount="0"/>
      <species id="atpG" compartment="cell" initialAmount="0"/>
      <species id="atpH" compartment="cell" initialAmount="0"/>
      <species id="atpI" compartment="cell" initialAmount="0"/>
      <species id="avtA" compartment="cell" initialAmount="0"/>
      <species id="azoR" compartment="cell" initialAmount="0"/>
      <species id="bacA" compartment="cell" initialAmount="0"/>
      <species id="baeS" compartment="cell" initialAmount="0"/>
      <species id="bamA" compartment="cell" initialAmount="0"/>
      <species id="bamB" compartment="cell" initialAmount="0"/>
      <species id="bamC" compartment="cell" initialAmount="0"/>
      <species id="bamD" compartment="cell" initialAmount="0"/>
      <species id="barA" compartment="cell" initialAmount="0"/>
      <species id="basS" compartment="cell" initialAmount="0"/>
      <species id="bax" compartment="cell" initialAmount="0"/>
      <species id="bcp" compartment="cell" initialAmount="0"/>
      <species id="bcr" compartment="cell" initialAmount="0"/>
      <species id="bcsA" compartment="cell" initialAmount="0"/>
      <species id="bcsB" compartment="cell" initialAmount="0"/>
      <species id="bcsC" compartment="cell" initialAmount="0"/>
      <species id="bcsE" compartment="cell" initialAmount="0"/>
      <species id="bcsF" compartment="cell" initialAmount="0"/>
      <species id="bcsG" compartment="cell" initialAmount="0"/>
      <species id="bcsZ" compartment="cell" initialAmount="0"/>
      <species id="bdm" compartment="cell" initialAmount="0"/>
      <species id="betA" compartment="cell" initialAmount="0"/>
      <species id="betB" compartment="cell" initialAmount="0"/>
      <species id="betT" compartment="cell" initialAmount="0"/>
      <species id="bfd" compartment="cell" initialAmount="0"/>
      <species id="bfr" compartment="cell" initialAmount="0"/>
      <species id="bglA" compartment="cell" initialAmount="0"/>
      <species id="bglB" compartment="cell" initialAmount="0"/>
      <species id="bglF" compartment="cell" initialAmount="0"/>
      <species id="bglG" compartment="cell" initialAmount="0"/>
      <species id="bglH" compartment="cell" initialAmount="0"/>
      <species id="bglX" compartment="cell" initialAmount="0"/>
      <species id="bhsA" compartment="cell" initialAmount="0"/>
      <species id="bioA" compartment="cell" initialAmount="0"/>
      <species id="bioB" compartment="cell" initialAmount="0"/>
      <species id="bioC" compartment="cell" initialAmount="0"/>
      <species id="bioD" compartment="cell" initialAmount="0"/>
      <species id="bioF" compartment="cell" initialAmount="0"/>
      <species id="bioH" compartment="cell" initialAmount="0"/>
      <species id="bisC" compartment="cell" initialAmount="0"/>
      <species id="blc" compartment="cell" initialAmount="0"/>
      <species id="blr" compartment="cell" initialAmount="0"/>
      <species id="borD" compartment="cell" initialAmount="0"/>
      <species id="brnQ" compartment="cell" initialAmount="0"/>
      <species id="bssR" compartment="cell" initialAmount="0"/>
      <species id="bssS" compartment="cell" initialAmount="0"/>
      <species id="btuB" compartment="cell" initialAmount="0"/>
      <species id="btuC" compartment="cell" initialAmount="0"/>
      <species id="btuD" compartment="cell" initialAmount="0"/>
      <species id="btuE" compartment="cell" initialAmount="0"/>
      <species id="btuF" compartment="cell" initialAmount="0"/>
      <species id="btuR" compartment="cell" initialAmount="0"/>
      <species id="cadA" compartment="cell" initialAmount="0"/>
      <species id="cadB" compartment="cell" initialAmount="0"/>
      <species id="caiA" compartment="cell" initialAmount="0"/>
      <species id="caiB" compartment="cell" initialAmount="0"/>
      <species id="caiC" compartment="cell" initialAmount="0"/>
      <species id="caiD" compartment="cell" initialAmount="0"/>
      <species id="caiE" compartment="cell" initialAmount="0"/>
      <species id="caiT" compartment="cell" initialAmount="0"/>
      <species id="can" compartment="cell" initialAmount="0"/>
      <species id="carA" compartment="cell" initialAmount="0"/>
      <species id="carB" compartment="cell" initialAmount="0"/>
      <species id="cbpA" compartment="cell" initialAmount="0"/>
      <species id="cbpM" compartment="cell" initialAmount="0"/>
      <species id="cbrA" compartment="cell" initialAmount="0"/>
      <species id="cbrB" compartment="cell" initialAmount="0"/>
      <species id="cbrC" compartment="cell" initialAmount="0"/>
      <species id="cca" compartment="cell" initialAmount="0"/>
      <species id="ccmA" compartment="cell" initialAmount="0"/>
      <species id="ccmB" compartment="cell" initialAmount="0"/>
      <species id="ccmC" compartment="cell" initialAmount="0"/>
      <species id="ccmD" compartment="cell" initialAmount="0"/>
      <species id="ccmE" compartment="cell" initialAmount="0"/>
      <species id="ccmF" compartment="cell" initialAmount="0"/>
      <species id="ccmG" compartment="cell" initialAmount="0"/>
      <species id="ccmH" compartment="cell" initialAmount="0"/>
      <species id="cdd" compartment="cell" initialAmount="0"/>
      <species id="cdh" compartment="cell" initialAmount="0"/>
      <species id="cdsA" compartment="cell" initialAmount="0"/>
      <species id="cedA" compartment="cell" initialAmount="0"/>
      <species id="cfa" compartment="cell" initialAmount="0"/>
      <species id="chaA" compartment="cell" initialAmount="0"/>
      <species id="chaB" compartment="cell" initialAmount="0"/>
      <species id="chaC" compartment="cell" initialAmount="0"/>
      <species id="chbA" compartment="cell" initialAmount="0"/>
      <species id="chbB" compartment="cell" initialAmount="0"/>
      <species id="chbC" compartment="cell" initialAmount="0"/>
      <species id="chbF" compartment="cell" initialAmount="0"/>
      <species id="chbG" compartment="cell" initialAmount="0"/>
      <species id="cheA" compartment="cell" initialAmount="0"/>
      <species id="cheB" compartment="cell" initialAmount="0"/>
      <species id="cheR" compartment="cell" initialAmount="0"/>
      <species id="cheW" compartment="cell" initialAmount="0"/>
      <species id="cheY" compartment="cell" initialAmount="0"/>
      <species id="cheZ" compartment="cell" initialAmount="0"/>
      <species id="chiA" compartment="cell" initialAmount="0"/>
      <species id="cho" compartment="cell" initialAmount="0"/>
      <species id="chpR" compartment="cell" initialAmount="0"/>
      <species id="chpS" compartment="cell" initialAmount="0"/>
      <species id="cirA" compartment="cell" initialAmount="0"/>
      <species id="citC" compartment="cell" initialAmount="0"/>
      <species id="citD" compartment="cell" initialAmount="0"/>
      <species id="citE" compartment="cell" initialAmount="0"/>
      <species id="citF" compartment="cell" initialAmount="0"/>
      <species id="citG" compartment="cell" initialAmount="0"/>
      <species id="citT" compartment="cell" initialAmount="0"/>
      <species id="citX" compartment="cell" initialAmount="0"/>
      <species id="clcA" compartment="cell" initialAmount="0"/>
      <species id="clcB" compartment="cell" initialAmount="0"/>
      <species id="cld" compartment="cell" initialAmount="0"/>
      <species id="clpA" compartment="cell" initialAmount="0"/>
      <species id="clpB" compartment="cell" initialAmount="0"/>
      <species id="clpP" compartment="cell" initialAmount="0"/>
      <species id="clpS" compartment="cell" initialAmount="0"/>
      <species id="clpX" compartment="cell" initialAmount="0"/>
      <species id="cls" compartment="cell" initialAmount="0"/>
      <species id="cmk" compartment="cell" initialAmount="0"/>
      <species id="cmoA" compartment="cell" initialAmount="0"/>
      <species id="cmoB" compartment="cell" initialAmount="0"/>
      <species id="cmr" compartment="cell" initialAmount="0"/>
      <species id="cmtA" compartment="cell" initialAmount="0"/>
      <species id="cmtB" compartment="cell" initialAmount="0"/>
      <species id="cnu" compartment="cell" initialAmount="0"/>
      <species id="coaA" compartment="cell" initialAmount="0"/>
      <species id="coaD" compartment="cell" initialAmount="0"/>
      <species id="coaE" compartment="cell" initialAmount="0"/>
      <species id="cobB" compartment="cell" initialAmount="0"/>
      <species id="cobC" compartment="cell" initialAmount="0"/>
      <species id="cobS" compartment="cell" initialAmount="0"/>
      <species id="cobT" compartment="cell" initialAmount="0"/>
      <species id="cobU" compartment="cell" initialAmount="0"/>
      <species id="codA" compartment="cell" initialAmount="0"/>
      <species id="codB" compartment="cell" initialAmount="0"/>
      <species id="cof" compartment="cell" initialAmount="0"/>
      <species id="copA" compartment="cell" initialAmount="0"/>
      <species id="corA" compartment="cell" initialAmount="0"/>
      <species id="cpdA" compartment="cell" initialAmount="0"/>
      <species id="cpdB" compartment="cell" initialAmount="0"/>
      <species id="cpsB" compartment="cell" initialAmount="0"/>
      <species id="cpsG" compartment="cell" initialAmount="0"/>
      <species id="cpxA" compartment="cell" initialAmount="0"/>
      <species id="cpxP" compartment="cell" initialAmount="0"/>
      <species id="crcB" compartment="cell" initialAmount="0"/>
      <species id="creA" compartment="cell" initialAmount="0"/>
      <species id="creC" compartment="cell" initialAmount="0"/>
      <species id="creD" compartment="cell" initialAmount="0"/>
      <species id="crr" compartment="cell" initialAmount="0"/>
      <species id="csdA" compartment="cell" initialAmount="0"/>
      <species id="csdE" compartment="cell" initialAmount="0"/>
      <species id="csgA" compartment="cell" initialAmount="0"/>
      <species id="csgB" compartment="cell" initialAmount="0"/>
      <species id="csgC" compartment="cell" initialAmount="0"/>
      <species id="csgE" compartment="cell" initialAmount="0"/>
      <species id="csgF" compartment="cell" initialAmount="0"/>
      <species id="csgG" compartment="cell" initialAmount="0"/>
      <species id="csiD" compartment="cell" initialAmount="0"/>
      <species id="csiE" compartment="cell" initialAmount="0"/>
      <species id="csrA" compartment="cell" initialAmount="0"/>
      <species id="csrB" compartment="cell" initialAmount="0"/>
      <species id="csrC" compartment="cell" initialAmount="0"/>
      <species id="csrD" compartment="cell" initialAmount="0"/>
      <species id="cstA" compartment="cell" initialAmount="0"/>
      <species id="cueO" compartment="cell" initialAmount="0"/>
      <species id="cusA" compartment="cell" initialAmount="0"/>
      <species id="cusB" compartment="cell" initialAmount="0"/>
      <species id="cusC" compartment="cell" initialAmount="0"/>
      <species id="cusF" compartment="cell" initialAmount="0"/>
      <species id="cusS" compartment="cell" initialAmount="0"/>
      <species id="cutA" compartment="cell" initialAmount="0"/>
      <species id="cutC" compartment="cell" initialAmount="0"/>
      <species id="cvpA" compartment="cell" initialAmount="0"/>
      <species id="cvrA" compartment="cell" initialAmount="0"/>
      <species id="cyaA" compartment="cell" initialAmount="0"/>
      <species id="cyaY" compartment="cell" initialAmount="0"/>
      <species id="cybB" compartment="cell" initialAmount="0"/>
      <species id="cybC" compartment="cell" initialAmount="0"/>
      <species id="cycA" compartment="cell" initialAmount="0"/>
      <species id="cydA" compartment="cell" initialAmount="0"/>
      <species id="cydB" compartment="cell" initialAmount="0"/>
      <species id="cydC" compartment="cell" initialAmount="0"/>
      <species id="cydD" compartment="cell" initialAmount="0"/>
      <species id="cynS" compartment="cell" initialAmount="0"/>
      <species id="cynT" compartment="cell" initialAmount="0"/>
      <species id="cynX" compartment="cell" initialAmount="0"/>
      <species id="cyoA" compartment="cell" initialAmount="0"/>
      <species id="cyoB" compartment="cell" initialAmount="0"/>
      <species id="cyoC" compartment="cell" initialAmount="0"/>
      <species id="cyoD" compartment="cell" initialAmount="0"/>
      <species id="cyoE" compartment="cell" initialAmount="0"/>
      <species id="cysA" compartment="cell" initialAmount="0"/>
      <species id="cysC" compartment="cell" initialAmount="0"/>
      <species id="cysD" compartment="cell" initialAmount="0"/>
      <species id="cysE" compartment="cell" initialAmount="0"/>
      <species id="cysG" compartment="cell" initialAmount="0"/>
      <species id="cysH" compartment="cell" initialAmount="0"/>
      <species id="cysI" compartment="cell" initialAmount="0"/>
      <species id="cysJ" compartment="cell" initialAmount="0"/>
      <species id="cysK" compartment="cell" initialAmount="0"/>
      <species id="cysM" compartment="cell" initialAmount="0"/>
      <species id="cysN" compartment="cell" initialAmount="0"/>
      <species id="cysP" compartment="cell" initialAmount="0"/>
      <species id="cysQ" compartment="cell" initialAmount="0"/>
      <species id="cysS" compartment="cell" initialAmount="0"/>
      <species id="cysT" compartment="cell" initialAmount="0"/>
      <species id="cysU" compartment="cell" initialAmount="0"/>
      <species id="cysW" compartment="cell" initialAmount="0"/>
      <species id="cysZ" compartment="cell" initialAmount="0"/>
      <species id="dacA" compartment="cell" initialAmount="0"/>
      <species id="dacB" compartment="cell" initialAmount="0"/>
      <species id="dacC" compartment="cell" initialAmount="0"/>
      <species id="dacD" compartment="cell" initialAmount="0"/>
      <species id="dadA" compartment="cell" initialAmount="0"/>
      <species id="dadX" compartment="cell" initialAmount="0"/>
      <species id="dam" compartment="cell" initialAmount="0"/>
      <species id="damX" compartment="cell" initialAmount="0"/>
      <species id="dapA" compartment="cell" initialAmount="0"/>
      <species id="dapB" compartment="cell" initialAmount="0"/>
      <species id="dapD" compartment="cell" initialAmount="0"/>
      <species id="dapE" compartment="cell" initialAmount="0"/>
      <species id="dapF" compartment="cell" initialAmount="0"/>
      <species id="dbpA" compartment="cell" initialAmount="0"/>
      <species id="dcd" compartment="cell" initialAmount="0"/>
      <species id="dcm" compartment="cell" initialAmount="0"/>
      <species id="dcp" compartment="cell" initialAmount="0"/>
      <species id="dcrB" compartment="cell" initialAmount="0"/>
      <species id="dctA" compartment="cell" initialAmount="0"/>
      <species id="dcuA" compartment="cell" initialAmount="0"/>
      <species id="dcuB" compartment="cell" initialAmount="0"/>
      <species id="dcuC" compartment="cell" initialAmount="0"/>
      <species id="dcuD" compartment="cell" initialAmount="0"/>
      <species id="dcuS" compartment="cell" initialAmount="0"/>
      <species id="dcyD" compartment="cell" initialAmount="0"/>
      <species id="ddlA" compartment="cell" initialAmount="0"/>
      <species id="ddlB" compartment="cell" initialAmount="0"/>
      <species id="ddpA" compartment="cell" initialAmount="0"/>
      <species id="ddpB" compartment="cell" initialAmount="0"/>
      <species id="ddpC" compartment="cell" initialAmount="0"/>
      <species id="ddpD" compartment="cell" initialAmount="0"/>
      <species id="ddpF" compartment="cell" initialAmount="0"/>
      <species id="ddpX" compartment="cell" initialAmount="0"/>
      <species id="deaD" compartment="cell" initialAmount="0"/>
      <species id="dedA" compartment="cell" initialAmount="0"/>
      <species id="dedD" compartment="cell" initialAmount="0"/>
      <species id="def" compartment="cell" initialAmount="0"/>
      <species id="degP" compartment="cell" initialAmount="0"/>
      <species id="degQ" compartment="cell" initialAmount="0"/>
      <species id="degS" compartment="cell" initialAmount="0"/>
      <species id="deoA" compartment="cell" initialAmount="0"/>
      <species id="deoB" compartment="cell" initialAmount="0"/>
      <species id="deoC" compartment="cell" initialAmount="0"/>
      <species id="deoD" compartment="cell" initialAmount="0"/>
      <species id="der" compartment="cell" initialAmount="0"/>
      <species id="dfp" compartment="cell" initialAmount="0"/>
      <species id="dgkA" compartment="cell" initialAmount="0"/>
      <species id="dgoD" compartment="cell" initialAmount="0"/>
      <species id="dgoK" compartment="cell" initialAmount="0"/>
      <species id="dgoT" compartment="cell" initialAmount="0"/>
      <species id="dgt" compartment="cell" initialAmount="0"/>
      <species id="dhaK" compartment="cell" initialAmount="0"/>
      <species id="dhaL" compartment="cell" initialAmount="0"/>
      <species id="dhaM" compartment="cell" initialAmount="0"/>
      <species id="diaA" compartment="cell" initialAmount="0"/>
      <species id="dicB" compartment="cell" initialAmount="0"/>
      <species id="dicF" compartment="cell" initialAmount="0"/>
      <species id="dinB" compartment="cell" initialAmount="0"/>
      <species id="dinD" compartment="cell" initialAmount="0"/>
      <species id="dinF" compartment="cell" initialAmount="0"/>
      <species id="dinG" compartment="cell" initialAmount="0"/>
      <species id="dinI" compartment="cell" initialAmount="0"/>
      <species id="dinJ" compartment="cell" initialAmount="0"/>
      <species id="dinQ" compartment="cell" initialAmount="0"/>
      <species id="dipZ" compartment="cell" initialAmount="0"/>
      <species id="djlA" compartment="cell" initialAmount="0"/>
      <species id="djlB" compartment="cell" initialAmount="0"/>
      <species id="djlC" compartment="cell" initialAmount="0"/>
      <species id="dkgA" compartment="cell" initialAmount="0"/>
      <species id="dkgB" compartment="cell" initialAmount="0"/>
      <species id="dksA" compartment="cell" initialAmount="0"/>
      <species id="dld" compartment="cell" initialAmount="0"/>
      <species id="dmsA" compartment="cell" initialAmount="0"/>
      <species id="dmsB" compartment="cell" initialAmount="0"/>
      <species id="dmsC" compartment="cell" initialAmount="0"/>
      <species id="dmsD" compartment="cell" initialAmount="0"/>
      <species id="dnaB" compartment="cell" initialAmount="0"/>
      <species id="dnaC" compartment="cell" initialAmount="0"/>
      <species id="dnaE" compartment="cell" initialAmount="0"/>
      <species id="dnaG" compartment="cell" initialAmount="0"/>
      <species id="dnaJ" compartment="cell" initialAmount="0"/>
      <species id="dnaK" compartment="cell" initialAmount="0"/>
      <species id="dnaN" compartment="cell" initialAmount="0"/>
      <species id="dnaQ" compartment="cell" initialAmount="0"/>
      <species id="dnaT" compartment="cell" initialAmount="0"/>
      <species id="dnaX" compartment="cell" initialAmount="0"/>
      <species id="dos" compartment="cell" initialAmount="0"/>
      <species id="dpiB" compartment="cell" initialAmount="0"/>
      <species id="dppA" compartment="cell" initialAmount="0"/>
      <species id="dppB" compartment="cell" initialAmount="0"/>
      <species id="dppC" compartment="cell" initialAmount="0"/>
      <species id="dppD" compartment="cell" initialAmount="0"/>
      <species id="dppF" compartment="cell" initialAmount="0"/>
      <species id="dps" compartment="cell" initialAmount="0"/>
      <species id="dsbA" compartment="cell" initialAmount="0"/>
      <species id="dsbB" compartment="cell" initialAmount="0"/>
      <species id="dsbC" compartment="cell" initialAmount="0"/>
      <species id="dsbG" compartment="cell" initialAmount="0"/>
      <species id="dsdA" compartment="cell" initialAmount="0"/>
      <species id="dsdX" compartment="cell" initialAmount="0"/>
      <species id="dsrA" compartment="cell" initialAmount="0"/>
      <species id="dsrB" compartment="cell" initialAmount="0"/>
      <species id="dtd" compartment="cell" initialAmount="0"/>
      <species id="dusA" compartment="cell" initialAmount="0"/>
      <species id="dusB" compartment="cell" initialAmount="0"/>
      <species id="dusC" compartment="cell" initialAmount="0"/>
      <species id="dut" compartment="cell" initialAmount="0"/>
      <species id="dxr" compartment="cell" initialAmount="0"/>
      <species id="dxs" compartment="cell" initialAmount="0"/>
      <species id="eaeH" compartment="cell" initialAmount="0"/>
      <species id="eamA" compartment="cell" initialAmount="0"/>
      <species id="eamB" compartment="cell" initialAmount="0"/>
      <species id="ebgA" compartment="cell" initialAmount="0"/>
      <species id="ebgC" compartment="cell" initialAmount="0"/>
      <species id="ecnA" compartment="cell" initialAmount="0"/>
      <species id="ecnB" compartment="cell" initialAmount="0"/>
      <species id="eco" compartment="cell" initialAmount="0"/>
      <species id="ecpD" compartment="cell" initialAmount="0"/>
      <species id="eda" compartment="cell" initialAmount="0"/>
      <species id="edd" compartment="cell" initialAmount="0"/>
      <species id="efeB" compartment="cell" initialAmount="0"/>
      <species id="efeO" compartment="cell" initialAmount="0"/>
      <species id="efeU" compartment="cell" initialAmount="0"/>
      <species id="efp" compartment="cell" initialAmount="0"/>
      <species id="elaA" compartment="cell" initialAmount="0"/>
      <species id="elaB" compartment="cell" initialAmount="0"/>
      <species id="elaD" compartment="cell" initialAmount="0"/>
      <species id="elbA" compartment="cell" initialAmount="0"/>
      <species id="elbB" compartment="cell" initialAmount="0"/>
      <species id="emrA" compartment="cell" initialAmount="0"/>
      <species id="emrB" compartment="cell" initialAmount="0"/>
      <species id="emrD" compartment="cell" initialAmount="0"/>
      <species id="emrE" compartment="cell" initialAmount="0"/>
      <species id="emrK" compartment="cell" initialAmount="0"/>
      <species id="emrY" compartment="cell" initialAmount="0"/>
      <species id="emtA" compartment="cell" initialAmount="0"/>
      <species id="endA" compartment="cell" initialAmount="0"/>
      <species id="eno" compartment="cell" initialAmount="0"/>
      <species id="entA" compartment="cell" initialAmount="0"/>
      <species id="entB" compartment="cell" initialAmount="0"/>
      <species id="entC" compartment="cell" initialAmount="0"/>
      <species id="entD" compartment="cell" initialAmount="0"/>
      <species id="entE" compartment="cell" initialAmount="0"/>
      <species id="entF" compartment="cell" initialAmount="0"/>
      <species id="entS" compartment="cell" initialAmount="0"/>
      <species id="envC" compartment="cell" initialAmount="0"/>
      <species id="envZ" compartment="cell" initialAmount="0"/>
      <species id="epd" compartment="cell" initialAmount="0"/>
      <species id="eptA" compartment="cell" initialAmount="0"/>
      <species id="eptB" compartment="cell" initialAmount="0"/>
      <species id="era" compartment="cell" initialAmount="0"/>
      <species id="erfK" compartment="cell" initialAmount="0"/>
      <species id="erpA" compartment="cell" initialAmount="0"/>
      <species id="essD" compartment="cell" initialAmount="0"/>
      <species id="essQ" compartment="cell" initialAmount="0"/>
      <species id="etk" compartment="cell" initialAmount="0"/>
      <species id="etp" compartment="cell" initialAmount="0"/>
      <species id="eutA" compartment="cell" initialAmount="0"/>
      <species id="eutB" compartment="cell" initialAmount="0"/>
      <species id="eutC" compartment="cell" initialAmount="0"/>
      <species id="eutD" compartment="cell" initialAmount="0"/>
      <species id="eutE" compartment="cell" initialAmount="0"/>
      <species id="eutG" compartment="cell" initialAmount="0"/>
      <species id="eutH" compartment="cell" initialAmount="0"/>
      <species id="eutJ" compartment="cell" initialAmount="0"/>
      <species id="eutK" compartment="cell" initialAmount="0"/>
      <species id="eutL" compartment="cell" initialAmount="0"/>
      <species id="eutM" compartment="cell" initialAmount="0"/>
      <species id="eutN" compartment="cell" initialAmount="0"/>
      <species id="eutP" compartment="cell" initialAmount="0"/>
      <species id="eutQ" compartment="cell" initialAmount="0"/>
      <species id="eutS" compartment="cell" initialAmount="0"/>
      <species id="eutT" compartment="cell" initialAmount="0"/>
      <species id="evgS" compartment="cell" initialAmount="0"/>
      <species id="exbB" compartment="cell" initialAmount="0"/>
      <species id="exbD" compartment="cell" initialAmount="0"/>
      <species id="exoD" compartment="cell" initialAmount="0"/>
      <species id="exoX" compartment="cell" initialAmount="0"/>
      <species id="exuT" compartment="cell" initialAmount="0"/>
      <species id="fabA" compartment="cell" initialAmount="0"/>
      <species id="fabB" compartment="cell" initialAmount="0"/>
      <species id="fabD" compartment="cell" initialAmount="0"/>
      <species id="fabF" compartment="cell" initialAmount="0"/>
      <species id="fabG" compartment="cell" initialAmount="0"/>
      <species id="fabH" compartment="cell" initialAmount="0"/>
      <species id="fabI" compartment="cell" initialAmount="0"/>
      <species id="fabZ" compartment="cell" initialAmount="0"/>
      <species id="fadA" compartment="cell" initialAmount="0"/>
      <species id="fadB" compartment="cell" initialAmount="0"/>
      <species id="fadD" compartment="cell" initialAmount="0"/>
      <species id="fadE" compartment="cell" initialAmount="0"/>
      <species id="fadH" compartment="cell" initialAmount="0"/>
      <species id="fadI" compartment="cell" initialAmount="0"/>
      <species id="fadJ" compartment="cell" initialAmount="0"/>
      <species id="fadK" compartment="cell" initialAmount="0"/>
      <species id="fadL" compartment="cell" initialAmount="0"/>
      <species id="fbaA" compartment="cell" initialAmount="0"/>
      <species id="fbaB" compartment="cell" initialAmount="0"/>
      <species id="fbp" compartment="cell" initialAmount="0"/>
      <species id="fcl" compartment="cell" initialAmount="0"/>
      <species id="fdhD" compartment="cell" initialAmount="0"/>
      <species id="fdhE" compartment="cell" initialAmount="0"/>
      <species id="fdhF" compartment="cell" initialAmount="0"/>
      <species id="fdnG" compartment="cell" initialAmount="0"/>
      <species id="fdnH" compartment="cell" initialAmount="0"/>
      <species id="fdnI" compartment="cell" initialAmount="0"/>
      <species id="fdoG" compartment="cell" initialAmount="0"/>
      <species id="fdoH" compartment="cell" initialAmount="0"/>
      <species id="fdoI" compartment="cell" initialAmount="0"/>
      <species id="fdrA" compartment="cell" initialAmount="0"/>
      <species id="fdx" compartment="cell" initialAmount="0"/>
      <species id="feaB" compartment="cell" initialAmount="0"/>
      <species id="fecA" compartment="cell" initialAmount="0"/>
      <species id="fecB" compartment="cell" initialAmount="0"/>
      <species id="fecC" compartment="cell" initialAmount="0"/>
      <species id="fecD" compartment="cell" initialAmount="0"/>
      <species id="fecE" compartment="cell" initialAmount="0"/>
      <species id="fecR" compartment="cell" initialAmount="0"/>
      <species id="feoA" compartment="cell" initialAmount="0"/>
      <species id="feoB" compartment="cell" initialAmount="0"/>
      <species id="feoC" compartment="cell" initialAmount="0"/>
      <species id="fepA" compartment="cell" initialAmount="0"/>
      <species id="fepB" compartment="cell" initialAmount="0"/>
      <species id="fepC" compartment="cell" initialAmount="0"/>
      <species id="fepD" compartment="cell" initialAmount="0"/>
      <species id="fepE" compartment="cell" initialAmount="0"/>
      <species id="fepG" compartment="cell" initialAmount="0"/>
      <species id="fes" compartment="cell" initialAmount="0"/>
      <species id="ffh" compartment="cell" initialAmount="0"/>
      <species id="ffs" compartment="cell" initialAmount="0"/>
      <species id="fhuA" compartment="cell" initialAmount="0"/>
      <species id="fhuB" compartment="cell" initialAmount="0"/>
      <species id="fhuC" compartment="cell" initialAmount="0"/>
      <species id="fhuD" compartment="cell" initialAmount="0"/>
      <species id="fhuE" compartment="cell" initialAmount="0"/>
      <species id="fhuF" compartment="cell" initialAmount="0"/>
      <species id="fic" compartment="cell" initialAmount="0"/>
      <species id="fieF" compartment="cell" initialAmount="0"/>
      <species id="fimA" compartment="cell" initialAmount="0"/>
      <species id="fimB" compartment="cell" initialAmount="0"/>
      <species id="fimC" compartment="cell" initialAmount="0"/>
      <species id="fimD" compartment="cell" initialAmount="0"/>
      <species id="fimE" compartment="cell" initialAmount="0"/>
      <species id="fimF" compartment="cell" initialAmount="0"/>
      <species id="fimG" compartment="cell" initialAmount="0"/>
      <species id="fimH" compartment="cell" initialAmount="0"/>
      <species id="fimI" compartment="cell" initialAmount="0"/>
      <species id="fiu" compartment="cell" initialAmount="0"/>
      <species id="fixA" compartment="cell" initialAmount="0"/>
      <species id="fixB" compartment="cell" initialAmount="0"/>
      <species id="fixC" compartment="cell" initialAmount="0"/>
      <species id="fixX" compartment="cell" initialAmount="0"/>
      <species id="fklB" compartment="cell" initialAmount="0"/>
      <species id="fkpA" compartment="cell" initialAmount="0"/>
      <species id="fkpB" compartment="cell" initialAmount="0"/>
      <species id="fldA" compartment="cell" initialAmount="0"/>
      <species id="fldB" compartment="cell" initialAmount="0"/>
      <species id="flgA" compartment="cell" initialAmount="0"/>
      <species id="flgB" compartment="cell" initialAmount="0"/>
      <species id="flgC" compartment="cell" initialAmount="0"/>
      <species id="flgD" compartment="cell" initialAmount="0"/>
      <species id="flgE" compartment="cell" initialAmount="0"/>
      <species id="flgF" compartment="cell" initialAmount="0"/>
      <species id="flgG" compartment="cell" initialAmount="0"/>
      <species id="flgH" compartment="cell" initialAmount="0"/>
      <species id="flgI" compartment="cell" initialAmount="0"/>
      <species id="flgJ" compartment="cell" initialAmount="0"/>
      <species id="flgK" compartment="cell" initialAmount="0"/>
      <species id="flgL" compartment="cell" initialAmount="0"/>
      <species id="flgM" compartment="cell" initialAmount="0"/>
      <species id="flgN" compartment="cell" initialAmount="0"/>
      <species id="flhA" compartment="cell" initialAmount="0"/>
      <species id="flhB" compartment="cell" initialAmount="0"/>
      <species id="flhE" compartment="cell" initialAmount="0"/>
      <species id="fliC" compartment="cell" initialAmount="0"/>
      <species id="fliD" compartment="cell" initialAmount="0"/>
      <species id="fliE" compartment="cell" initialAmount="0"/>
      <species id="fliF" compartment="cell" initialAmount="0"/>
      <species id="fliG" compartment="cell" initialAmount="0"/>
      <species id="fliH" compartment="cell" initialAmount="0"/>
      <species id="fliI" compartment="cell" initialAmount="0"/>
      <species id="fliJ" compartment="cell" initialAmount="0"/>
      <species id="fliK" compartment="cell" initialAmount="0"/>
      <species id="fliL" compartment="cell" initialAmount="0"/>
      <species id="fliM" compartment="cell" initialAmount="0"/>
      <species id="fliN" compartment="cell" initialAmount="0"/>
      <species id="fliO" compartment="cell" initialAmount="0"/>
      <species id="fliP" compartment="cell" initialAmount="0"/>
      <species id="fliQ" compartment="cell" initialAmount="0"/>
      <species id="fliR" compartment="cell" initialAmount="0"/>
      <species id="fliS" compartment="cell" initialAmount="0"/>
      <species id="fliT" compartment="cell" initialAmount="0"/>
      <species id="fliY" compartment="cell" initialAmount="0"/>
      <species id="fliZ" compartment="cell" initialAmount="0"/>
      <species id="flk" compartment="cell" initialAmount="0"/>
      <species id="flu" compartment="cell" initialAmount="0"/>
      <species id="flxA" compartment="cell" initialAmount="0"/>
      <species id="fmt" compartment="cell" initialAmount="0"/>
      <species id="focA" compartment="cell" initialAmount="0"/>
      <species id="focB" compartment="cell" initialAmount="0"/>
      <species id="folA" compartment="cell" initialAmount="0"/>
      <species id="folB" compartment="cell" initialAmount="0"/>
      <species id="folC" compartment="cell" initialAmount="0"/>
      <species id="folD" compartment="cell" initialAmount="0"/>
      <species id="folE" compartment="cell" initialAmount="0"/>
      <species id="folK" compartment="cell" initialAmount="0"/>
      <species id="folM" compartment="cell" initialAmount="0"/>
      <species id="folP" compartment="cell" initialAmount="0"/>
      <species id="folX" compartment="cell" initialAmount="0"/>
      <species id="fpr" compartment="cell" initialAmount="0"/>
      <species id="frc" compartment="cell" initialAmount="0"/>
      <species id="frdA" compartment="cell" initialAmount="0"/>
      <species id="frdB" compartment="cell" initialAmount="0"/>
      <species id="frdC" compartment="cell" initialAmount="0"/>
      <species id="frdD" compartment="cell" initialAmount="0"/>
      <species id="fre" compartment="cell" initialAmount="0"/>
      <species id="frlA" compartment="cell" initialAmount="0"/>
      <species id="frlB" compartment="cell" initialAmount="0"/>
      <species id="frlC" compartment="cell" initialAmount="0"/>
      <species id="frlD" compartment="cell" initialAmount="0"/>
      <species id="frmA" compartment="cell" initialAmount="0"/>
      <species id="frmB" compartment="cell" initialAmount="0"/>
      <species id="frmR" compartment="cell" initialAmount="0"/>
      <species id="frr" compartment="cell" initialAmount="0"/>
      <species id="frsA" compartment="cell" initialAmount="0"/>
      <species id="fruA" compartment="cell" initialAmount="0"/>
      <species id="fruB" compartment="cell" initialAmount="0"/>
      <species id="fruK" compartment="cell" initialAmount="0"/>
      <species id="frvA" compartment="cell" initialAmount="0"/>
      <species id="frvB" compartment="cell" initialAmount="0"/>
      <species id="frvX" compartment="cell" initialAmount="0"/>
      <species id="frwB" compartment="cell" initialAmount="0"/>
      <species id="frwC" compartment="cell" initialAmount="0"/>
      <species id="frwD" compartment="cell" initialAmount="0"/>
      <species id="fryA" compartment="cell" initialAmount="0"/>
      <species id="fryB" compartment="cell" initialAmount="0"/>
      <species id="fryC" compartment="cell" initialAmount="0"/>
      <species id="fsaA" compartment="cell" initialAmount="0"/>
      <species id="fsaB" compartment="cell" initialAmount="0"/>
      <species id="fsr" compartment="cell" initialAmount="0"/>
      <species id="ftnA" compartment="cell" initialAmount="0"/>
      <species id="ftnB" compartment="cell" initialAmount="0"/>
      <species id="ftsA" compartment="cell" initialAmount="0"/>
      <species id="ftsB" compartment="cell" initialAmount="0"/>
      <species id="ftsE" compartment="cell" initialAmount="0"/>
      <species id="ftsI" compartment="cell" initialAmount="0"/>
      <species id="ftsK" compartment="cell" initialAmount="0"/>
      <species id="ftsL" compartment="cell" initialAmount="0"/>
      <species id="ftsN" compartment="cell" initialAmount="0"/>
      <species id="ftsP" compartment="cell" initialAmount="0"/>
      <species id="ftsQ" compartment="cell" initialAmount="0"/>
      <species id="ftsW" compartment="cell" initialAmount="0"/>
      <species id="ftsX" compartment="cell" initialAmount="0"/>
      <species id="ftsY" compartment="cell" initialAmount="0"/>
      <species id="ftsZ" compartment="cell" initialAmount="0"/>
      <species id="fucA" compartment="cell" initialAmount="0"/>
      <species id="fucI" compartment="cell" initialAmount="0"/>
      <species id="fucK" compartment="cell" initialAmount="0"/>
      <species id="fucO" compartment="cell" initialAmount="0"/>
      <species id="fucP" compartment="cell" initialAmount="0"/>
      <species id="fucU" compartment="cell" initialAmount="0"/>
      <species id="fumA" compartment="cell" initialAmount="0"/>
      <species id="fumB" compartment="cell" initialAmount="0"/>
      <species id="fumC" compartment="cell" initialAmount="0"/>
      <species id="fusA" compartment="cell" initialAmount="0"/>
      <species id="fxsA" compartment="cell" initialAmount="0"/>
      <species id="gabD" compartment="cell" initialAmount="0"/>
      <species id="gabP" compartment="cell" initialAmount="0"/>
      <species id="gabT" compartment="cell" initialAmount="0"/>
      <species id="gadA" compartment="cell" initialAmount="0"/>
      <species id="gadB" compartment="cell" initialAmount="0"/>
      <species id="gadC" compartment="cell" initialAmount="0"/>
      <species id="gadY" compartment="cell" initialAmount="0"/>
      <species id="galE" compartment="cell" initialAmount="0"/>
      <species id="galF" compartment="cell" initialAmount="0"/>
      <species id="galK" compartment="cell" initialAmount="0"/>
      <species id="galM" compartment="cell" initialAmount="0"/>
      <species id="galP" compartment="cell" initialAmount="0"/>
      <species id="galT" compartment="cell" initialAmount="0"/>
      <species id="galU" compartment="cell" initialAmount="0"/>
      <species id="gapA" compartment="cell" initialAmount="0"/>
      <species id="gapC" compartment="cell" initialAmount="0"/>
      <species id="garD" compartment="cell" initialAmount="0"/>
      <species id="garK" compartment="cell" initialAmount="0"/>
      <species id="garL" compartment="cell" initialAmount="0"/>
      <species id="garP" compartment="cell" initialAmount="0"/>
      <species id="garR" compartment="cell" initialAmount="0"/>
      <species id="gatA" compartment="cell" initialAmount="0"/>
      <species id="gatB" compartment="cell" initialAmount="0"/>
      <species id="gatC" compartment="cell" initialAmount="0"/>
      <species id="gatD" compartment="cell" initialAmount="0"/>
      <species id="gatY" compartment="cell" initialAmount="0"/>
      <species id="gatZ" compartment="cell" initialAmount="0"/>
      <species id="gcd" compartment="cell" initialAmount="0"/>
      <species id="gcl" compartment="cell" initialAmount="0"/>
      <species id="gcvB" compartment="cell" initialAmount="0"/>
      <species id="gcvH" compartment="cell" initialAmount="0"/>
      <species id="gcvP" compartment="cell" initialAmount="0"/>
      <species id="gcvT" compartment="cell" initialAmount="0"/>
      <species id="gdhA" compartment="cell" initialAmount="0"/>
      <species id="gfcA" compartment="cell" initialAmount="0"/>
      <species id="gfcB" compartment="cell" initialAmount="0"/>
      <species id="gfcC" compartment="cell" initialAmount="0"/>
      <species id="gfcD" compartment="cell" initialAmount="0"/>
      <species id="gfcE" compartment="cell" initialAmount="0"/>
      <species id="ggt" compartment="cell" initialAmount="0"/>
      <species id="ghrA" compartment="cell" initialAmount="0"/>
      <species id="ghrB" compartment="cell" initialAmount="0"/>
      <species id="gidB" compartment="cell" initialAmount="0"/>
      <species id="glcA" compartment="cell" initialAmount="0"/>
      <species id="glcB" compartment="cell" initialAmount="0"/>
      <species id="glcD" compartment="cell" initialAmount="0"/>
      <species id="glcF" compartment="cell" initialAmount="0"/>
      <species id="glcG" compartment="cell" initialAmount="0"/>
      <species id="gldA" compartment="cell" initialAmount="0"/>
      <species id="glf" compartment="cell" initialAmount="0"/>
      <species id="glgA" compartment="cell" initialAmount="0"/>
      <species id="glgB" compartment="cell" initialAmount="0"/>
      <species id="glgC" compartment="cell" initialAmount="0"/>
      <species id="glgP" compartment="cell" initialAmount="0"/>
      <species id="glgS" compartment="cell" initialAmount="0"/>
      <species id="glgX" compartment="cell" initialAmount="0"/>
      <species id="glk" compartment="cell" initialAmount="0"/>
      <species id="glmM" compartment="cell" initialAmount="0"/>
      <species id="glmS" compartment="cell" initialAmount="0"/>
      <species id="glmU" compartment="cell" initialAmount="0"/>
      <species id="glmY" compartment="cell" initialAmount="0"/>
      <species id="glmZ" compartment="cell" initialAmount="0"/>
      <species id="glnA" compartment="cell" initialAmount="0"/>
      <species id="glnB" compartment="cell" initialAmount="0"/>
      <species id="glnD" compartment="cell" initialAmount="0"/>
      <species id="glnE" compartment="cell" initialAmount="0"/>
      <species id="glnH" compartment="cell" initialAmount="0"/>
      <species id="glnK" compartment="cell" initialAmount="0"/>
      <species id="glnP" compartment="cell" initialAmount="0"/>
      <species id="glnQ" compartment="cell" initialAmount="0"/>
      <species id="glnS" compartment="cell" initialAmount="0"/>
      <species id="gloA" compartment="cell" initialAmount="0"/>
      <species id="gloB" compartment="cell" initialAmount="0"/>
      <species id="glpA" compartment="cell" initialAmount="0"/>
      <species id="glpB" compartment="cell" initialAmount="0"/>
      <species id="glpC" compartment="cell" initialAmount="0"/>
      <species id="glpD" compartment="cell" initialAmount="0"/>
      <species id="glpE" compartment="cell" initialAmount="0"/>
      <species id="glpF" compartment="cell" initialAmount="0"/>
      <species id="glpG" compartment="cell" initialAmount="0"/>
      <species id="glpK" compartment="cell" initialAmount="0"/>
      <species id="glpQ" compartment="cell" initialAmount="0"/>
      <species id="glpT" compartment="cell" initialAmount="0"/>
      <species id="glpX" compartment="cell" initialAmount="0"/>
      <species id="gltA" compartment="cell" initialAmount="0"/>
      <species id="gltB" compartment="cell" initialAmount="0"/>
      <species id="gltD" compartment="cell" initialAmount="0"/>
      <species id="gltF" compartment="cell" initialAmount="0"/>
      <species id="gltI" compartment="cell" initialAmount="0"/>
      <species id="gltJ" compartment="cell" initialAmount="0"/>
      <species id="gltK" compartment="cell" initialAmount="0"/>
      <species id="gltL" compartment="cell" initialAmount="0"/>
      <species id="gltP" compartment="cell" initialAmount="0"/>
      <species id="gltS" compartment="cell" initialAmount="0"/>
      <species id="gltX" compartment="cell" initialAmount="0"/>
      <species id="glvC" compartment="cell" initialAmount="0"/>
      <species id="glvG" compartment="cell" initialAmount="0"/>
      <species id="glxK" compartment="cell" initialAmount="0"/>
      <species id="glxR" compartment="cell" initialAmount="0"/>
      <species id="glyA" compartment="cell" initialAmount="0"/>
      <species id="glyQ" compartment="cell" initialAmount="0"/>
      <species id="glyS" compartment="cell" initialAmount="0"/>
      <species id="glyT" compartment="cell" initialAmount="0"/>
      <species id="glyU" compartment="cell" initialAmount="0"/>
      <species id="gmd" compartment="cell" initialAmount="0"/>
      <species id="gmhB" compartment="cell" initialAmount="0"/>
      <species id="gmk" compartment="cell" initialAmount="0"/>
      <species id="gmm" compartment="cell" initialAmount="0"/>
      <species id="gmr" compartment="cell" initialAmount="0"/>
      <species id="gnd" compartment="cell" initialAmount="0"/>
      <species id="gnsA" compartment="cell" initialAmount="0"/>
      <species id="gnsB" compartment="cell" initialAmount="0"/>
      <species id="gntK" compartment="cell" initialAmount="0"/>
      <species id="gntP" compartment="cell" initialAmount="0"/>
      <species id="gntT" compartment="cell" initialAmount="0"/>
      <species id="gntU" compartment="cell" initialAmount="0"/>
      <species id="gntX" compartment="cell" initialAmount="0"/>
      <species id="gntY" compartment="cell" initialAmount="0"/>
      <species id="gor" compartment="cell" initialAmount="0"/>
      <species id="gph" compartment="cell" initialAmount="0"/>
      <species id="gpmA" compartment="cell" initialAmount="0"/>
      <species id="gpmM" compartment="cell" initialAmount="0"/>
      <species id="gpp" compartment="cell" initialAmount="0"/>
      <species id="gpsA" compartment="cell" initialAmount="0"/>
      <species id="gpt" compartment="cell" initialAmount="0"/>
      <species id="greA" compartment="cell" initialAmount="0"/>
      <species id="greB" compartment="cell" initialAmount="0"/>
      <species id="groL" compartment="cell" initialAmount="0"/>
      <species id="groS" compartment="cell" initialAmount="0"/>
      <species id="grpE" compartment="cell" initialAmount="0"/>
      <species id="grxA" compartment="cell" initialAmount="0"/>
      <species id="grxB" compartment="cell" initialAmount="0"/>
      <species id="grxC" compartment="cell" initialAmount="0"/>
      <species id="grxD" compartment="cell" initialAmount="0"/>
      <species id="gshA" compartment="cell" initialAmount="0"/>
      <species id="gshB" compartment="cell" initialAmount="0"/>
      <species id="gsiA" compartment="cell" initialAmount="0"/>
      <species id="gsiB" compartment="cell" initialAmount="0"/>
      <species id="gsiC" compartment="cell" initialAmount="0"/>
      <species id="gsiD" compartment="cell" initialAmount="0"/>
      <species id="gsk" compartment="cell" initialAmount="0"/>
      <species id="gsp" compartment="cell" initialAmount="0"/>
      <species id="gspA" compartment="cell" initialAmount="0"/>
      <species id="gspB" compartment="cell" initialAmount="0"/>
      <species id="gspC" compartment="cell" initialAmount="0"/>
      <species id="gspD" compartment="cell" initialAmount="0"/>
      <species id="gspE" compartment="cell" initialAmount="0"/>
      <species id="gspF" compartment="cell" initialAmount="0"/>
      <species id="gspG" compartment="cell" initialAmount="0"/>
      <species id="gspH" compartment="cell" initialAmount="0"/>
      <species id="gspI" compartment="cell" initialAmount="0"/>
      <species id="gspJ" compartment="cell" initialAmount="0"/>
      <species id="gspK" compartment="cell" initialAmount="0"/>
      <species id="gspL" compartment="cell" initialAmount="0"/>
      <species id="gspM" compartment="cell" initialAmount="0"/>
      <species id="gspO" compartment="cell" initialAmount="0"/>
      <species id="gst" compartment="cell" initialAmount="0"/>
      <species id="guaA" compartment="cell" initialAmount="0"/>
      <species id="guaB" compartment="cell" initialAmount="0"/>
      <species id="guaC" compartment="cell" initialAmount="0"/>
      <species id="guaD" compartment="cell" initialAmount="0"/>
      <species id="gudD" compartment="cell" initialAmount="0"/>
      <species id="gudP" compartment="cell" initialAmount="0"/>
      <species id="gudX" compartment="cell" initialAmount="0"/>
      <species id="gutQ" compartment="cell" initialAmount="0"/>
      <species id="gyrA" compartment="cell" initialAmount="0"/>
      <species id="gyrB" compartment="cell" initialAmount="0"/>
      <species id="hcaB" compartment="cell" initialAmount="0"/>
      <species id="hcaC" compartment="cell" initialAmount="0"/>
      <species id="hcaD" compartment="cell" initialAmount="0"/>
      <species id="hcaE" compartment="cell" initialAmount="0"/>
      <species id="hcaF" compartment="cell" initialAmount="0"/>
      <species id="hcaT" compartment="cell" initialAmount="0"/>
      <species id="hchA" compartment="cell" initialAmount="0"/>
      <species id="hcp" compartment="cell" initialAmount="0"/>
      <species id="hcr" compartment="cell" initialAmount="0"/>
      <species id="hda" compartment="cell" initialAmount="0"/>
      <species id="hdeA" compartment="cell" initialAmount="0"/>
      <species id="hdeB" compartment="cell" initialAmount="0"/>
      <species id="hdeD" compartment="cell" initialAmount="0"/>
      <species id="hdhA" compartment="cell" initialAmount="0"/>
      <species id="helD" compartment="cell" initialAmount="0"/>
      <species id="hemA" compartment="cell" initialAmount="0"/>
      <species id="hemB" compartment="cell" initialAmount="0"/>
      <species id="hemC" compartment="cell" initialAmount="0"/>
      <species id="hemD" compartment="cell" initialAmount="0"/>
      <species id="hemE" compartment="cell" initialAmount="0"/>
      <species id="hemF" compartment="cell" initialAmount="0"/>
      <species id="hemG" compartment="cell" initialAmount="0"/>
      <species id="hemH" compartment="cell" initialAmount="0"/>
      <species id="hemL" compartment="cell" initialAmount="0"/>
      <species id="hemN" compartment="cell" initialAmount="0"/>
      <species id="hemX" compartment="cell" initialAmount="0"/>
      <species id="hemY" compartment="cell" initialAmount="0"/>
      <species id="hepA" compartment="cell" initialAmount="0"/>
      <species id="hflB" compartment="cell" initialAmount="0"/>
      <species id="hflC" compartment="cell" initialAmount="0"/>
      <species id="hflD" compartment="cell" initialAmount="0"/>
      <species id="hflK" compartment="cell" initialAmount="0"/>
      <species id="hflX" compartment="cell" initialAmount="0"/>
      <species id="hfq" compartment="cell" initialAmount="0"/>
      <species id="hha" compartment="cell" initialAmount="0"/>
      <species id="hinT" compartment="cell" initialAmount="0"/>
      <species id="hisA" compartment="cell" initialAmount="0"/>
      <species id="hisB" compartment="cell" initialAmount="0"/>
      <species id="hisC" compartment="cell" initialAmount="0"/>
      <species id="hisD" compartment="cell" initialAmount="0"/>
      <species id="hisF" compartment="cell" initialAmount="0"/>
      <species id="hisG" compartment="cell" initialAmount="0"/>
      <species id="hisH" compartment="cell" initialAmount="0"/>
      <species id="hisI" compartment="cell" initialAmount="0"/>
      <species id="hisJ" compartment="cell" initialAmount="0"/>
      <species id="hisL" compartment="cell" initialAmount="0"/>
      <species id="hisM" compartment="cell" initialAmount="0"/>
      <species id="hisP" compartment="cell" initialAmount="0"/>
      <species id="hisQ" compartment="cell" initialAmount="0"/>
      <species id="hisR" compartment="cell" initialAmount="0"/>
      <species id="hisS" compartment="cell" initialAmount="0"/>
      <species id="hlyE" compartment="cell" initialAmount="0"/>
      <species id="hmp" compartment="cell" initialAmount="0"/>
      <species id="hofB" compartment="cell" initialAmount="0"/>
      <species id="hofC" compartment="cell" initialAmount="0"/>
      <species id="hofM" compartment="cell" initialAmount="0"/>
      <species id="hofN" compartment="cell" initialAmount="0"/>
      <species id="hofO" compartment="cell" initialAmount="0"/>
      <species id="hofP" compartment="cell" initialAmount="0"/>
      <species id="hofQ" compartment="cell" initialAmount="0"/>
      <species id="hokB" compartment="cell" initialAmount="0"/>
      <species id="hokD" compartment="cell" initialAmount="0"/>
      <species id="hokE" compartment="cell" initialAmount="0"/>
      <species id="holA" compartment="cell" initialAmount="0"/>
      <species id="holB" compartment="cell" initialAmount="0"/>
      <species id="holC" compartment="cell" initialAmount="0"/>
      <species id="holD" compartment="cell" initialAmount="0"/>
      <species id="holE" compartment="cell" initialAmount="0"/>
      <species id="hpf" compartment="cell" initialAmount="0"/>
      <species id="hpt" compartment="cell" initialAmount="0"/>
      <species id="hrpA" compartment="cell" initialAmount="0"/>
      <species id="hrpB" compartment="cell" initialAmount="0"/>
      <species id="hscA" compartment="cell" initialAmount="0"/>
      <species id="hscB" compartment="cell" initialAmount="0"/>
      <species id="hscC" compartment="cell" initialAmount="0"/>
      <species id="hsdM" compartment="cell" initialAmount="0"/>
      <species id="hsdR" compartment="cell" initialAmount="0"/>
      <species id="hsdS" compartment="cell" initialAmount="0"/>
      <species id="hslJ" compartment="cell" initialAmount="0"/>
      <species id="hslO" compartment="cell" initialAmount="0"/>
      <species id="hslR" compartment="cell" initialAmount="0"/>
      <species id="hslU" compartment="cell" initialAmount="0"/>
      <species id="hslV" compartment="cell" initialAmount="0"/>
      <species id="hspQ" compartment="cell" initialAmount="0"/>
      <species id="hsrA" compartment="cell" initialAmount="0"/>
      <species id="htpG" compartment="cell" initialAmount="0"/>
      <species id="htpX" compartment="cell" initialAmount="0"/>
      <species id="htrE" compartment="cell" initialAmount="0"/>
      <species id="htrG" compartment="cell" initialAmount="0"/>
      <species id="htrL" compartment="cell" initialAmount="0"/>
      <species id="hyaA" compartment="cell" initialAmount="0"/>
      <species id="hyaB" compartment="cell" initialAmount="0"/>
      <species id="hyaC" compartment="cell" initialAmount="0"/>
      <species id="hyaD" compartment="cell" initialAmount="0"/>
      <species id="hyaE" compartment="cell" initialAmount="0"/>
      <species id="hyaF" compartment="cell" initialAmount="0"/>
      <species id="hybA" compartment="cell" initialAmount="0"/>
      <species id="hybB" compartment="cell" initialAmount="0"/>
      <species id="hybC" compartment="cell" initialAmount="0"/>
      <species id="hybD" compartment="cell" initialAmount="0"/>
      <species id="hybE" compartment="cell" initialAmount="0"/>
      <species id="hybG" compartment="cell" initialAmount="0"/>
      <species id="hybO" compartment="cell" initialAmount="0"/>
      <species id="hycB" compartment="cell" initialAmount="0"/>
      <species id="hycC" compartment="cell" initialAmount="0"/>
      <species id="hycD" compartment="cell" initialAmount="0"/>
      <species id="hycE" compartment="cell" initialAmount="0"/>
      <species id="hycF" compartment="cell" initialAmount="0"/>
      <species id="hycG" compartment="cell" initialAmount="0"/>
      <species id="hycH" compartment="cell" initialAmount="0"/>
      <species id="hycI" compartment="cell" initialAmount="0"/>
      <species id="hydN" compartment="cell" initialAmount="0"/>
      <species id="hyfA" compartment="cell" initialAmount="0"/>
      <species id="hyfB" compartment="cell" initialAmount="0"/>
      <species id="hyfC" compartment="cell" initialAmount="0"/>
      <species id="hyfD" compartment="cell" initialAmount="0"/>
      <species id="hyfE" compartment="cell" initialAmount="0"/>
      <species id="hyfF" compartment="cell" initialAmount="0"/>
      <species id="hyfG" compartment="cell" initialAmount="0"/>
      <species id="hyfH" compartment="cell" initialAmount="0"/>
      <species id="hyfI" compartment="cell" initialAmount="0"/>
      <species id="hyfJ" compartment="cell" initialAmount="0"/>
      <species id="hyi" compartment="cell" initialAmount="0"/>
      <species id="hypA" compartment="cell" initialAmount="0"/>
      <species id="hypB" compartment="cell" initialAmount="0"/>
      <species id="hypC" compartment="cell" initialAmount="0"/>
      <species id="hypD" compartment="cell" initialAmount="0"/>
      <species id="hypE" compartment="cell" initialAmount="0"/>
      <species id="hyuA" compartment="cell" initialAmount="0"/>
      <species id="iaaA" compartment="cell" initialAmount="0"/>
      <species id="iadA" compartment="cell" initialAmount="0"/>
      <species id="iap" compartment="cell" initialAmount="0"/>
      <species id="ibpA" compartment="cell" initialAmount="0"/>
      <species id="ibpB" compartment="cell" initialAmount="0"/>
      <species id="icd" compartment="cell" initialAmount="0"/>
      <species id="icdC" compartment="cell" initialAmount="0"/>
      <species id="idi" compartment="cell" initialAmount="0"/>
      <species id="idnD" compartment="cell" initialAmount="0"/>
      <species id="idnK" compartment="cell" initialAmount="0"/>
      <species id="idnO" compartment="cell" initialAmount="0"/>
      <species id="idnT" compartment="cell" initialAmount="0"/>
      <species id="ileS" compartment="cell" initialAmount="0"/>
      <species id="ileX" compartment="cell" initialAmount="0"/>
      <species id="ileY" compartment="cell" initialAmount="0"/>
      <species id="ilvA" compartment="cell" initialAmount="0"/>
      <species id="ilvB" compartment="cell" initialAmount="0"/>
      <species id="ilvC" compartment="cell" initialAmount="0"/>
      <species id="ilvD" compartment="cell" initialAmount="0"/>
      <species id="ilvE" compartment="cell" initialAmount="0"/>
      <species id="ilvG" compartment="cell" initialAmount="0"/>
      <species id="ilvH" compartment="cell" initialAmount="0"/>
      <species id="ilvI" compartment="cell" initialAmount="0"/>
      <species id="ilvL" compartment="cell" initialAmount="0"/>
      <species id="ilvM" compartment="cell" initialAmount="0"/>
      <species id="ilvN" compartment="cell" initialAmount="0"/>
      <species id="imp" compartment="cell" initialAmount="0"/>
      <species id="inaA" compartment="cell" initialAmount="0"/>
      <species id="infA" compartment="cell" initialAmount="0"/>
      <species id="infB" compartment="cell" initialAmount="0"/>
      <species id="infC" compartment="cell" initialAmount="0"/>
      <species id="insA" compartment="cell" initialAmount="0"/>
      <species id="insB" compartment="cell" initialAmount="0"/>
      <species id="insD" compartment="cell" initialAmount="0"/>
      <species id="insG" compartment="cell" initialAmount="0"/>
      <species id="insH" compartment="cell" initialAmount="0"/>
      <species id="insJ" compartment="cell" initialAmount="0"/>
      <species id="insK" compartment="cell" initialAmount="0"/>
      <species id="insM" compartment="cell" initialAmount="0"/>
      <species id="insN" compartment="cell" initialAmount="0"/>
      <species id="insO" compartment="cell" initialAmount="0"/>
      <species id="insX" compartment="cell" initialAmount="0"/>
      <species id="insZ" compartment="cell" initialAmount="0"/>
      <species id="intA" compartment="cell" initialAmount="0"/>
      <species id="intB" compartment="cell" initialAmount="0"/>
      <species id="intD" compartment="cell" initialAmount="0"/>
      <species id="intE" compartment="cell" initialAmount="0"/>
      <species id="intF" compartment="cell" initialAmount="0"/>
      <species id="intG" compartment="cell" initialAmount="0"/>
      <species id="intQ" compartment="cell" initialAmount="0"/>
      <species id="intR" compartment="cell" initialAmount="0"/>
      <species id="intS" compartment="cell" initialAmount="0"/>
      <species id="intZ" compartment="cell" initialAmount="0"/>
      <species id="iraP" compartment="cell" initialAmount="0"/>
      <species id="iscA" compartment="cell" initialAmount="0"/>
      <species id="iscS" compartment="cell" initialAmount="0"/>
      <species id="iscU" compartment="cell" initialAmount="0"/>
      <species id="iscX" compartment="cell" initialAmount="0"/>
      <species id="ispA" compartment="cell" initialAmount="0"/>
      <species id="ispB" compartment="cell" initialAmount="0"/>
      <species id="ispD" compartment="cell" initialAmount="0"/>
      <species id="ispE" compartment="cell" initialAmount="0"/>
      <species id="ispF" compartment="cell" initialAmount="0"/>
      <species id="ispG" compartment="cell" initialAmount="0"/>
      <species id="ispH" compartment="cell" initialAmount="0"/>
      <species id="ispU" compartment="cell" initialAmount="0"/>
      <species id="isrA" compartment="cell" initialAmount="0"/>
      <species id="isrB" compartment="cell" initialAmount="0"/>
      <species id="isrC" compartment="cell" initialAmount="0"/>
      <species id="istR" compartment="cell" initialAmount="0"/>
      <species id="ivbL" compartment="cell" initialAmount="0"/>
      <species id="ivy" compartment="cell" initialAmount="0"/>
      <species id="katE" compartment="cell" initialAmount="0"/>
      <species id="katG" compartment="cell" initialAmount="0"/>
      <species id="kbaY" compartment="cell" initialAmount="0"/>
      <species id="kbaZ" compartment="cell" initialAmount="0"/>
      <species id="kbl" compartment="cell" initialAmount="0"/>
      <species id="kch" compartment="cell" initialAmount="0"/>
      <species id="kdgK" compartment="cell" initialAmount="0"/>
      <species id="kdgT" compartment="cell" initialAmount="0"/>
      <species id="kdpA" compartment="cell" initialAmount="0"/>
      <species id="kdpB" compartment="cell" initialAmount="0"/>
      <species id="kdpC" compartment="cell" initialAmount="0"/>
      <species id="kdpD" compartment="cell" initialAmount="0"/>
      <species id="kdpF" compartment="cell" initialAmount="0"/>
      <species id="kdsA" compartment="cell" initialAmount="0"/>
      <species id="kdsB" compartment="cell" initialAmount="0"/>
      <species id="kdsC" compartment="cell" initialAmount="0"/>
      <species id="kdsD" compartment="cell" initialAmount="0"/>
      <species id="kduD" compartment="cell" initialAmount="0"/>
      <species id="kduI" compartment="cell" initialAmount="0"/>
      <species id="kefA" compartment="cell" initialAmount="0"/>
      <species id="kefB" compartment="cell" initialAmount="0"/>
      <species id="kefC" compartment="cell" initialAmount="0"/>
      <species id="kefF" compartment="cell" initialAmount="0"/>
      <species id="kefG" compartment="cell" initialAmount="0"/>
      <species id="kgtP" compartment="cell" initialAmount="0"/>
      <species id="kilR" compartment="cell" initialAmount="0"/>
      <species id="kptA" compartment="cell" initialAmount="0"/>
      <species id="ksgA" compartment="cell" initialAmount="0"/>
      <species id="kup" compartment="cell" initialAmount="0"/>
      <species id="lacA" compartment="cell" initialAmount="0"/>
      <species id="lacY" compartment="cell" initialAmount="0"/>
      <species id="lacZ" compartment="cell" initialAmount="0"/>
      <species id="lafU" compartment="cell" initialAmount="0"/>
      <species id="lamB" compartment="cell" initialAmount="0"/>
      <species id="lar" compartment="cell" initialAmount="0"/>
      <species id="ldcA" compartment="cell" initialAmount="0"/>
      <species id="ldcC" compartment="cell" initialAmount="0"/>
      <species id="ldhA" compartment="cell" initialAmount="0"/>
      <species id="ldrD" compartment="cell" initialAmount="0"/>
      <species id="lepA" compartment="cell" initialAmount="0"/>
      <species id="lepB" compartment="cell" initialAmount="0"/>
      <species id="leuA" compartment="cell" initialAmount="0"/>
      <species id="leuB" compartment="cell" initialAmount="0"/>
      <species id="leuC" compartment="cell" initialAmount="0"/>
      <species id="leuD" compartment="cell" initialAmount="0"/>
      <species id="leuE" compartment="cell" initialAmount="0"/>
      <species id="leuL" compartment="cell" initialAmount="0"/>
      <species id="leuP" compartment="cell" initialAmount="0"/>
      <species id="leuS" compartment="cell" initialAmount="0"/>
      <species id="leuU" compartment="cell" initialAmount="0"/>
      <species id="leuW" compartment="cell" initialAmount="0"/>
      <species id="leuX" compartment="cell" initialAmount="0"/>
      <species id="leuZ" compartment="cell" initialAmount="0"/>
      <species id="lfhA" compartment="cell" initialAmount="0"/>
      <species id="lgt" compartment="cell" initialAmount="0"/>
      <species id="lhr" compartment="cell" initialAmount="0"/>
      <species id="ligA" compartment="cell" initialAmount="0"/>
      <species id="ligB" compartment="cell" initialAmount="0"/>
      <species id="ligT" compartment="cell" initialAmount="0"/>
      <species id="lipA" compartment="cell" initialAmount="0"/>
      <species id="lipB" compartment="cell" initialAmount="0"/>
      <species id="lit" compartment="cell" initialAmount="0"/>
      <species id="livF" compartment="cell" initialAmount="0"/>
      <species id="livG" compartment="cell" initialAmount="0"/>
      <species id="livH" compartment="cell" initialAmount="0"/>
      <species id="livJ" compartment="cell" initialAmount="0"/>
      <species id="livK" compartment="cell" initialAmount="0"/>
      <species id="livM" compartment="cell" initialAmount="0"/>
      <species id="lldD" compartment="cell" initialAmount="0"/>
      <species id="lldP" compartment="cell" initialAmount="0"/>
      <species id="lnt" compartment="cell" initialAmount="0"/>
      <species id="lolA" compartment="cell" initialAmount="0"/>
      <species id="lolB" compartment="cell" initialAmount="0"/>
      <species id="lolC" compartment="cell" initialAmount="0"/>
      <species id="lolD" compartment="cell" initialAmount="0"/>
      <species id="lolE" compartment="cell" initialAmount="0"/>
      <species id="lomR" compartment="cell" initialAmount="0"/>
      <species id="lon" compartment="cell" initialAmount="0"/>
      <species id="lpcA" compartment="cell" initialAmount="0"/>
      <species id="lpd" compartment="cell" initialAmount="0"/>
      <species id="lplA" compartment="cell" initialAmount="0"/>
      <species id="lplT" compartment="cell" initialAmount="0"/>
      <species id="lpp" compartment="cell" initialAmount="0"/>
      <species id="lptA" compartment="cell" initialAmount="0"/>
      <species id="lptB" compartment="cell" initialAmount="0"/>
      <species id="lpxA" compartment="cell" initialAmount="0"/>
      <species id="lpxB" compartment="cell" initialAmount="0"/>
      <species id="lpxC" compartment="cell" initialAmount="0"/>
      <species id="lpxD" compartment="cell" initialAmount="0"/>
      <species id="lpxH" compartment="cell" initialAmount="0"/>
      <species id="lpxK" compartment="cell" initialAmount="0"/>
      <species id="lpxL" compartment="cell" initialAmount="0"/>
      <species id="lpxM" compartment="cell" initialAmount="0"/>
      <species id="lpxP" compartment="cell" initialAmount="0"/>
      <species id="lpxT" compartment="cell" initialAmount="0"/>
      <species id="lspA" compartment="cell" initialAmount="0"/>
      <species id="lsrA" compartment="cell" initialAmount="0"/>
      <species id="lsrB" compartment="cell" initialAmount="0"/>
      <species id="lsrC" compartment="cell" initialAmount="0"/>
      <species id="lsrD" compartment="cell" initialAmount="0"/>
      <species id="lsrF" compartment="cell" initialAmount="0"/>
      <species id="lsrG" compartment="cell" initialAmount="0"/>
      <species id="lsrK" compartment="cell" initialAmount="0"/>
      <species id="ltaE" compartment="cell" initialAmount="0"/>
      <species id="luxS" compartment="cell" initialAmount="0"/>
      <species id="lysA" compartment="cell" initialAmount="0"/>
      <species id="lysC" compartment="cell" initialAmount="0"/>
      <species id="lysP" compartment="cell" initialAmount="0"/>
      <species id="lysS" compartment="cell" initialAmount="0"/>
      <species id="lysU" compartment="cell" initialAmount="0"/>
      <species id="lyx" compartment="cell" initialAmount="0"/>
      <species id="maa" compartment="cell" initialAmount="0"/>
      <species id="macA" compartment="cell" initialAmount="0"/>
      <species id="macB" compartment="cell" initialAmount="0"/>
      <species id="maeA" compartment="cell" initialAmount="0"/>
      <species id="maeB" compartment="cell" initialAmount="0"/>
      <species id="malE" compartment="cell" initialAmount="0"/>
      <species id="malF" compartment="cell" initialAmount="0"/>
      <species id="malG" compartment="cell" initialAmount="0"/>
      <species id="malK" compartment="cell" initialAmount="0"/>
      <species id="malM" compartment="cell" initialAmount="0"/>
      <species id="malP" compartment="cell" initialAmount="0"/>
      <species id="malQ" compartment="cell" initialAmount="0"/>
      <species id="malS" compartment="cell" initialAmount="0"/>
      <species id="malX" compartment="cell" initialAmount="0"/>
      <species id="malY" compartment="cell" initialAmount="0"/>
      <species id="malZ" compartment="cell" initialAmount="0"/>
      <species id="manA" compartment="cell" initialAmount="0"/>
      <species id="manX" compartment="cell" initialAmount="0"/>
      <species id="manY" compartment="cell" initialAmount="0"/>
      <species id="manZ" compartment="cell" initialAmount="0"/>
      <species id="maoC" compartment="cell" initialAmount="0"/>
      <species id="map" compartment="cell" initialAmount="0"/>
      <species id="marB" compartment="cell" initialAmount="0"/>
      <species id="marC" compartment="cell" initialAmount="0"/>
      <species id="matA" compartment="cell" initialAmount="0"/>
      <species id="matB" compartment="cell" initialAmount="0"/>
      <species id="matC" compartment="cell" initialAmount="0"/>
      <species id="mazG" compartment="cell" initialAmount="0"/>
      <species id="mcrA" compartment="cell" initialAmount="0"/>
      <species id="mcrB" compartment="cell" initialAmount="0"/>
      <species id="mcrC" compartment="cell" initialAmount="0"/>
      <species id="mdaB" compartment="cell" initialAmount="0"/>
      <species id="mdh" compartment="cell" initialAmount="0"/>
      <species id="mdlA" compartment="cell" initialAmount="0"/>
      <species id="mdlB" compartment="cell" initialAmount="0"/>
      <species id="mdoB" compartment="cell" initialAmount="0"/>
      <species id="mdoC" compartment="cell" initialAmount="0"/>
      <species id="mdoD" compartment="cell" initialAmount="0"/>
      <species id="mdoG" compartment="cell" initialAmount="0"/>
      <species id="mdoH" compartment="cell" initialAmount="0"/>
      <species id="mdtA" compartment="cell" initialAmount="0"/>
      <species id="mdtB" compartment="cell" initialAmount="0"/>
      <species id="mdtC" compartment="cell" initialAmount="0"/>
      <species id="mdtD" compartment="cell" initialAmount="0"/>
      <species id="mdtE" compartment="cell" initialAmount="0"/>
      <species id="mdtF" compartment="cell" initialAmount="0"/>
      <species id="mdtG" compartment="cell" initialAmount="0"/>
      <species id="mdtH" compartment="cell" initialAmount="0"/>
      <species id="mdtI" compartment="cell" initialAmount="0"/>
      <species id="mdtJ" compartment="cell" initialAmount="0"/>
      <species id="mdtK" compartment="cell" initialAmount="0"/>
      <species id="mdtL" compartment="cell" initialAmount="0"/>
      <species id="mdtM" compartment="cell" initialAmount="0"/>
      <species id="mdtN" compartment="cell" initialAmount="0"/>
      <species id="mdtO" compartment="cell" initialAmount="0"/>
      <species id="mdtP" compartment="cell" initialAmount="0"/>
      <species id="mdtQ" compartment="cell" initialAmount="0"/>
      <species id="melA" compartment="cell" initialAmount="0"/>
      <species id="melB" compartment="cell" initialAmount="0"/>
      <species id="menA" compartment="cell" initialAmount="0"/>
      <species id="menB" compartment="cell" initialAmount="0"/>
      <species id="menC" compartment="cell" initialAmount="0"/>
      <species id="menD" compartment="cell" initialAmount="0"/>
      <species id="menE" compartment="cell" initialAmount="0"/>
      <species id="menF" compartment="cell" initialAmount="0"/>
      <species id="mepA" compartment="cell" initialAmount="0"/>
      <species id="metA" compartment="cell" initialAmount="0"/>
      <species id="metB" compartment="cell" initialAmount="0"/>
      <species id="metC" compartment="cell" initialAmount="0"/>
      <species id="metE" compartment="cell" initialAmount="0"/>
      <species id="metF" compartment="cell" initialAmount="0"/>
      <species id="metG" compartment="cell" initialAmount="0"/>
      <species id="metH" compartment="cell" initialAmount="0"/>
      <species id="metI" compartment="cell" initialAmount="0"/>
      <species id="metK" compartment="cell" initialAmount="0"/>
      <species id="metL" compartment="cell" initialAmount="0"/>
      <species id="metN" compartment="cell" initialAmount="0"/>
      <species id="metQ" compartment="cell" initialAmount="0"/>
      <species id="metY" compartment="cell" initialAmount="0"/>
      <species id="mfd" compartment="cell" initialAmount="0"/>
      <species id="mglA" compartment="cell" initialAmount="0"/>
      <species id="mglB" compartment="cell" initialAmount="0"/>
      <species id="mglC" compartment="cell" initialAmount="0"/>
      <species id="mgrB" compartment="cell" initialAmount="0"/>
      <species id="mgsA" compartment="cell" initialAmount="0"/>
      <species id="mgtA" compartment="cell" initialAmount="0"/>
      <species id="mhpA" compartment="cell" initialAmount="0"/>
      <species id="mhpB" compartment="cell" initialAmount="0"/>
      <species id="mhpC" compartment="cell" initialAmount="0"/>
      <species id="mhpD" compartment="cell" initialAmount="0"/>
      <species id="mhpE" compartment="cell" initialAmount="0"/>
      <species id="mhpF" compartment="cell" initialAmount="0"/>
      <species id="mhpT" compartment="cell" initialAmount="0"/>
      <species id="miaA" compartment="cell" initialAmount="0"/>
      <species id="miaB" compartment="cell" initialAmount="0"/>
      <species id="micA" compartment="cell" initialAmount="0"/>
      <species id="micC" compartment="cell" initialAmount="0"/>
      <species id="micF" compartment="cell" initialAmount="0"/>
      <species id="minC" compartment="cell" initialAmount="0"/>
      <species id="minD" compartment="cell" initialAmount="0"/>
      <species id="minE" compartment="cell" initialAmount="0"/>
      <species id="mioC" compartment="cell" initialAmount="0"/>
      <species id="mipA" compartment="cell" initialAmount="0"/>
      <species id="mltA" compartment="cell" initialAmount="0"/>
      <species id="mltB" compartment="cell" initialAmount="0"/>
      <species id="mltC" compartment="cell" initialAmount="0"/>
      <species id="mmuM" compartment="cell" initialAmount="0"/>
      <species id="mmuP" compartment="cell" initialAmount="0"/>
      <species id="mngA" compartment="cell" initialAmount="0"/>
      <species id="mngB" compartment="cell" initialAmount="0"/>
      <species id="mnmA" compartment="cell" initialAmount="0"/>
      <species id="mnmC" compartment="cell" initialAmount="0"/>
      <species id="mnmE" compartment="cell" initialAmount="0"/>
      <species id="mnmG" compartment="cell" initialAmount="0"/>
      <species id="mntH" compartment="cell" initialAmount="0"/>
      <species id="moaA" compartment="cell" initialAmount="0"/>
      <species id="moaB" compartment="cell" initialAmount="0"/>
      <species id="moaC" compartment="cell" initialAmount="0"/>
      <species id="moaD" compartment="cell" initialAmount="0"/>
      <species id="moaE" compartment="cell" initialAmount="0"/>
      <species id="mobA" compartment="cell" initialAmount="0"/>
      <species id="mobB" compartment="cell" initialAmount="0"/>
      <species id="modA" compartment="cell" initialAmount="0"/>
      <species id="modB" compartment="cell" initialAmount="0"/>
      <species id="modC" compartment="cell" initialAmount="0"/>
      <species id="modF" compartment="cell" initialAmount="0"/>
      <species id="moeA" compartment="cell" initialAmount="0"/>
      <species id="moeB" compartment="cell" initialAmount="0"/>
      <species id="mog" compartment="cell" initialAmount="0"/>
      <species id="mokA" compartment="cell" initialAmount="0"/>
      <species id="mokB" compartment="cell" initialAmount="0"/>
      <species id="mokC" compartment="cell" initialAmount="0"/>
      <species id="motA" compartment="cell" initialAmount="0"/>
      <species id="motB" compartment="cell" initialAmount="0"/>
      <species id="mpaA" compartment="cell" initialAmount="0"/>
      <species id="mpl" compartment="cell" initialAmount="0"/>
      <species id="mppA" compartment="cell" initialAmount="0"/>
      <species id="mqo" compartment="cell" initialAmount="0"/>
      <species id="mqsR" compartment="cell" initialAmount="0"/>
      <species id="mraW" compartment="cell" initialAmount="0"/>
      <species id="mraY" compartment="cell" initialAmount="0"/>
      <species id="mraZ" compartment="cell" initialAmount="0"/>
      <species id="mrcA" compartment="cell" initialAmount="0"/>
      <species id="mrcB" compartment="cell" initialAmount="0"/>
      <species id="mrdA" compartment="cell" initialAmount="0"/>
      <species id="mrdB" compartment="cell" initialAmount="0"/>
      <species id="mreB" compartment="cell" initialAmount="0"/>
      <species id="mreC" compartment="cell" initialAmount="0"/>
      <species id="mreD" compartment="cell" initialAmount="0"/>
      <species id="mrp" compartment="cell" initialAmount="0"/>
      <species id="mrr" compartment="cell" initialAmount="0"/>
      <species id="msbA" compartment="cell" initialAmount="0"/>
      <species id="mscL" compartment="cell" initialAmount="0"/>
      <species id="mscS" compartment="cell" initialAmount="0"/>
      <species id="msrA" compartment="cell" initialAmount="0"/>
      <species id="msrB" compartment="cell" initialAmount="0"/>
      <species id="msyB" compartment="cell" initialAmount="0"/>
      <species id="mtfA" compartment="cell" initialAmount="0"/>
      <species id="mtgA" compartment="cell" initialAmount="0"/>
      <species id="mtlA" compartment="cell" initialAmount="0"/>
      <species id="mtlD" compartment="cell" initialAmount="0"/>
      <species id="mtn" compartment="cell" initialAmount="0"/>
      <species id="mtr" compartment="cell" initialAmount="0"/>
      <species id="mug" compartment="cell" initialAmount="0"/>
      <species id="mukB" compartment="cell" initialAmount="0"/>
      <species id="mukE" compartment="cell" initialAmount="0"/>
      <species id="mukF" compartment="cell" initialAmount="0"/>
      <species id="murA" compartment="cell" initialAmount="0"/>
      <species id="murB" compartment="cell" initialAmount="0"/>
      <species id="murC" compartment="cell" initialAmount="0"/>
      <species id="murD" compartment="cell" initialAmount="0"/>
      <species id="murE" compartment="cell" initialAmount="0"/>
      <species id="murF" compartment="cell" initialAmount="0"/>
      <species id="murG" compartment="cell" initialAmount="0"/>
      <species id="murI" compartment="cell" initialAmount="0"/>
      <species id="murP" compartment="cell" initialAmount="0"/>
      <species id="murQ" compartment="cell" initialAmount="0"/>
      <species id="mutH" compartment="cell" initialAmount="0"/>
      <species id="mutL" compartment="cell" initialAmount="0"/>
      <species id="mutM" compartment="cell" initialAmount="0"/>
      <species id="mutS" compartment="cell" initialAmount="0"/>
      <species id="mutT" compartment="cell" initialAmount="0"/>
      <species id="mutY" compartment="cell" initialAmount="0"/>
      <species id="nadA" compartment="cell" initialAmount="0"/>
      <species id="nadB" compartment="cell" initialAmount="0"/>
      <species id="nadC" compartment="cell" initialAmount="0"/>
      <species id="nadD" compartment="cell" initialAmount="0"/>
      <species id="nadE" compartment="cell" initialAmount="0"/>
      <species id="nadK" compartment="cell" initialAmount="0"/>
      <species id="nagA" compartment="cell" initialAmount="0"/>
      <species id="nagB" compartment="cell" initialAmount="0"/>
      <species id="nagD" compartment="cell" initialAmount="0"/>
      <species id="nagE" compartment="cell" initialAmount="0"/>
      <species id="nagZ" compartment="cell" initialAmount="0"/>
      <species id="nanA" compartment="cell" initialAmount="0"/>
      <species id="nanC" compartment="cell" initialAmount="0"/>
      <species id="nanE" compartment="cell" initialAmount="0"/>
      <species id="nanM" compartment="cell" initialAmount="0"/>
      <species id="nanT" compartment="cell" initialAmount="0"/>
      <species id="napA" compartment="cell" initialAmount="0"/>
      <species id="napB" compartment="cell" initialAmount="0"/>
      <species id="napC" compartment="cell" initialAmount="0"/>
      <species id="napD" compartment="cell" initialAmount="0"/>
      <species id="napF" compartment="cell" initialAmount="0"/>
      <species id="napG" compartment="cell" initialAmount="0"/>
      <species id="napH" compartment="cell" initialAmount="0"/>
      <species id="narG" compartment="cell" initialAmount="0"/>
      <species id="narH" compartment="cell" initialAmount="0"/>
      <species id="narI" compartment="cell" initialAmount="0"/>
      <species id="narJ" compartment="cell" initialAmount="0"/>
      <species id="narK" compartment="cell" initialAmount="0"/>
      <species id="narQ" compartment="cell" initialAmount="0"/>
      <species id="narU" compartment="cell" initialAmount="0"/>
      <species id="narV" compartment="cell" initialAmount="0"/>
      <species id="narW" compartment="cell" initialAmount="0"/>
      <species id="narX" compartment="cell" initialAmount="0"/>
      <species id="narY" compartment="cell" initialAmount="0"/>
      <species id="narZ" compartment="cell" initialAmount="0"/>
      <species id="ndh" compartment="cell" initialAmount="0"/>
      <species id="ndk" compartment="cell" initialAmount="0"/>
      <species id="nei" compartment="cell" initialAmount="0"/>
      <species id="nemA" compartment="cell" initialAmount="0"/>
      <species id="nepI" compartment="cell" initialAmount="0"/>
      <species id="nfi" compartment="cell" initialAmount="0"/>
      <species id="nfo" compartment="cell" initialAmount="0"/>
      <species id="nfrA" compartment="cell" initialAmount="0"/>
      <species id="nfrB" compartment="cell" initialAmount="0"/>
      <species id="nfsA" compartment="cell" initialAmount="0"/>
      <species id="nfsB" compartment="cell" initialAmount="0"/>
      <species id="nhaA" compartment="cell" initialAmount="0"/>
      <species id="nhaB" compartment="cell" initialAmount="0"/>
      <species id="nhoA" compartment="cell" initialAmount="0"/>
      <species id="nikA" compartment="cell" initialAmount="0"/>
      <species id="nikB" compartment="cell" initialAmount="0"/>
      <species id="nikC" compartment="cell" initialAmount="0"/>
      <species id="nikD" compartment="cell" initialAmount="0"/>
      <species id="nikE" compartment="cell" initialAmount="0"/>
      <species id="ninE" compartment="cell" initialAmount="0"/>
      <species id="nirB" compartment="cell" initialAmount="0"/>
      <species id="nirC" compartment="cell" initialAmount="0"/>
      <species id="nirD" compartment="cell" initialAmount="0"/>
      <species id="nlpA" compartment="cell" initialAmount="0"/>
      <species id="nlpC" compartment="cell" initialAmount="0"/>
      <species id="nlpD" compartment="cell" initialAmount="0"/>
      <species id="nlpE" compartment="cell" initialAmount="0"/>
      <species id="nlpI" compartment="cell" initialAmount="0"/>
      <species id="nmpC" compartment="cell" initialAmount="0"/>
      <species id="norV" compartment="cell" initialAmount="0"/>
      <species id="norW" compartment="cell" initialAmount="0"/>
      <species id="npr" compartment="cell" initialAmount="0"/>
      <species id="nrdA" compartment="cell" initialAmount="0"/>
      <species id="nrdB" compartment="cell" initialAmount="0"/>
      <species id="nrdD" compartment="cell" initialAmount="0"/>
      <species id="nrdE" compartment="cell" initialAmount="0"/>
      <species id="nrdF" compartment="cell" initialAmount="0"/>
      <species id="nrdG" compartment="cell" initialAmount="0"/>
      <species id="nrdH" compartment="cell" initialAmount="0"/>
      <species id="nrdI" compartment="cell" initialAmount="0"/>
      <species id="nrfA" compartment="cell" initialAmount="0"/>
      <species id="nrfB" compartment="cell" initialAmount="0"/>
      <species id="nrfC" compartment="cell" initialAmount="0"/>
      <species id="nrfD" compartment="cell" initialAmount="0"/>
      <species id="nrfE" compartment="cell" initialAmount="0"/>
      <species id="nrfF" compartment="cell" initialAmount="0"/>
      <species id="nrfG" compartment="cell" initialAmount="0"/>
      <species id="nth" compartment="cell" initialAmount="0"/>
      <species id="nudB" compartment="cell" initialAmount="0"/>
      <species id="nudC" compartment="cell" initialAmount="0"/>
      <species id="nudE" compartment="cell" initialAmount="0"/>
      <species id="nudF" compartment="cell" initialAmount="0"/>
      <species id="nudG" compartment="cell" initialAmount="0"/>
      <species id="nudI" compartment="cell" initialAmount="0"/>
      <species id="nudJ" compartment="cell" initialAmount="0"/>
      <species id="nudK" compartment="cell" initialAmount="0"/>
      <species id="nudL" compartment="cell" initialAmount="0"/>
      <species id="nuoA" compartment="cell" initialAmount="0"/>
      <species id="nuoB" compartment="cell" initialAmount="0"/>
      <species id="nuoC" compartment="cell" initialAmount="0"/>
      <species id="nuoE" compartment="cell" initialAmount="0"/>
      <species id="nuoF" compartment="cell" initialAmount="0"/>
      <species id="nuoG" compartment="cell" initialAmount="0"/>
      <species id="nuoH" compartment="cell" initialAmount="0"/>
      <species id="nuoI" compartment="cell" initialAmount="0"/>
      <species id="nuoJ" compartment="cell" initialAmount="0"/>
      <species id="nuoK" compartment="cell" initialAmount="0"/>
      <species id="nuoL" compartment="cell" initialAmount="0"/>
      <species id="nuoM" compartment="cell" initialAmount="0"/>
      <species id="nuoN" compartment="cell" initialAmount="0"/>
      <species id="nupC" compartment="cell" initialAmount="0"/>
      <species id="nupG" compartment="cell" initialAmount="0"/>
      <species id="nupX" compartment="cell" initialAmount="0"/>
      <species id="nusA" compartment="cell" initialAmount="0"/>
      <species id="nusB" compartment="cell" initialAmount="0"/>
      <species id="nusG" compartment="cell" initialAmount="0"/>
      <species id="obgE" compartment="cell" initialAmount="0"/>
      <species id="ogt" compartment="cell" initialAmount="0"/>
      <species id="ompA" compartment="cell" initialAmount="0"/>
      <species id="ompC" compartment="cell" initialAmount="0"/>
      <species id="ompF" compartment="cell" initialAmount="0"/>
      <species id="ompG" compartment="cell" initialAmount="0"/>
      <species id="ompL" compartment="cell" initialAmount="0"/>
      <species id="ompN" compartment="cell" initialAmount="0"/>
      <species id="ompT" compartment="cell" initialAmount="0"/>
      <species id="ompW" compartment="cell" initialAmount="0"/>
      <species id="ompX" compartment="cell" initialAmount="0"/>
      <species id="omrA" compartment="cell" initialAmount="0"/>
      <species id="omrB" compartment="cell" initialAmount="0"/>
      <species id="oppA" compartment="cell" initialAmount="0"/>
      <species id="oppB" compartment="cell" initialAmount="0"/>
      <species id="oppC" compartment="cell" initialAmount="0"/>
      <species id="oppD" compartment="cell" initialAmount="0"/>
      <species id="oppF" compartment="cell" initialAmount="0"/>
      <species id="orn" compartment="cell" initialAmount="0"/>
      <species id="osmB" compartment="cell" initialAmount="0"/>
      <species id="osmC" compartment="cell" initialAmount="0"/>
      <species id="osmF" compartment="cell" initialAmount="0"/>
      <species id="osmY" compartment="cell" initialAmount="0"/>
      <species id="otsA" compartment="cell" initialAmount="0"/>
      <species id="otsB" compartment="cell" initialAmount="0"/>
      <species id="oxc" compartment="cell" initialAmount="0"/>
      <species id="oxyS" compartment="cell" initialAmount="0"/>
      <species id="paaA" compartment="cell" initialAmount="0"/>
      <species id="paaB" compartment="cell" initialAmount="0"/>
      <species id="paaC" compartment="cell" initialAmount="0"/>
      <species id="paaD" compartment="cell" initialAmount="0"/>
      <species id="paaE" compartment="cell" initialAmount="0"/>
      <species id="paaF" compartment="cell" initialAmount="0"/>
      <species id="paaG" compartment="cell" initialAmount="0"/>
      <species id="paaH" compartment="cell" initialAmount="0"/>
      <species id="paaI" compartment="cell" initialAmount="0"/>
      <species id="paaJ" compartment="cell" initialAmount="0"/>
      <species id="paaK" compartment="cell" initialAmount="0"/>
      <species id="paaY" compartment="cell" initialAmount="0"/>
      <species id="pabA" compartment="cell" initialAmount="0"/>
      <species id="pabB" compartment="cell" initialAmount="0"/>
      <species id="pabC" compartment="cell" initialAmount="0"/>
      <species id="pagB" compartment="cell" initialAmount="0"/>
      <species id="pagP" compartment="cell" initialAmount="0"/>
      <species id="pal" compartment="cell" initialAmount="0"/>
      <species id="panB" compartment="cell" initialAmount="0"/>
      <species id="panC" compartment="cell" initialAmount="0"/>
      <species id="panD" compartment="cell" initialAmount="0"/>
      <species id="panE" compartment="cell" initialAmount="0"/>
      <species id="panF" compartment="cell" initialAmount="0"/>
      <species id="parC" compartment="cell" initialAmount="0"/>
      <species id="parE" compartment="cell" initialAmount="0"/>
      <species id="pauD" compartment="cell" initialAmount="0"/>
      <species id="pawZ" compartment="cell" initialAmount="0"/>
      <species id="pbl" compartment="cell" initialAmount="0"/>
      <species id="pbpC" compartment="cell" initialAmount="0"/>
      <species id="pbpG" compartment="cell" initialAmount="0"/>
      <species id="pck" compartment="cell" initialAmount="0"/>
      <species id="pcm" compartment="cell" initialAmount="0"/>
      <species id="pcnB" compartment="cell" initialAmount="0"/>
      <species id="pdxA" compartment="cell" initialAmount="0"/>
      <species id="pdxB" compartment="cell" initialAmount="0"/>
      <species id="pdxH" compartment="cell" initialAmount="0"/>
      <species id="pdxJ" compartment="cell" initialAmount="0"/>
      <species id="pdxK" compartment="cell" initialAmount="0"/>
      <species id="pdxY" compartment="cell" initialAmount="0"/>
      <species id="peaD" compartment="cell" initialAmount="0"/>
      <species id="pepB" compartment="cell" initialAmount="0"/>
      <species id="pepD" compartment="cell" initialAmount="0"/>
      <species id="pepE" compartment="cell" initialAmount="0"/>
      <species id="pepN" compartment="cell" initialAmount="0"/>
      <species id="pepP" compartment="cell" initialAmount="0"/>
      <species id="pepQ" compartment="cell" initialAmount="0"/>
      <species id="pepT" compartment="cell" initialAmount="0"/>
      <species id="pfkA" compartment="cell" initialAmount="0"/>
      <species id="pfkB" compartment="cell" initialAmount="0"/>
      <species id="pflA" compartment="cell" initialAmount="0"/>
      <species id="pflB" compartment="cell" initialAmount="0"/>
      <species id="pflC" compartment="cell" initialAmount="0"/>
      <species id="pflD" compartment="cell" initialAmount="0"/>
      <species id="pgaA" compartment="cell" initialAmount="0"/>
      <species id="pgaB" compartment="cell" initialAmount="0"/>
      <species id="pgaC" compartment="cell" initialAmount="0"/>
      <species id="pgaD" compartment="cell" initialAmount="0"/>
      <species id="pgi" compartment="cell" initialAmount="0"/>
      <species id="pgk" compartment="cell" initialAmount="0"/>
      <species id="pgl" compartment="cell" initialAmount="0"/>
      <species id="pgm" compartment="cell" initialAmount="0"/>
      <species id="pgpA" compartment="cell" initialAmount="0"/>
      <species id="pgpB" compartment="cell" initialAmount="0"/>
      <species id="pgsA" compartment="cell" initialAmount="0"/>
      <species id="pheA" compartment="cell" initialAmount="0"/>
      <species id="pheL" compartment="cell" initialAmount="0"/>
      <species id="pheM" compartment="cell" initialAmount="0"/>
      <species id="pheP" compartment="cell" initialAmount="0"/>
      <species id="pheS" compartment="cell" initialAmount="0"/>
      <species id="pheT" compartment="cell" initialAmount="0"/>
      <species id="phnC" compartment="cell" initialAmount="0"/>
      <species id="phnD" compartment="cell" initialAmount="0"/>
      <species id="phnE" compartment="cell" initialAmount="0"/>
      <species id="phnG" compartment="cell" initialAmount="0"/>
      <species id="phnH" compartment="cell" initialAmount="0"/>
      <species id="phnI" compartment="cell" initialAmount="0"/>
      <species id="phnJ" compartment="cell" initialAmount="0"/>
      <species id="phnK" compartment="cell" initialAmount="0"/>
      <species id="phnL" compartment="cell" initialAmount="0"/>
      <species id="phnM" compartment="cell" initialAmount="0"/>
      <species id="phnN" compartment="cell" initialAmount="0"/>
      <species id="phnO" compartment="cell" initialAmount="0"/>
      <species id="phnP" compartment="cell" initialAmount="0"/>
      <species id="phoA" compartment="cell" initialAmount="0"/>
      <species id="phoE" compartment="cell" initialAmount="0"/>
      <species id="phoH" compartment="cell" initialAmount="0"/>
      <species id="phoQ" compartment="cell" initialAmount="0"/>
      <species id="phoR" compartment="cell" initialAmount="0"/>
      <species id="php" compartment="cell" initialAmount="0"/>
      <species id="phr" compartment="cell" initialAmount="0"/>
      <species id="pinE" compartment="cell" initialAmount="0"/>
      <species id="pinH" compartment="cell" initialAmount="0"/>
      <species id="pitA" compartment="cell" initialAmount="0"/>
      <species id="pitB" compartment="cell" initialAmount="0"/>
      <species id="pldA" compartment="cell" initialAmount="0"/>
      <species id="pldB" compartment="cell" initialAmount="0"/>
      <species id="plsB" compartment="cell" initialAmount="0"/>
      <species id="plsC" compartment="cell" initialAmount="0"/>
      <species id="plsX" compartment="cell" initialAmount="0"/>
      <species id="pmbA" compartment="cell" initialAmount="0"/>
      <species id="pmrD" compartment="cell" initialAmount="0"/>
      <species id="pncA" compartment="cell" initialAmount="0"/>
      <species id="pncB" compartment="cell" initialAmount="0"/>
      <species id="pnp" compartment="cell" initialAmount="0"/>
      <species id="pntA" compartment="cell" initialAmount="0"/>
      <species id="pntB" compartment="cell" initialAmount="0"/>
      <species id="pnuC" compartment="cell" initialAmount="0"/>
      <species id="polA" compartment="cell" initialAmount="0"/>
      <species id="polB" compartment="cell" initialAmount="0"/>
      <species id="potA" compartment="cell" initialAmount="0"/>
      <species id="potB" compartment="cell" initialAmount="0"/>
      <species id="potC" compartment="cell" initialAmount="0"/>
      <species id="potD" compartment="cell" initialAmount="0"/>
      <species id="potE" compartment="cell" initialAmount="0"/>
      <species id="potF" compartment="cell" initialAmount="0"/>
      <species id="potG" compartment="cell" initialAmount="0"/>
      <species id="potH" compartment="cell" initialAmount="0"/>
      <species id="potI" compartment="cell" initialAmount="0"/>
      <species id="poxA" compartment="cell" initialAmount="0"/>
      <species id="poxB" compartment="cell" initialAmount="0"/>
      <species id="ppa" compartment="cell" initialAmount="0"/>
      <species id="ppc" compartment="cell" initialAmount="0"/>
      <species id="ppdA" compartment="cell" initialAmount="0"/>
      <species id="ppdB" compartment="cell" initialAmount="0"/>
      <species id="ppdC" compartment="cell" initialAmount="0"/>
      <species id="ppdD" compartment="cell" initialAmount="0"/>
      <species id="pphA" compartment="cell" initialAmount="0"/>
      <species id="pphB" compartment="cell" initialAmount="0"/>
      <species id="ppiA" compartment="cell" initialAmount="0"/>
      <species id="ppiB" compartment="cell" initialAmount="0"/>
      <species id="ppiC" compartment="cell" initialAmount="0"/>
      <species id="ppiD" compartment="cell" initialAmount="0"/>
      <species id="ppk" compartment="cell" initialAmount="0"/>
      <species id="pppA" compartment="cell" initialAmount="0"/>
      <species id="pps" compartment="cell" initialAmount="0"/>
      <species id="ppx" compartment="cell" initialAmount="0"/>
      <species id="pqiA" compartment="cell" initialAmount="0"/>
      <species id="pqiB" compartment="cell" initialAmount="0"/>
      <species id="pqqL" compartment="cell" initialAmount="0"/>
      <species id="prc" compartment="cell" initialAmount="0"/>
      <species id="prfA" compartment="cell" initialAmount="0"/>
      <species id="prfB" compartment="cell" initialAmount="0"/>
      <species id="prfC" compartment="cell" initialAmount="0"/>
      <species id="prfH" compartment="cell" initialAmount="0"/>
      <species id="priA" compartment="cell" initialAmount="0"/>
      <species id="priB" compartment="cell" initialAmount="0"/>
      <species id="priC" compartment="cell" initialAmount="0"/>
      <species id="prkB" compartment="cell" initialAmount="0"/>
      <species id="prlC" compartment="cell" initialAmount="0"/>
      <species id="prmA" compartment="cell" initialAmount="0"/>
      <species id="prmB" compartment="cell" initialAmount="0"/>
      <species id="prmC" compartment="cell" initialAmount="0"/>
      <species id="proA" compartment="cell" initialAmount="0"/>
      <species id="proB" compartment="cell" initialAmount="0"/>
      <species id="proC" compartment="cell" initialAmount="0"/>
      <species id="proK" compartment="cell" initialAmount="0"/>
      <species id="proL" compartment="cell" initialAmount="0"/>
      <species id="proM" compartment="cell" initialAmount="0"/>
      <species id="proP" compartment="cell" initialAmount="0"/>
      <species id="proQ" compartment="cell" initialAmount="0"/>
      <species id="proS" compartment="cell" initialAmount="0"/>
      <species id="proV" compartment="cell" initialAmount="0"/>
      <species id="proW" compartment="cell" initialAmount="0"/>
      <species id="proX" compartment="cell" initialAmount="0"/>
      <species id="proY" compartment="cell" initialAmount="0"/>
      <species id="prpB" compartment="cell" initialAmount="0"/>
      <species id="prpC" compartment="cell" initialAmount="0"/>
      <species id="prpE" compartment="cell" initialAmount="0"/>
      <species id="prs" compartment="cell" initialAmount="0"/>
      <species id="psd" compartment="cell" initialAmount="0"/>
      <species id="psiE" compartment="cell" initialAmount="0"/>
      <species id="psiF" compartment="cell" initialAmount="0"/>
      <species id="pspA" compartment="cell" initialAmount="0"/>
      <species id="pspB" compartment="cell" initialAmount="0"/>
      <species id="pspD" compartment="cell" initialAmount="0"/>
      <species id="pspE" compartment="cell" initialAmount="0"/>
      <species id="pspG" compartment="cell" initialAmount="0"/>
      <species id="psrD" compartment="cell" initialAmount="0"/>
      <species id="psrN" compartment="cell" initialAmount="0"/>
      <species id="psrO" compartment="cell" initialAmount="0"/>
      <species id="pssA" compartment="cell" initialAmount="0"/>
      <species id="pstA" compartment="cell" initialAmount="0"/>
      <species id="pstB" compartment="cell" initialAmount="0"/>
      <species id="pstC" compartment="cell" initialAmount="0"/>
      <species id="pstS" compartment="cell" initialAmount="0"/>
      <species id="pta" compartment="cell" initialAmount="0"/>
      <species id="pth" compartment="cell" initialAmount="0"/>
      <species id="ptrA" compartment="cell" initialAmount="0"/>
      <species id="ptrB" compartment="cell" initialAmount="0"/>
      <species id="ptsA" compartment="cell" initialAmount="0"/>
      <species id="ptsG" compartment="cell" initialAmount="0"/>
      <species id="ptsH" compartment="cell" initialAmount="0"/>
      <species id="ptsI" compartment="cell" initialAmount="0"/>
      <species id="ptsN" compartment="cell" initialAmount="0"/>
      <species id="ptsP" compartment="cell" initialAmount="0"/>
      <species id="purA" compartment="cell" initialAmount="0"/>
      <species id="purB" compartment="cell" initialAmount="0"/>
      <species id="purC" compartment="cell" initialAmount="0"/>
      <species id="purD" compartment="cell" initialAmount="0"/>
      <species id="purE" compartment="cell" initialAmount="0"/>
      <species id="purF" compartment="cell" initialAmount="0"/>
      <species id="purH" compartment="cell" initialAmount="0"/>
      <species id="purK" compartment="cell" initialAmount="0"/>
      <species id="purL" compartment="cell" initialAmount="0"/>
      <species id="purM" compartment="cell" initialAmount="0"/>
      <species id="purN" compartment="cell" initialAmount="0"/>
      <species id="purT" compartment="cell" initialAmount="0"/>
      <species id="purU" compartment="cell" initialAmount="0"/>
      <species id="putP" compartment="cell" initialAmount="0"/>
      <species id="puuA" compartment="cell" initialAmount="0"/>
      <species id="puuB" compartment="cell" initialAmount="0"/>
      <species id="puuC" compartment="cell" initialAmount="0"/>
      <species id="puuD" compartment="cell" initialAmount="0"/>
      <species id="puuE" compartment="cell" initialAmount="0"/>
      <species id="puuP" compartment="cell" initialAmount="0"/>
      <species id="pykA" compartment="cell" initialAmount="0"/>
      <species id="pykF" compartment="cell" initialAmount="0"/>
      <species id="pyrB" compartment="cell" initialAmount="0"/>
      <species id="pyrC" compartment="cell" initialAmount="0"/>
      <species id="pyrD" compartment="cell" initialAmount="0"/>
      <species id="pyrE" compartment="cell" initialAmount="0"/>
      <species id="pyrF" compartment="cell" initialAmount="0"/>
      <species id="pyrG" compartment="cell" initialAmount="0"/>
      <species id="pyrH" compartment="cell" initialAmount="0"/>
      <species id="pyrI" compartment="cell" initialAmount="0"/>
      <species id="pyrL" compartment="cell" initialAmount="0"/>
      <species id="qmcA" compartment="cell" initialAmount="0"/>
      <species id="qor" compartment="cell" initialAmount="0"/>
      <species id="qseC" compartment="cell" initialAmount="0"/>
      <species id="queA" compartment="cell" initialAmount="0"/>
      <species id="queC" compartment="cell" initialAmount="0"/>
      <species id="queF" compartment="cell" initialAmount="0"/>
      <species id="quuD" compartment="cell" initialAmount="0"/>
      <species id="quuQ" compartment="cell" initialAmount="0"/>
      <species id="racC" compartment="cell" initialAmount="0"/>
      <species id="radA" compartment="cell" initialAmount="0"/>
      <species id="raiA" compartment="cell" initialAmount="0"/>
      <species id="rarA" compartment="cell" initialAmount="0"/>
      <species id="rarD" compartment="cell" initialAmount="0"/>
      <species id="ravA" compartment="cell" initialAmount="0"/>
      <species id="rbbA" compartment="cell" initialAmount="0"/>
      <species id="rbfA" compartment="cell" initialAmount="0"/>
      <species id="rbn" compartment="cell" initialAmount="0"/>
      <species id="rbsA" compartment="cell" initialAmount="0"/>
      <species id="rbsB" compartment="cell" initialAmount="0"/>
      <species id="rbsC" compartment="cell" initialAmount="0"/>
      <species id="rbsD" compartment="cell" initialAmount="0"/>
      <species id="rbsK" compartment="cell" initialAmount="0"/>
      <species id="rcnA" compartment="cell" initialAmount="0"/>
      <species id="rcsC" compartment="cell" initialAmount="0"/>
      <species id="rcsD" compartment="cell" initialAmount="0"/>
      <species id="rcsF" compartment="cell" initialAmount="0"/>
      <species id="rdgB" compartment="cell" initialAmount="0"/>
      <species id="rdgC" compartment="cell" initialAmount="0"/>
      <species id="rdlA" compartment="cell" initialAmount="0"/>
      <species id="rdlD" compartment="cell" initialAmount="0"/>
      <species id="rdoA" compartment="cell" initialAmount="0"/>
      <species id="recB" compartment="cell" initialAmount="0"/>
      <species id="recC" compartment="cell" initialAmount="0"/>
      <species id="recD" compartment="cell" initialAmount="0"/>
      <species id="recE" compartment="cell" initialAmount="0"/>
      <species id="recF" compartment="cell" initialAmount="0"/>
      <species id="recG" compartment="cell" initialAmount="0"/>
      <species id="recJ" compartment="cell" initialAmount="0"/>
      <species id="recN" compartment="cell" initialAmount="0"/>
      <species id="recO" compartment="cell" initialAmount="0"/>
      <species id="recQ" compartment="cell" initialAmount="0"/>
      <species id="recR" compartment="cell" initialAmount="0"/>
      <species id="recT" compartment="cell" initialAmount="0"/>
      <species id="recX" compartment="cell" initialAmount="0"/>
      <species id="relA" compartment="cell" initialAmount="0"/>
      <species id="relB" compartment="cell" initialAmount="0"/>
      <species id="relE" compartment="cell" initialAmount="0"/>
      <species id="rem" compartment="cell" initialAmount="0"/>
      <species id="renD" compartment="cell" initialAmount="0"/>
      <species id="rep" compartment="cell" initialAmount="0"/>
      <species id="rfaB" compartment="cell" initialAmount="0"/>
      <species id="rfaC" compartment="cell" initialAmount="0"/>
      <species id="rfaD" compartment="cell" initialAmount="0"/>
      <species id="rfaE" compartment="cell" initialAmount="0"/>
      <species id="rfaF" compartment="cell" initialAmount="0"/>
      <species id="rfaG" compartment="cell" initialAmount="0"/>
      <species id="rfaI" compartment="cell" initialAmount="0"/>
      <species id="rfaJ" compartment="cell" initialAmount="0"/>
      <species id="rfaL" compartment="cell" initialAmount="0"/>
      <species id="rfaP" compartment="cell" initialAmount="0"/>
      <species id="rfaQ" compartment="cell" initialAmount="0"/>
      <species id="rfaS" compartment="cell" initialAmount="0"/>
      <species id="rfaY" compartment="cell" initialAmount="0"/>
      <species id="rfaZ" compartment="cell" initialAmount="0"/>
      <species id="rfbA" compartment="cell" initialAmount="0"/>
      <species id="rfbB" compartment="cell" initialAmount="0"/>
      <species id="rfbC" compartment="cell" initialAmount="0"/>
      <species id="rfbD" compartment="cell" initialAmount="0"/>
      <species id="rfbX" compartment="cell" initialAmount="0"/>
      <species id="rfc" compartment="cell" initialAmount="0"/>
      <species id="rfe" compartment="cell" initialAmount="0"/>
      <species id="rffA" compartment="cell" initialAmount="0"/>
      <species id="rffC" compartment="cell" initialAmount="0"/>
      <species id="rffD" compartment="cell" initialAmount="0"/>
      <species id="rffE" compartment="cell" initialAmount="0"/>
      <species id="rffG" compartment="cell" initialAmount="0"/>
      <species id="rffH" compartment="cell" initialAmount="0"/>
      <species id="rffM" compartment="cell" initialAmount="0"/>
      <species id="rhaA" compartment="cell" initialAmount="0"/>
      <species id="rhaB" compartment="cell" initialAmount="0"/>
      <species id="rhaD" compartment="cell" initialAmount="0"/>
      <species id="rhaM" compartment="cell" initialAmount="0"/>
      <species id="rhaT" compartment="cell" initialAmount="0"/>
      <species id="rhlB" compartment="cell" initialAmount="0"/>
      <species id="rhlE" compartment="cell" initialAmount="0"/>
      <species id="rho" compartment="cell" initialAmount="0"/>
      <species id="rhsA" compartment="cell" initialAmount="0"/>
      <species id="rhsB" compartment="cell" initialAmount="0"/>
      <species id="rhsC" compartment="cell" initialAmount="0"/>
      <species id="rhsD" compartment="cell" initialAmount="0"/>
      <species id="rhsE" compartment="cell" initialAmount="0"/>
      <species id="rhtA" compartment="cell" initialAmount="0"/>
      <species id="rhtB" compartment="cell" initialAmount="0"/>
      <species id="rhtC" compartment="cell" initialAmount="0"/>
      <species id="ribA" compartment="cell" initialAmount="0"/>
      <species id="ribB" compartment="cell" initialAmount="0"/>
      <species id="ribC" compartment="cell" initialAmount="0"/>
      <species id="ribD" compartment="cell" initialAmount="0"/>
      <species id="ribE" compartment="cell" initialAmount="0"/>
      <species id="ribF" compartment="cell" initialAmount="0"/>
      <species id="rihA" compartment="cell" initialAmount="0"/>
      <species id="rihB" compartment="cell" initialAmount="0"/>
      <species id="rihC" compartment="cell" initialAmount="0"/>
      <species id="rimI" compartment="cell" initialAmount="0"/>
      <species id="rimJ" compartment="cell" initialAmount="0"/>
      <species id="rimK" compartment="cell" initialAmount="0"/>
      <species id="rimL" compartment="cell" initialAmount="0"/>
      <species id="rimM" compartment="cell" initialAmount="0"/>
      <species id="rimN" compartment="cell" initialAmount="0"/>
      <species id="rlmB" compartment="cell" initialAmount="0"/>
      <species id="rlmF" compartment="cell" initialAmount="0"/>
      <species id="rlmG" compartment="cell" initialAmount="0"/>
      <species id="rlmL" compartment="cell" initialAmount="0"/>
      <species id="rlmN" compartment="cell" initialAmount="0"/>
      <species id="rlpA" compartment="cell" initialAmount="0"/>
      <species id="rlpB" compartment="cell" initialAmount="0"/>
      <species id="rluA" compartment="cell" initialAmount="0"/>
      <species id="rluB" compartment="cell" initialAmount="0"/>
      <species id="rluC" compartment="cell" initialAmount="0"/>
      <species id="rluD" compartment="cell" initialAmount="0"/>
      <species id="rluE" compartment="cell" initialAmount="0"/>
      <species id="rluF" compartment="cell" initialAmount="0"/>
      <species id="rmf" compartment="cell" initialAmount="0"/>
      <species id="rmuC" compartment="cell" initialAmount="0"/>
      <species id="rna" compartment="cell" initialAmount="0"/>
      <species id="rnb" compartment="cell" initialAmount="0"/>
      <species id="rnc" compartment="cell" initialAmount="0"/>
      <species id="rnd" compartment="cell" initialAmount="0"/>
      <species id="rne" compartment="cell" initialAmount="0"/>
      <species id="rng" compartment="cell" initialAmount="0"/>
      <species id="rnhA" compartment="cell" initialAmount="0"/>
      <species id="rnhB" compartment="cell" initialAmount="0"/>
      <species id="rnk" compartment="cell" initialAmount="0"/>
      <species id="rnlA" compartment="cell" initialAmount="0"/>
      <species id="rnpA" compartment="cell" initialAmount="0"/>
      <species id="rnpB" compartment="cell" initialAmount="0"/>
      <species id="rnr" compartment="cell" initialAmount="0"/>
      <species id="rnt" compartment="cell" initialAmount="0"/>
      <species id="rof" compartment="cell" initialAmount="0"/>
      <species id="rpe" compartment="cell" initialAmount="0"/>
      <species id="rph" compartment="cell" initialAmount="0"/>
      <species id="rpiA" compartment="cell" initialAmount="0"/>
      <species id="rpiB" compartment="cell" initialAmount="0"/>
      <species id="rplA" compartment="cell" initialAmount="0"/>
      <species id="rplB" compartment="cell" initialAmount="0"/>
      <species id="rplC" compartment="cell" initialAmount="0"/>
      <species id="rplD" compartment="cell" initialAmount="0"/>
      <species id="rplE" compartment="cell" initialAmount="0"/>
      <species id="rplF" compartment="cell" initialAmount="0"/>
      <species id="rplI" compartment="cell" initialAmount="0"/>
      <species id="rplJ" compartment="cell" initialAmount="0"/>
      <species id="rplK" compartment="cell" initialAmount="0"/>
      <species id="rplL" compartment="cell" initialAmount="0"/>
      <species id="rplM" compartment="cell" initialAmount="0"/>
      <species id="rplN" compartment="cell" initialAmount="0"/>
      <species id="rplO" compartment="cell" initialAmount="0"/>
      <species id="rplP" compartment="cell" initialAmount="0"/>
      <species id="rplQ" compartment="cell" initialAmount="0"/>
      <species id="rplR" compartment="cell" initialAmount="0"/>
      <species id="rplS" compartment="cell" initialAmount="0"/>
      <species id="rplT" compartment="cell" initialAmount="0"/>
      <species id="rplU" compartment="cell" initialAmount="0"/>
      <species id="rplV" compartment="cell" initialAmount="0"/>
      <species id="rplW" compartment="cell" initialAmount="0"/>
      <species id="rplX" compartment="cell" initialAmount="0"/>
      <species id="rplY" compartment="cell" initialAmount="0"/>
      <species id="rpmA" compartment="cell" initialAmount="0"/>
      <species id="rpmB" compartment="cell" initialAmount="0"/>
      <species id="rpmC" compartment="cell" initialAmount="0"/>
      <species id="rpmD" compartment="cell" initialAmount="0"/>
      <species id="rpmE" compartment="cell" initialAmount="0"/>
      <species id="rpmF" compartment="cell" initialAmount="0"/>
      <species id="rpmG" compartment="cell" initialAmount="0"/>
      <species id="rpmH" compartment="cell" initialAmount="0"/>
      <species id="rpmI" compartment="cell" initialAmount="0"/>
      <species id="rpmJ" compartment="cell" initialAmount="0"/>
      <species id="rpoA" compartment="cell" initialAmount="0"/>
      <species id="rpoB" compartment="cell" initialAmount="0"/>
      <species id="rpoC" compartment="cell" initialAmount="0"/>
      <species id="rpoZ" compartment="cell" initialAmount="0"/>
      <species id="rppH" compartment="cell" initialAmount="0"/>
      <species id="rprA" compartment="cell" initialAmount="0"/>
      <species id="rpsA" compartment="cell" initialAmount="0"/>
      <species id="rpsB" compartment="cell" initialAmount="0"/>
      <species id="rpsC" compartment="cell" initialAmount="0"/>
      <species id="rpsD" compartment="cell" initialAmount="0"/>
      <species id="rpsE" compartment="cell" initialAmount="0"/>
      <species id="rpsF" compartment="cell" initialAmount="0"/>
      <species id="rpsG" compartment="cell" initialAmount="0"/>
      <species id="rpsH" compartment="cell" initialAmount="0"/>
      <species id="rpsI" compartment="cell" initialAmount="0"/>
      <species id="rpsJ" compartment="cell" initialAmount="0"/>
      <species id="rpsK" compartment="cell" initialAmount="0"/>
      <species id="rpsL" compartment="cell" initialAmount="0"/>
      <species id="rpsM" compartment="cell" initialAmount="0"/>
      <species id="rpsN" compartment="cell" initialAmount="0"/>
      <species id="rpsO" compartment="cell" initialAmount="0"/>
      <species id="rpsP" compartment="cell" initialAmount="0"/>
      <species id="rpsQ" compartment="cell" initialAmount="0"/>
      <species id="rpsR" compartment="cell" initialAmount="0"/>
      <species id="rpsS" compartment="cell" initialAmount="0"/>
      <species id="rpsT" compartment="cell" initialAmount="0"/>
      <species id="rpsU" compartment="cell" initialAmount="0"/>
      <species id="rraA" compartment="cell" initialAmount="0"/>
      <species id="rraB" compartment="cell" initialAmount="0"/>
      <species id="rrfA" compartment="cell" initialAmount="0"/>
      <species id="rrlA" compartment="cell" initialAmount="0"/>
      <species id="rrmA" compartment="cell" initialAmount="0"/>
      <species id="rrmJ" compartment="cell" initialAmount="0"/>
      <species id="rrsC" compartment="cell" initialAmount="0"/>
      <species id="rrsG" compartment="cell" initialAmount="0"/>
      <species id="rrsH" compartment="cell" initialAmount="0"/>
      <species id="rseA" compartment="cell" initialAmount="0"/>
      <species id="rseB" compartment="cell" initialAmount="0"/>
      <species id="rseC" compartment="cell" initialAmount="0"/>
      <species id="rseP" compartment="cell" initialAmount="0"/>
      <species id="rseX" compartment="cell" initialAmount="0"/>
      <species id="rsgA" compartment="cell" initialAmount="0"/>
      <species id="rsmB" compartment="cell" initialAmount="0"/>
      <species id="rsmC" compartment="cell" initialAmount="0"/>
      <species id="rsmD" compartment="cell" initialAmount="0"/>
      <species id="rsmE" compartment="cell" initialAmount="0"/>
      <species id="rsmF" compartment="cell" initialAmount="0"/>
      <species id="rspA" compartment="cell" initialAmount="0"/>
      <species id="rspB" compartment="cell" initialAmount="0"/>
      <species id="rssA" compartment="cell" initialAmount="0"/>
      <species id="rssB" compartment="cell" initialAmount="0"/>
      <species id="rstB" compartment="cell" initialAmount="0"/>
      <species id="rsuA" compartment="cell" initialAmount="0"/>
      <species id="rsxA" compartment="cell" initialAmount="0"/>
      <species id="rsxB" compartment="cell" initialAmount="0"/>
      <species id="rsxC" compartment="cell" initialAmount="0"/>
      <species id="rsxD" compartment="cell" initialAmount="0"/>
      <species id="rsxE" compartment="cell" initialAmount="0"/>
      <species id="rsxG" compartment="cell" initialAmount="0"/>
      <species id="rtcA" compartment="cell" initialAmount="0"/>
      <species id="rtcB" compartment="cell" initialAmount="0"/>
      <species id="rtn" compartment="cell" initialAmount="0"/>
      <species id="rttR" compartment="cell" initialAmount="0"/>
      <species id="rumA" compartment="cell" initialAmount="0"/>
      <species id="rumB" compartment="cell" initialAmount="0"/>
      <species id="rusA" compartment="cell" initialAmount="0"/>
      <species id="rutA" compartment="cell" initialAmount="0"/>
      <species id="rutB" compartment="cell" initialAmount="0"/>
      <species id="rutC" compartment="cell" initialAmount="0"/>
      <species id="rutD" compartment="cell" initialAmount="0"/>
      <species id="rutE" compartment="cell" initialAmount="0"/>
      <species id="rutF" compartment="cell" initialAmount="0"/>
      <species id="rutG" compartment="cell" initialAmount="0"/>
      <species id="ruvA" compartment="cell" initialAmount="0"/>
      <species id="ruvB" compartment="cell" initialAmount="0"/>
      <species id="ruvC" compartment="cell" initialAmount="0"/>
      <species id="rybA" compartment="cell" initialAmount="0"/>
      <species id="rybB" compartment="cell" initialAmount="0"/>
      <species id="rydB" compartment="cell" initialAmount="0"/>
      <species id="rydC" compartment="cell" initialAmount="0"/>
      <species id="ryeA" compartment="cell" initialAmount="0"/>
      <species id="ryeB" compartment="cell" initialAmount="0"/>
      <species id="ryeC" compartment="cell" initialAmount="0"/>
      <species id="ryeD" compartment="cell" initialAmount="0"/>
      <species id="ryeE" compartment="cell" initialAmount="0"/>
      <species id="ryfA" compartment="cell" initialAmount="0"/>
      <species id="ryfB" compartment="cell" initialAmount="0"/>
      <species id="ryfC" compartment="cell" initialAmount="0"/>
      <species id="ryfD" compartment="cell" initialAmount="0"/>
      <species id="rygC" compartment="cell" initialAmount="0"/>
      <species id="rygD" compartment="cell" initialAmount="0"/>
      <species id="ryhA" compartment="cell" initialAmount="0"/>
      <species id="ryhB" compartment="cell" initialAmount="0"/>
      <species id="ryjA" compartment="cell" initialAmount="0"/>
      <species id="ryjB" compartment="cell" initialAmount="0"/>
      <species id="rzpD" compartment="cell" initialAmount="0"/>
      <species id="rzpQ" compartment="cell" initialAmount="0"/>
      <species id="rzpR" compartment="cell" initialAmount="0"/>
      <species id="sad" compartment="cell" initialAmount="0"/>
      <species id="sanA" compartment="cell" initialAmount="0"/>
      <species id="sapA" compartment="cell" initialAmount="0"/>
      <species id="sapB" compartment="cell" initialAmount="0"/>
      <species id="sapC" compartment="cell" initialAmount="0"/>
      <species id="sapD" compartment="cell" initialAmount="0"/>
      <species id="sapF" compartment="cell" initialAmount="0"/>
      <species id="sbcB" compartment="cell" initialAmount="0"/>
      <species id="sbcC" compartment="cell" initialAmount="0"/>
      <species id="sbcD" compartment="cell" initialAmount="0"/>
      <species id="sbmA" compartment="cell" initialAmount="0"/>
      <species id="sbmC" compartment="cell" initialAmount="0"/>
      <species id="sbp" compartment="cell" initialAmount="0"/>
      <species id="scpA" compartment="cell" initialAmount="0"/>
      <species id="scpB" compartment="cell" initialAmount="0"/>
      <species id="scpC" compartment="cell" initialAmount="0"/>
      <species id="sdaA" compartment="cell" initialAmount="0"/>
      <species id="sdaB" compartment="cell" initialAmount="0"/>
      <species id="sdaC" compartment="cell" initialAmount="0"/>
      <species id="sdhA" compartment="cell" initialAmount="0"/>
      <species id="sdhB" compartment="cell" initialAmount="0"/>
      <species id="sdhC" compartment="cell" initialAmount="0"/>
      <species id="sdhD" compartment="cell" initialAmount="0"/>
      <species id="secA" compartment="cell" initialAmount="0"/>
      <species id="secB" compartment="cell" initialAmount="0"/>
      <species id="secD" compartment="cell" initialAmount="0"/>
      <species id="secE" compartment="cell" initialAmount="0"/>
      <species id="secF" compartment="cell" initialAmount="0"/>
      <species id="secG" compartment="cell" initialAmount="0"/>
      <species id="secM" compartment="cell" initialAmount="0"/>
      <species id="secY" compartment="cell" initialAmount="0"/>
      <species id="selA" compartment="cell" initialAmount="0"/>
      <species id="selB" compartment="cell" initialAmount="0"/>
      <species id="selC" compartment="cell" initialAmount="0"/>
      <species id="selD" compartment="cell" initialAmount="0"/>
      <species id="seqA" compartment="cell" initialAmount="0"/>
      <species id="serA" compartment="cell" initialAmount="0"/>
      <species id="serB" compartment="cell" initialAmount="0"/>
      <species id="serC" compartment="cell" initialAmount="0"/>
      <species id="serS" compartment="cell" initialAmount="0"/>
      <species id="serT" compartment="cell" initialAmount="0"/>
      <species id="serU" compartment="cell" initialAmount="0"/>
      <species id="serV" compartment="cell" initialAmount="0"/>
      <species id="setA" compartment="cell" initialAmount="0"/>
      <species id="setB" compartment="cell" initialAmount="0"/>
      <species id="setC" compartment="cell" initialAmount="0"/>
      <species id="sfmA" compartment="cell" initialAmount="0"/>
      <species id="sfmC" compartment="cell" initialAmount="0"/>
      <species id="sfmD" compartment="cell" initialAmount="0"/>
      <species id="sfmF" compartment="cell" initialAmount="0"/>
      <species id="sfmH" compartment="cell" initialAmount="0"/>
      <species id="sgbE" compartment="cell" initialAmount="0"/>
      <species id="sgbH" compartment="cell" initialAmount="0"/>
      <species id="sgbU" compartment="cell" initialAmount="0"/>
      <species id="sgcA" compartment="cell" initialAmount="0"/>
      <species id="sgcB" compartment="cell" initialAmount="0"/>
      <species id="sgcC" compartment="cell" initialAmount="0"/>
      <species id="sgcE" compartment="cell" initialAmount="0"/>
      <species id="sgcQ" compartment="cell" initialAmount="0"/>
      <species id="sgcX" compartment="cell" initialAmount="0"/>
      <species id="sgrS" compartment="cell" initialAmount="0"/>
      <species id="shiA" compartment="cell" initialAmount="0"/>
      <species id="sieB" compartment="cell" initialAmount="0"/>
      <species id="sirA" compartment="cell" initialAmount="0"/>
      <species id="sixA" compartment="cell" initialAmount="0"/>
      <species id="skp" compartment="cell" initialAmount="0"/>
      <species id="slp" compartment="cell" initialAmount="0"/>
      <species id="slt" compartment="cell" initialAmount="0"/>
      <species id="slyB" compartment="cell" initialAmount="0"/>
      <species id="slyD" compartment="cell" initialAmount="0"/>
      <species id="slyX" compartment="cell" initialAmount="0"/>
      <species id="smf" compartment="cell" initialAmount="0"/>
      <species id="smg" compartment="cell" initialAmount="0"/>
      <species id="smpA" compartment="cell" initialAmount="0"/>
      <species id="smpB" compartment="cell" initialAmount="0"/>
      <species id="smtA" compartment="cell" initialAmount="0"/>
      <species id="sodA" compartment="cell" initialAmount="0"/>
      <species id="sodB" compartment="cell" initialAmount="0"/>
      <species id="sodC" compartment="cell" initialAmount="0"/>
      <species id="sohB" compartment="cell" initialAmount="0"/>
      <species id="sokA" compartment="cell" initialAmount="0"/>
      <species id="sokB" compartment="cell" initialAmount="0"/>
      <species id="solA" compartment="cell" initialAmount="0"/>
      <species id="speA" compartment="cell" initialAmount="0"/>
      <species id="speB" compartment="cell" initialAmount="0"/>
      <species id="speC" compartment="cell" initialAmount="0"/>
      <species id="speD" compartment="cell" initialAmount="0"/>
      <species id="speE" compartment="cell" initialAmount="0"/>
      <species id="speF" compartment="cell" initialAmount="0"/>
      <species id="speG" compartment="cell" initialAmount="0"/>
      <species id="spf" compartment="cell" initialAmount="0"/>
      <species id="spoT" compartment="cell" initialAmount="0"/>
      <species id="sppA" compartment="cell" initialAmount="0"/>
      <species id="spr" compartment="cell" initialAmount="0"/>
      <species id="spy" compartment="cell" initialAmount="0"/>
      <species id="sra" compartment="cell" initialAmount="0"/>
      <species id="srlA" compartment="cell" initialAmount="0"/>
      <species id="srlB" compartment="cell" initialAmount="0"/>
      <species id="srlD" compartment="cell" initialAmount="0"/>
      <species id="srlE" compartment="cell" initialAmount="0"/>
      <species id="srmB" compartment="cell" initialAmount="0"/>
      <species id="sroB" compartment="cell" initialAmount="0"/>
      <species id="ssb" compartment="cell" initialAmount="0"/>
      <species id="sscR" compartment="cell" initialAmount="0"/>
      <species id="sseA" compartment="cell" initialAmount="0"/>
      <species id="sseB" compartment="cell" initialAmount="0"/>
      <species id="ssnA" compartment="cell" initialAmount="0"/>
      <species id="sspA" compartment="cell" initialAmount="0"/>
      <species id="sspB" compartment="cell" initialAmount="0"/>
      <species id="ssrA" compartment="cell" initialAmount="0"/>
      <species id="ssrS" compartment="cell" initialAmount="0"/>
      <species id="sstT" compartment="cell" initialAmount="0"/>
      <species id="ssuA" compartment="cell" initialAmount="0"/>
      <species id="ssuB" compartment="cell" initialAmount="0"/>
      <species id="ssuC" compartment="cell" initialAmount="0"/>
      <species id="ssuD" compartment="cell" initialAmount="0"/>
      <species id="ssuE" compartment="cell" initialAmount="0"/>
      <species id="stfE" compartment="cell" initialAmount="0"/>
      <species id="stfR" compartment="cell" initialAmount="0"/>
      <species id="sthA" compartment="cell" initialAmount="0"/>
      <species id="sucA" compartment="cell" initialAmount="0"/>
      <species id="sucB" compartment="cell" initialAmount="0"/>
      <species id="sucC" compartment="cell" initialAmount="0"/>
      <species id="sucD" compartment="cell" initialAmount="0"/>
      <species id="sufA" compartment="cell" initialAmount="0"/>
      <species id="sufB" compartment="cell" initialAmount="0"/>
      <species id="sufC" compartment="cell" initialAmount="0"/>
      <species id="sufD" compartment="cell" initialAmount="0"/>
      <species id="sufE" compartment="cell" initialAmount="0"/>
      <species id="sufS" compartment="cell" initialAmount="0"/>
      <species id="sugE" compartment="cell" initialAmount="0"/>
      <species id="suhB" compartment="cell" initialAmount="0"/>
      <species id="sulA" compartment="cell" initialAmount="0"/>
      <species id="surA" compartment="cell" initialAmount="0"/>
      <species id="surE" compartment="cell" initialAmount="0"/>
      <species id="sxy" compartment="cell" initialAmount="0"/>
      <species id="syd" compartment="cell" initialAmount="0"/>
      <species id="symE" compartment="cell" initialAmount="0"/>
      <species id="symR" compartment="cell" initialAmount="0"/>
      <species id="tadA" compartment="cell" initialAmount="0"/>
      <species id="tag" compartment="cell" initialAmount="0"/>
      <species id="talA" compartment="cell" initialAmount="0"/>
      <species id="talB" compartment="cell" initialAmount="0"/>
      <species id="tam" compartment="cell" initialAmount="0"/>
      <species id="tap" compartment="cell" initialAmount="0"/>
      <species id="tar" compartment="cell" initialAmount="0"/>
      <species id="tas" compartment="cell" initialAmount="0"/>
      <species id="tatA" compartment="cell" initialAmount="0"/>
      <species id="tatB" compartment="cell" initialAmount="0"/>
      <species id="tatC" compartment="cell" initialAmount="0"/>
      <species id="tatD" compartment="cell" initialAmount="0"/>
      <species id="tatE" compartment="cell" initialAmount="0"/>
      <species id="tauA" compartment="cell" initialAmount="0"/>
      <species id="tauB" compartment="cell" initialAmount="0"/>
      <species id="tauC" compartment="cell" initialAmount="0"/>
      <species id="tauD" compartment="cell" initialAmount="0"/>
      <species id="tbpA" compartment="cell" initialAmount="0"/>
      <species id="tdcB" compartment="cell" initialAmount="0"/>
      <species id="tdcC" compartment="cell" initialAmount="0"/>
      <species id="tdcD" compartment="cell" initialAmount="0"/>
      <species id="tdcE" compartment="cell" initialAmount="0"/>
      <species id="tdcF" compartment="cell" initialAmount="0"/>
      <species id="tdcG" compartment="cell" initialAmount="0"/>
      <species id="tdh" compartment="cell" initialAmount="0"/>
      <species id="tdk" compartment="cell" initialAmount="0"/>
      <species id="tehA" compartment="cell" initialAmount="0"/>
      <species id="tehB" compartment="cell" initialAmount="0"/>
      <species id="tesA" compartment="cell" initialAmount="0"/>
      <species id="tesB" compartment="cell" initialAmount="0"/>
      <species id="tfaD" compartment="cell" initialAmount="0"/>
      <species id="tfaE" compartment="cell" initialAmount="0"/>
      <species id="tfaS" compartment="cell" initialAmount="0"/>
      <species id="tfaX" compartment="cell" initialAmount="0"/>
      <species id="tff" compartment="cell" initialAmount="0"/>
      <species id="tgt" compartment="cell" initialAmount="0"/>
      <species id="thiC" compartment="cell" initialAmount="0"/>
      <species id="thiD" compartment="cell" initialAmount="0"/>
      <species id="thiE" compartment="cell" initialAmount="0"/>
      <species id="thiF" compartment="cell" initialAmount="0"/>
      <species id="thiG" compartment="cell" initialAmount="0"/>
      <species id="thiH" compartment="cell" initialAmount="0"/>
      <species id="thiI" compartment="cell" initialAmount="0"/>
      <species id="thiK" compartment="cell" initialAmount="0"/>
      <species id="thiL" compartment="cell" initialAmount="0"/>
      <species id="thiM" compartment="cell" initialAmount="0"/>
      <species id="thiP" compartment="cell" initialAmount="0"/>
      <species id="thiQ" compartment="cell" initialAmount="0"/>
      <species id="thiS" compartment="cell" initialAmount="0"/>
      <species id="thrA" compartment="cell" initialAmount="0"/>
      <species id="thrB" compartment="cell" initialAmount="0"/>
      <species id="thrC" compartment="cell" initialAmount="0"/>
      <species id="thrL" compartment="cell" initialAmount="0"/>
      <species id="thrS" compartment="cell" initialAmount="0"/>
      <species id="thrT" compartment="cell" initialAmount="0"/>
      <species id="thrU" compartment="cell" initialAmount="0"/>
      <species id="thrV" compartment="cell" initialAmount="0"/>
      <species id="thrW" compartment="cell" initialAmount="0"/>
      <species id="thyA" compartment="cell" initialAmount="0"/>
      <species id="tig" compartment="cell" initialAmount="0"/>
      <species id="tilS" compartment="cell" initialAmount="0"/>
      <species id="tisA" compartment="cell" initialAmount="0"/>
      <species id="tisB" compartment="cell" initialAmount="0"/>
      <species id="tktA" compartment="cell" initialAmount="0"/>
      <species id="tktB" compartment="cell" initialAmount="0"/>
      <species id="tldD" compartment="cell" initialAmount="0"/>
      <species id="tmk" compartment="cell" initialAmount="0"/>
      <species id="tnaA" compartment="cell" initialAmount="0"/>
      <species id="tnaB" compartment="cell" initialAmount="0"/>
      <species id="tnaC" compartment="cell" initialAmount="0"/>
      <species id="tolA" compartment="cell" initialAmount="0"/>
      <species id="tolB" compartment="cell" initialAmount="0"/>
      <species id="tolC" compartment="cell" initialAmount="0"/>
      <species id="tolQ" compartment="cell" initialAmount="0"/>
      <species id="tolR" compartment="cell" initialAmount="0"/>
      <species id="tonB" compartment="cell" initialAmount="0"/>
      <species id="topA" compartment="cell" initialAmount="0"/>
      <species id="topB" compartment="cell" initialAmount="0"/>
      <species id="torA" compartment="cell" initialAmount="0"/>
      <species id="torC" compartment="cell" initialAmount="0"/>
      <species id="torD" compartment="cell" initialAmount="0"/>
      <species id="torI" compartment="cell" initialAmount="0"/>
      <species id="torS" compartment="cell" initialAmount="0"/>
      <species id="torT" compartment="cell" initialAmount="0"/>
      <species id="torY" compartment="cell" initialAmount="0"/>
      <species id="torZ" compartment="cell" initialAmount="0"/>
      <species id="tpiA" compartment="cell" initialAmount="0"/>
      <species id="tppB" compartment="cell" initialAmount="0"/>
      <species id="tpx" compartment="cell" initialAmount="0"/>
      <species id="tqsA" compartment="cell" initialAmount="0"/>
      <species id="treA" compartment="cell" initialAmount="0"/>
      <species id="treB" compartment="cell" initialAmount="0"/>
      <species id="treC" compartment="cell" initialAmount="0"/>
      <species id="treF" compartment="cell" initialAmount="0"/>
      <species id="trg" compartment="cell" initialAmount="0"/>
      <species id="trkA" compartment="cell" initialAmount="0"/>
      <species id="trkG" compartment="cell" initialAmount="0"/>
      <species id="trkH" compartment="cell" initialAmount="0"/>
      <species id="trmA" compartment="cell" initialAmount="0"/>
      <species id="trmD" compartment="cell" initialAmount="0"/>
      <species id="trmH" compartment="cell" initialAmount="0"/>
      <species id="trmI" compartment="cell" initialAmount="0"/>
      <species id="trmJ" compartment="cell" initialAmount="0"/>
      <species id="trpA" compartment="cell" initialAmount="0"/>
      <species id="trpB" compartment="cell" initialAmount="0"/>
      <species id="trpC" compartment="cell" initialAmount="0"/>
      <species id="trpD" compartment="cell" initialAmount="0"/>
      <species id="trpE" compartment="cell" initialAmount="0"/>
      <species id="trpH" compartment="cell" initialAmount="0"/>
      <species id="trpL" compartment="cell" initialAmount="0"/>
      <species id="trpS" compartment="cell" initialAmount="0"/>
      <species id="trpT" compartment="cell" initialAmount="0"/>
      <species id="truA" compartment="cell" initialAmount="0"/>
      <species id="truB" compartment="cell" initialAmount="0"/>
      <species id="truC" compartment="cell" initialAmount="0"/>
      <species id="truD" compartment="cell" initialAmount="0"/>
      <species id="trxA" compartment="cell" initialAmount="0"/>
      <species id="trxB" compartment="cell" initialAmount="0"/>
      <species id="trxC" compartment="cell" initialAmount="0"/>
      <species id="tsf" compartment="cell" initialAmount="0"/>
      <species id="tsgA" compartment="cell" initialAmount="0"/>
      <species id="tsr" compartment="cell" initialAmount="0"/>
      <species id="tsx" compartment="cell" initialAmount="0"/>
      <species id="ttcA" compartment="cell" initialAmount="0"/>
      <species id="ttcC" compartment="cell" initialAmount="0"/>
      <species id="ttdA" compartment="cell" initialAmount="0"/>
      <species id="ttdB" compartment="cell" initialAmount="0"/>
      <species id="ttdT" compartment="cell" initialAmount="0"/>
      <species id="tus" compartment="cell" initialAmount="0"/>
      <species id="tynA" compartment="cell" initialAmount="0"/>
      <species id="typA" compartment="cell" initialAmount="0"/>
      <species id="tyrA" compartment="cell" initialAmount="0"/>
      <species id="tyrB" compartment="cell" initialAmount="0"/>
      <species id="tyrP" compartment="cell" initialAmount="0"/>
      <species id="tyrS" compartment="cell" initialAmount="0"/>
      <species id="tyrU" compartment="cell" initialAmount="0"/>
      <species id="ubiA" compartment="cell" initialAmount="0"/>
      <species id="ubiB" compartment="cell" initialAmount="0"/>
      <species id="ubiC" compartment="cell" initialAmount="0"/>
      <species id="ubiD" compartment="cell" initialAmount="0"/>
      <species id="ubiE" compartment="cell" initialAmount="0"/>
      <species id="ubiF" compartment="cell" initialAmount="0"/>
      <species id="ubiG" compartment="cell" initialAmount="0"/>
      <species id="ubiH" compartment="cell" initialAmount="0"/>
      <species id="ubiX" compartment="cell" initialAmount="0"/>
      <species id="ucpA" compartment="cell" initialAmount="0"/>
      <species id="udk" compartment="cell" initialAmount="0"/>
      <species id="udp" compartment="cell" initialAmount="0"/>
      <species id="ugd" compartment="cell" initialAmount="0"/>
      <species id="ugpA" compartment="cell" initialAmount="0"/>
      <species id="ugpB" compartment="cell" initialAmount="0"/>
      <species id="ugpC" compartment="cell" initialAmount="0"/>
      <species id="ugpE" compartment="cell" initialAmount="0"/>
      <species id="ugpQ" compartment="cell" initialAmount="0"/>
      <species id="uhpB" compartment="cell" initialAmount="0"/>
      <species id="uhpC" compartment="cell" initialAmount="0"/>
      <species id="uhpT" compartment="cell" initialAmount="0"/>
      <species id="uidB" compartment="cell" initialAmount="0"/>
      <species id="uidC" compartment="cell" initialAmount="0"/>
      <species id="ulaA" compartment="cell" initialAmount="0"/>
      <species id="ulaB" compartment="cell" initialAmount="0"/>
      <species id="ulaC" compartment="cell" initialAmount="0"/>
      <species id="ulaD" compartment="cell" initialAmount="0"/>
      <species id="ulaE" compartment="cell" initialAmount="0"/>
      <species id="ulaF" compartment="cell" initialAmount="0"/>
      <species id="ulaG" compartment="cell" initialAmount="0"/>
      <species id="umuC" compartment="cell" initialAmount="0"/>
      <species id="umuD" compartment="cell" initialAmount="0"/>
      <species id="ung" compartment="cell" initialAmount="0"/>
      <species id="uof" compartment="cell" initialAmount="0"/>
      <species id="upp" compartment="cell" initialAmount="0"/>
      <species id="uraA" compartment="cell" initialAmount="0"/>
      <species id="usg" compartment="cell" initialAmount="0"/>
      <species id="ushA" compartment="cell" initialAmount="0"/>
      <species id="uspA" compartment="cell" initialAmount="0"/>
      <species id="uspB" compartment="cell" initialAmount="0"/>
      <species id="uspC" compartment="cell" initialAmount="0"/>
      <species id="uspD" compartment="cell" initialAmount="0"/>
      <species id="uspE" compartment="cell" initialAmount="0"/>
      <species id="uspF" compartment="cell" initialAmount="0"/>
      <species id="uspG" compartment="cell" initialAmount="0"/>
      <species id="uup" compartment="cell" initialAmount="0"/>
      <species id="uvrA" compartment="cell" initialAmount="0"/>
      <species id="uvrB" compartment="cell" initialAmount="0"/>
      <species id="uvrC" compartment="cell" initialAmount="0"/>
      <species id="uvrD" compartment="cell" initialAmount="0"/>
      <species id="uxaA" compartment="cell" initialAmount="0"/>
      <species id="uxaB" compartment="cell" initialAmount="0"/>
      <species id="uxaC" compartment="cell" initialAmount="0"/>
      <species id="uxuA" compartment="cell" initialAmount="0"/>
      <species id="uxuB" compartment="cell" initialAmount="0"/>
      <species id="vacJ" compartment="cell" initialAmount="0"/>
      <species id="valS" compartment="cell" initialAmount="0"/>
      <species id="valV" compartment="cell" initialAmount="0"/>
      <species id="valW" compartment="cell" initialAmount="0"/>
      <species id="ves" compartment="cell" initialAmount="0"/>
      <species id="viaA" compartment="cell" initialAmount="0"/>
      <species id="visC" compartment="cell" initialAmount="0"/>
      <species id="vsr" compartment="cell" initialAmount="0"/>
      <species id="waaA" compartment="cell" initialAmount="0"/>
      <species id="waaU" compartment="cell" initialAmount="0"/>
      <species id="wbbI" compartment="cell" initialAmount="0"/>
      <species id="wbbJ" compartment="cell" initialAmount="0"/>
      <species id="wbbK" compartment="cell" initialAmount="0"/>
      <species id="wbbL" compartment="cell" initialAmount="0"/>
      <species id="wcaA" compartment="cell" initialAmount="0"/>
      <species id="wcaB" compartment="cell" initialAmount="0"/>
      <species id="wcaC" compartment="cell" initialAmount="0"/>
      <species id="wcaD" compartment="cell" initialAmount="0"/>
      <species id="wcaE" compartment="cell" initialAmount="0"/>
      <species id="wcaF" compartment="cell" initialAmount="0"/>
      <species id="wcaI" compartment="cell" initialAmount="0"/>
      <species id="wcaJ" compartment="cell" initialAmount="0"/>
      <species id="wcaK" compartment="cell" initialAmount="0"/>
      <species id="wcaL" compartment="cell" initialAmount="0"/>
      <species id="wcaM" compartment="cell" initialAmount="0"/>
      <species id="wecH" compartment="cell" initialAmount="0"/>
      <species id="wrbA" compartment="cell" initialAmount="0"/>
      <species id="wza" compartment="cell" initialAmount="0"/>
      <species id="wzb" compartment="cell" initialAmount="0"/>
      <species id="wzc" compartment="cell" initialAmount="0"/>
      <species id="wzxC" compartment="cell" initialAmount="0"/>
      <species id="wzxE" compartment="cell" initialAmount="0"/>
      <species id="wzyE" compartment="cell" initialAmount="0"/>
      <species id="wzzE" compartment="cell" initialAmount="0"/>
      <species id="xapA" compartment="cell" initialAmount="0"/>
      <species id="xapB" compartment="cell" initialAmount="0"/>
      <species id="xdhA" compartment="cell" initialAmount="0"/>
      <species id="xdhB" compartment="cell" initialAmount="0"/>
      <species id="xdhC" compartment="cell" initialAmount="0"/>
      <species id="xdhD" compartment="cell" initialAmount="0"/>
      <species id="xerC" compartment="cell" initialAmount="0"/>
      <species id="xerD" compartment="cell" initialAmount="0"/>
      <species id="xisE" compartment="cell" initialAmount="0"/>
      <species id="xseA" compartment="cell" initialAmount="0"/>
      <species id="xseB" compartment="cell" initialAmount="0"/>
      <species id="xthA" compartment="cell" initialAmount="0"/>
      <species id="xylA" compartment="cell" initialAmount="0"/>
      <species id="xylB" compartment="cell" initialAmount="0"/>
      <species id="xylE" compartment="cell" initialAmount="0"/>
      <species id="xylF" compartment="cell" initialAmount="0"/>
      <species id="xylG" compartment="cell" initialAmount="0"/>
      <species id="xylH" compartment="cell" initialAmount="0"/>
      <species id="yaaA" compartment="cell" initialAmount="0"/>
      <species id="yaaH" compartment="cell" initialAmount="0"/>
      <species id="yaaI" compartment="cell" initialAmount="0"/>
      <species id="yaaJ" compartment="cell" initialAmount="0"/>
      <species id="yaaU" compartment="cell" initialAmount="0"/>
      <species id="yaaX" compartment="cell" initialAmount="0"/>
      <species id="yaaY" compartment="cell" initialAmount="0"/>
      <species id="yabI" compartment="cell" initialAmount="0"/>
      <species id="yabP" compartment="cell" initialAmount="0"/>
      <species id="yacC" compartment="cell" initialAmount="0"/>
      <species id="yacF" compartment="cell" initialAmount="0"/>
      <species id="yacG" compartment="cell" initialAmount="0"/>
      <species id="yacH" compartment="cell" initialAmount="0"/>
      <species id="yacL" compartment="cell" initialAmount="0"/>
      <species id="yadB" compartment="cell" initialAmount="0"/>
      <species id="yadC" compartment="cell" initialAmount="0"/>
      <species id="yadE" compartment="cell" initialAmount="0"/>
      <species id="yadG" compartment="cell" initialAmount="0"/>
      <species id="yadH" compartment="cell" initialAmount="0"/>
      <species id="yadI" compartment="cell" initialAmount="0"/>
      <species id="yadK" compartment="cell" initialAmount="0"/>
      <species id="yadL" compartment="cell" initialAmount="0"/>
      <species id="yadM" compartment="cell" initialAmount="0"/>
      <species id="yadN" compartment="cell" initialAmount="0"/>
      <species id="yadS" compartment="cell" initialAmount="0"/>
      <species id="yaeB" compartment="cell" initialAmount="0"/>
      <species id="yaeF" compartment="cell" initialAmount="0"/>
      <species id="yaeH" compartment="cell" initialAmount="0"/>
      <species id="yaeI" compartment="cell" initialAmount="0"/>
      <species id="yaeJ" compartment="cell" initialAmount="0"/>
      <species id="yaeP" compartment="cell" initialAmount="0"/>
      <species id="yaeQ" compartment="cell" initialAmount="0"/>
      <species id="yaeR" compartment="cell" initialAmount="0"/>
      <species id="yafD" compartment="cell" initialAmount="0"/>
      <species id="yafE" compartment="cell" initialAmount="0"/>
      <species id="yafJ" compartment="cell" initialAmount="0"/>
      <species id="yafK" compartment="cell" initialAmount="0"/>
      <species id="yafL" compartment="cell" initialAmount="0"/>
      <species id="yafM" compartment="cell" initialAmount="0"/>
      <species id="yafN" compartment="cell" initialAmount="0"/>
      <species id="yafO" compartment="cell" initialAmount="0"/>
      <species id="yafP" compartment="cell" initialAmount="0"/>
      <species id="yafQ" compartment="cell" initialAmount="0"/>
      <species id="yafS" compartment="cell" initialAmount="0"/>
      <species id="yafT" compartment="cell" initialAmount="0"/>
      <species id="yafU" compartment="cell" initialAmount="0"/>
      <species id="yafV" compartment="cell" initialAmount="0"/>
      <species id="yafW" compartment="cell" initialAmount="0"/>
      <species id="yafX" compartment="cell" initialAmount="0"/>
      <species id="yafZ" compartment="cell" initialAmount="0"/>
      <species id="yagB" compartment="cell" initialAmount="0"/>
      <species id="yagE" compartment="cell" initialAmount="0"/>
      <species id="yagF" compartment="cell" initialAmount="0"/>
      <species id="yagG" compartment="cell" initialAmount="0"/>
      <species id="yagH" compartment="cell" initialAmount="0"/>
      <species id="yagJ" compartment="cell" initialAmount="0"/>
      <species id="yagK" compartment="cell" initialAmount="0"/>
      <species id="yagL" compartment="cell" initialAmount="0"/>
      <species id="yagM" compartment="cell" initialAmount="0"/>
      <species id="yagN" compartment="cell" initialAmount="0"/>
      <species id="yagP" compartment="cell" initialAmount="0"/>
      <species id="yagQ" compartment="cell" initialAmount="0"/>
      <species id="yagR" compartment="cell" initialAmount="0"/>
      <species id="yagS" compartment="cell" initialAmount="0"/>
      <species id="yagT" compartment="cell" initialAmount="0"/>
      <species id="yagU" compartment="cell" initialAmount="0"/>
      <species id="yagV" compartment="cell" initialAmount="0"/>
      <species id="yagW" compartment="cell" initialAmount="0"/>
      <species id="yagX" compartment="cell" initialAmount="0"/>
      <species id="yahC" compartment="cell" initialAmount="0"/>
      <species id="yahD" compartment="cell" initialAmount="0"/>
      <species id="yahE" compartment="cell" initialAmount="0"/>
      <species id="yahF" compartment="cell" initialAmount="0"/>
      <species id="yahG" compartment="cell" initialAmount="0"/>
      <species id="yahI" compartment="cell" initialAmount="0"/>
      <species id="yahJ" compartment="cell" initialAmount="0"/>
      <species id="yahK" compartment="cell" initialAmount="0"/>
      <species id="yahL" compartment="cell" initialAmount="0"/>
      <species id="yahM" compartment="cell" initialAmount="0"/>
      <species id="yahN" compartment="cell" initialAmount="0"/>
      <species id="yahO" compartment="cell" initialAmount="0"/>
      <species id="yaiA" compartment="cell" initialAmount="0"/>
      <species id="yaiE" compartment="cell" initialAmount="0"/>
      <species id="yaiI" compartment="cell" initialAmount="0"/>
      <species id="yaiL" compartment="cell" initialAmount="0"/>
      <species id="yaiO" compartment="cell" initialAmount="0"/>
      <species id="yaiP" compartment="cell" initialAmount="0"/>
      <species id="yaiS" compartment="cell" initialAmount="0"/>
      <species id="yaiT" compartment="cell" initialAmount="0"/>
      <species id="yaiX" compartment="cell" initialAmount="0"/>
      <species id="yaiY" compartment="cell" initialAmount="0"/>
      <species id="yaiZ" compartment="cell" initialAmount="0"/>
      <species id="yajC" compartment="cell" initialAmount="0"/>
      <species id="yajD" compartment="cell" initialAmount="0"/>
      <species id="yajG" compartment="cell" initialAmount="0"/>
      <species id="yajI" compartment="cell" initialAmount="0"/>
      <species id="yajL" compartment="cell" initialAmount="0"/>
      <species id="yajO" compartment="cell" initialAmount="0"/>
      <species id="yajQ" compartment="cell" initialAmount="0"/>
      <species id="yajR" compartment="cell" initialAmount="0"/>
      <species id="ybaA" compartment="cell" initialAmount="0"/>
      <species id="ybaB" compartment="cell" initialAmount="0"/>
      <species id="ybaE" compartment="cell" initialAmount="0"/>
      <species id="ybaJ" compartment="cell" initialAmount="0"/>
      <species id="ybaK" compartment="cell" initialAmount="0"/>
      <species id="ybaL" compartment="cell" initialAmount="0"/>
      <species id="ybaM" compartment="cell" initialAmount="0"/>
      <species id="ybaN" compartment="cell" initialAmount="0"/>
      <species id="ybaP" compartment="cell" initialAmount="0"/>
      <species id="ybaS" compartment="cell" initialAmount="0"/>
      <species id="ybaT" compartment="cell" initialAmount="0"/>
      <species id="ybaV" compartment="cell" initialAmount="0"/>
      <species id="ybaW" compartment="cell" initialAmount="0"/>
      <species id="ybaY" compartment="cell" initialAmount="0"/>
      <species id="ybaZ" compartment="cell" initialAmount="0"/>
      <species id="ybbA" compartment="cell" initialAmount="0"/>
      <species id="ybbB" compartment="cell" initialAmount="0"/>
      <species id="ybbC" compartment="cell" initialAmount="0"/>
      <species id="ybbD" compartment="cell" initialAmount="0"/>
      <species id="ybbJ" compartment="cell" initialAmount="0"/>
      <species id="ybbL" compartment="cell" initialAmount="0"/>
      <species id="ybbM" compartment="cell" initialAmount="0"/>
      <species id="ybbN" compartment="cell" initialAmount="0"/>
      <species id="ybbO" compartment="cell" initialAmount="0"/>
      <species id="ybbP" compartment="cell" initialAmount="0"/>
      <species id="ybbW" compartment="cell" initialAmount="0"/>
      <species id="ybbY" compartment="cell" initialAmount="0"/>
      <species id="ybcF" compartment="cell" initialAmount="0"/>
      <species id="ybcH" compartment="cell" initialAmount="0"/>
      <species id="ybcI" compartment="cell" initialAmount="0"/>
      <species id="ybcJ" compartment="cell" initialAmount="0"/>
      <species id="ybcK" compartment="cell" initialAmount="0"/>
      <species id="ybcL" compartment="cell" initialAmount="0"/>
      <species id="ybcN" compartment="cell" initialAmount="0"/>
      <species id="ybcO" compartment="cell" initialAmount="0"/>
      <species id="ybcV" compartment="cell" initialAmount="0"/>
      <species id="ybcW" compartment="cell" initialAmount="0"/>
      <species id="ybcY" compartment="cell" initialAmount="0"/>
      <species id="ybdB" compartment="cell" initialAmount="0"/>
      <species id="ybdD" compartment="cell" initialAmount="0"/>
      <species id="ybdF" compartment="cell" initialAmount="0"/>
      <species id="ybdG" compartment="cell" initialAmount="0"/>
      <species id="ybdH" compartment="cell" initialAmount="0"/>
      <species id="ybdJ" compartment="cell" initialAmount="0"/>
      <species id="ybdK" compartment="cell" initialAmount="0"/>
      <species id="ybdL" compartment="cell" initialAmount="0"/>
      <species id="ybdM" compartment="cell" initialAmount="0"/>
      <species id="ybdN" compartment="cell" initialAmount="0"/>
      <species id="ybdR" compartment="cell" initialAmount="0"/>
      <species id="ybdZ" compartment="cell" initialAmount="0"/>
      <species id="ybeA" compartment="cell" initialAmount="0"/>
      <species id="ybeB" compartment="cell" initialAmount="0"/>
      <species id="ybeD" compartment="cell" initialAmount="0"/>
      <species id="ybeL" compartment="cell" initialAmount="0"/>
      <species id="ybeM" compartment="cell" initialAmount="0"/>
      <species id="ybeQ" compartment="cell" initialAmount="0"/>
      <species id="ybeR" compartment="cell" initialAmount="0"/>
      <species id="ybeT" compartment="cell" initialAmount="0"/>
      <species id="ybeU" compartment="cell" initialAmount="0"/>
      <species id="ybeX" compartment="cell" initialAmount="0"/>
      <species id="ybeY" compartment="cell" initialAmount="0"/>
      <species id="ybeZ" compartment="cell" initialAmount="0"/>
      <species id="ybfA" compartment="cell" initialAmount="0"/>
      <species id="ybfB" compartment="cell" initialAmount="0"/>
      <species id="ybfC" compartment="cell" initialAmount="0"/>
      <species id="ybfE" compartment="cell" initialAmount="0"/>
      <species id="ybfF" compartment="cell" initialAmount="0"/>
      <species id="ybfG" compartment="cell" initialAmount="0"/>
      <species id="ybfI" compartment="cell" initialAmount="0"/>
      <species id="ybfK" compartment="cell" initialAmount="0"/>
      <species id="ybfL" compartment="cell" initialAmount="0"/>
      <species id="ybfM" compartment="cell" initialAmount="0"/>
      <species id="ybfN" compartment="cell" initialAmount="0"/>
      <species id="ybfO" compartment="cell" initialAmount="0"/>
      <species id="ybfP" compartment="cell" initialAmount="0"/>
      <species id="ybfQ" compartment="cell" initialAmount="0"/>
      <species id="ybgA" compartment="cell" initialAmount="0"/>
      <species id="ybgC" compartment="cell" initialAmount="0"/>
      <species id="ybgD" compartment="cell" initialAmount="0"/>
      <species id="ybgE" compartment="cell" initialAmount="0"/>
      <species id="ybgF" compartment="cell" initialAmount="0"/>
      <species id="ybgH" compartment="cell" initialAmount="0"/>
      <species id="ybgI" compartment="cell" initialAmount="0"/>
      <species id="ybgJ" compartment="cell" initialAmount="0"/>
      <species id="ybgK" compartment="cell" initialAmount="0"/>
      <species id="ybgL" compartment="cell" initialAmount="0"/>
      <species id="ybgO" compartment="cell" initialAmount="0"/>
      <species id="ybgP" compartment="cell" initialAmount="0"/>
      <species id="ybgQ" compartment="cell" initialAmount="0"/>
      <species id="ybgS" compartment="cell" initialAmount="0"/>
      <species id="ybgT" compartment="cell" initialAmount="0"/>
      <species id="ybhA" compartment="cell" initialAmount="0"/>
      <species id="ybhB" compartment="cell" initialAmount="0"/>
      <species id="ybhC" compartment="cell" initialAmount="0"/>
      <species id="ybhF" compartment="cell" initialAmount="0"/>
      <species id="ybhG" compartment="cell" initialAmount="0"/>
      <species id="ybhH" compartment="cell" initialAmount="0"/>
      <species id="ybhI" compartment="cell" initialAmount="0"/>
      <species id="ybhJ" compartment="cell" initialAmount="0"/>
      <species id="ybhK" compartment="cell" initialAmount="0"/>
      <species id="ybhL" compartment="cell" initialAmount="0"/>
      <species id="ybhM" compartment="cell" initialAmount="0"/>
      <species id="ybhO" compartment="cell" initialAmount="0"/>
      <species id="ybhP" compartment="cell" initialAmount="0"/>
      <species id="ybhQ" compartment="cell" initialAmount="0"/>
      <species id="ybhR" compartment="cell" initialAmount="0"/>
      <species id="ybhS" compartment="cell" initialAmount="0"/>
      <species id="ybhT" compartment="cell" initialAmount="0"/>
      <species id="ybhU" compartment="cell" initialAmount="0"/>
      <species id="ybiA" compartment="cell" initialAmount="0"/>
      <species id="ybiB" compartment="cell" initialAmount="0"/>
      <species id="ybiC" compartment="cell" initialAmount="0"/>
      <species id="ybiI" compartment="cell" initialAmount="0"/>
      <species id="ybiJ" compartment="cell" initialAmount="0"/>
      <species id="ybiM" compartment="cell" initialAmount="0"/>
      <species id="ybiO" compartment="cell" initialAmount="0"/>
      <species id="ybiP" compartment="cell" initialAmount="0"/>
      <species id="ybiR" compartment="cell" initialAmount="0"/>
      <species id="ybiS" compartment="cell" initialAmount="0"/>
      <species id="ybiT" compartment="cell" initialAmount="0"/>
      <species id="ybiU" compartment="cell" initialAmount="0"/>
      <species id="ybiV" compartment="cell" initialAmount="0"/>
      <species id="ybiW" compartment="cell" initialAmount="0"/>
      <species id="ybiX" compartment="cell" initialAmount="0"/>
      <species id="ybiY" compartment="cell" initialAmount="0"/>
      <species id="ybjC" compartment="cell" initialAmount="0"/>
      <species id="ybjD" compartment="cell" initialAmount="0"/>
      <species id="ybjE" compartment="cell" initialAmount="0"/>
      <species id="ybjG" compartment="cell" initialAmount="0"/>
      <species id="ybjH" compartment="cell" initialAmount="0"/>
      <species id="ybjI" compartment="cell" initialAmount="0"/>
      <species id="ybjL" compartment="cell" initialAmount="0"/>
      <species id="ybjM" compartment="cell" initialAmount="0"/>
      <species id="ybjO" compartment="cell" initialAmount="0"/>
      <species id="ybjP" compartment="cell" initialAmount="0"/>
      <species id="ybjQ" compartment="cell" initialAmount="0"/>
      <species id="ybjS" compartment="cell" initialAmount="0"/>
      <species id="ybjT" compartment="cell" initialAmount="0"/>
      <species id="ybjX" compartment="cell" initialAmount="0"/>
      <species id="ycaC" compartment="cell" initialAmount="0"/>
      <species id="ycaD" compartment="cell" initialAmount="0"/>
      <species id="ycaI" compartment="cell" initialAmount="0"/>
      <species id="ycaK" compartment="cell" initialAmount="0"/>
      <species id="ycaM" compartment="cell" initialAmount="0"/>
      <species id="ycaO" compartment="cell" initialAmount="0"/>
      <species id="ycaP" compartment="cell" initialAmount="0"/>
      <species id="ycaQ" compartment="cell" initialAmount="0"/>
      <species id="ycaR" compartment="cell" initialAmount="0"/>
      <species id="ycbB" compartment="cell" initialAmount="0"/>
      <species id="ycbC" compartment="cell" initialAmount="0"/>
      <species id="ycbF" compartment="cell" initialAmount="0"/>
      <species id="ycbG" compartment="cell" initialAmount="0"/>
      <species id="ycbJ" compartment="cell" initialAmount="0"/>
      <species id="ycbK" compartment="cell" initialAmount="0"/>
      <species id="ycbL" compartment="cell" initialAmount="0"/>
      <species id="ycbQ" compartment="cell" initialAmount="0"/>
      <species id="ycbR" compartment="cell" initialAmount="0"/>
      <species id="ycbS" compartment="cell" initialAmount="0"/>
      <species id="ycbT" compartment="cell" initialAmount="0"/>
      <species id="ycbU" compartment="cell" initialAmount="0"/>
      <species id="ycbV" compartment="cell" initialAmount="0"/>
      <species id="ycbW" compartment="cell" initialAmount="0"/>
      <species id="ycbX" compartment="cell" initialAmount="0"/>
      <species id="ycbZ" compartment="cell" initialAmount="0"/>
      <species id="yccA" compartment="cell" initialAmount="0"/>
      <species id="yccB" compartment="cell" initialAmount="0"/>
      <species id="yccE" compartment="cell" initialAmount="0"/>
      <species id="yccF" compartment="cell" initialAmount="0"/>
      <species id="yccJ" compartment="cell" initialAmount="0"/>
      <species id="yccK" compartment="cell" initialAmount="0"/>
      <species id="yccM" compartment="cell" initialAmount="0"/>
      <species id="yccS" compartment="cell" initialAmount="0"/>
      <species id="yccT" compartment="cell" initialAmount="0"/>
      <species id="yccU" compartment="cell" initialAmount="0"/>
      <species id="yccW" compartment="cell" initialAmount="0"/>
      <species id="yccX" compartment="cell" initialAmount="0"/>
      <species id="ycdT" compartment="cell" initialAmount="0"/>
      <species id="ycdU" compartment="cell" initialAmount="0"/>
      <species id="ycdX" compartment="cell" initialAmount="0"/>
      <species id="ycdY" compartment="cell" initialAmount="0"/>
      <species id="ycdZ" compartment="cell" initialAmount="0"/>
      <species id="yceA" compartment="cell" initialAmount="0"/>
      <species id="yceB" compartment="cell" initialAmount="0"/>
      <species id="yceD" compartment="cell" initialAmount="0"/>
      <species id="yceF" compartment="cell" initialAmount="0"/>
      <species id="yceG" compartment="cell" initialAmount="0"/>
      <species id="yceH" compartment="cell" initialAmount="0"/>
      <species id="yceI" compartment="cell" initialAmount="0"/>
      <species id="yceJ" compartment="cell" initialAmount="0"/>
      <species id="yceK" compartment="cell" initialAmount="0"/>
      <species id="yceM" compartment="cell" initialAmount="0"/>
      <species id="yceO" compartment="cell" initialAmount="0"/>
      <species id="yceQ" compartment="cell" initialAmount="0"/>
      <species id="ycfD" compartment="cell" initialAmount="0"/>
      <species id="ycfH" compartment="cell" initialAmount="0"/>
      <species id="ycfJ" compartment="cell" initialAmount="0"/>
      <species id="ycfK" compartment="cell" initialAmount="0"/>
      <species id="ycfL" compartment="cell" initialAmount="0"/>
      <species id="ycfM" compartment="cell" initialAmount="0"/>
      <species id="ycfP" compartment="cell" initialAmount="0"/>
      <species id="ycfS" compartment="cell" initialAmount="0"/>
      <species id="ycfT" compartment="cell" initialAmount="0"/>
      <species id="ycfZ" compartment="cell" initialAmount="0"/>
      <species id="ycgB" compartment="cell" initialAmount="0"/>
      <species id="ycgF" compartment="cell" initialAmount="0"/>
      <species id="ycgG" compartment="cell" initialAmount="0"/>
      <species id="ycgH" compartment="cell" initialAmount="0"/>
      <species id="ycgI" compartment="cell" initialAmount="0"/>
      <species id="ycgJ" compartment="cell" initialAmount="0"/>
      <species id="ycgK" compartment="cell" initialAmount="0"/>
      <species id="ycgL" compartment="cell" initialAmount="0"/>
      <species id="ycgM" compartment="cell" initialAmount="0"/>
      <species id="ycgN" compartment="cell" initialAmount="0"/>
      <species id="ycgR" compartment="cell" initialAmount="0"/>
      <species id="ycgV" compartment="cell" initialAmount="0"/>
      <species id="ycgX" compartment="cell" initialAmount="0"/>
      <species id="ycgY" compartment="cell" initialAmount="0"/>
      <species id="ycgZ" compartment="cell" initialAmount="0"/>
      <species id="ychA" compartment="cell" initialAmount="0"/>
      <species id="ychE" compartment="cell" initialAmount="0"/>
      <species id="ychF" compartment="cell" initialAmount="0"/>
      <species id="ychH" compartment="cell" initialAmount="0"/>
      <species id="ychJ" compartment="cell" initialAmount="0"/>
      <species id="ychM" compartment="cell" initialAmount="0"/>
      <species id="ychN" compartment="cell" initialAmount="0"/>
      <species id="ychO" compartment="cell" initialAmount="0"/>
      <species id="ychQ" compartment="cell" initialAmount="0"/>
      <species id="ychS" compartment="cell" initialAmount="0"/>
      <species id="yciA" compartment="cell" initialAmount="0"/>
      <species id="yciB" compartment="cell" initialAmount="0"/>
      <species id="yciC" compartment="cell" initialAmount="0"/>
      <species id="yciE" compartment="cell" initialAmount="0"/>
      <species id="yciF" compartment="cell" initialAmount="0"/>
      <species id="yciG" compartment="cell" initialAmount="0"/>
      <species id="yciH" compartment="cell" initialAmount="0"/>
      <species id="yciI" compartment="cell" initialAmount="0"/>
      <species id="yciK" compartment="cell" initialAmount="0"/>
      <species id="yciM" compartment="cell" initialAmount="0"/>
      <species id="yciN" compartment="cell" initialAmount="0"/>
      <species id="yciO" compartment="cell" initialAmount="0"/>
      <species id="yciQ" compartment="cell" initialAmount="0"/>
      <species id="yciS" compartment="cell" initialAmount="0"/>
      <species id="yciU" compartment="cell" initialAmount="0"/>
      <species id="yciW" compartment="cell" initialAmount="0"/>
      <species id="yciX" compartment="cell" initialAmount="0"/>
      <species id="yciY" compartment="cell" initialAmount="0"/>
      <species id="yciZ" compartment="cell" initialAmount="0"/>
      <species id="ycjD" compartment="cell" initialAmount="0"/>
      <species id="ycjF" compartment="cell" initialAmount="0"/>
      <species id="ycjG" compartment="cell" initialAmount="0"/>
      <species id="ycjM" compartment="cell" initialAmount="0"/>
      <species id="ycjN" compartment="cell" initialAmount="0"/>
      <species id="ycjO" compartment="cell" initialAmount="0"/>
      <species id="ycjP" compartment="cell" initialAmount="0"/>
      <species id="ycjQ" compartment="cell" initialAmount="0"/>
      <species id="ycjR" compartment="cell" initialAmount="0"/>
      <species id="ycjS" compartment="cell" initialAmount="0"/>
      <species id="ycjT" compartment="cell" initialAmount="0"/>
      <species id="ycjU" compartment="cell" initialAmount="0"/>
      <species id="ycjV" compartment="cell" initialAmount="0"/>
      <species id="ycjX" compartment="cell" initialAmount="0"/>
      <species id="ycjY" compartment="cell" initialAmount="0"/>
      <species id="ydaC" compartment="cell" initialAmount="0"/>
      <species id="ydaE" compartment="cell" initialAmount="0"/>
      <species id="ydaG" compartment="cell" initialAmount="0"/>
      <species id="ydaL" compartment="cell" initialAmount="0"/>
      <species id="ydaM" compartment="cell" initialAmount="0"/>
      <species id="ydaN" compartment="cell" initialAmount="0"/>
      <species id="ydaQ" compartment="cell" initialAmount="0"/>
      <species id="ydaT" compartment="cell" initialAmount="0"/>
      <species id="ydaU" compartment="cell" initialAmount="0"/>
      <species id="ydaV" compartment="cell" initialAmount="0"/>
      <species id="ydaW" compartment="cell" initialAmount="0"/>
      <species id="ydaY" compartment="cell" initialAmount="0"/>
      <species id="ydbA" compartment="cell" initialAmount="0"/>
      <species id="ydbC" compartment="cell" initialAmount="0"/>
      <species id="ydbD" compartment="cell" initialAmount="0"/>
      <species id="ydbH" compartment="cell" initialAmount="0"/>
      <species id="ydbJ" compartment="cell" initialAmount="0"/>
      <species id="ydbK" compartment="cell" initialAmount="0"/>
      <species id="ydbL" compartment="cell" initialAmount="0"/>
      <species id="ydcA" compartment="cell" initialAmount="0"/>
      <species id="ydcD" compartment="cell" initialAmount="0"/>
      <species id="ydcF" compartment="cell" initialAmount="0"/>
      <species id="ydcH" compartment="cell" initialAmount="0"/>
      <species id="ydcJ" compartment="cell" initialAmount="0"/>
      <species id="ydcK" compartment="cell" initialAmount="0"/>
      <species id="ydcL" compartment="cell" initialAmount="0"/>
      <species id="ydcM" compartment="cell" initialAmount="0"/>
      <species id="ydcO" compartment="cell" initialAmount="0"/>
      <species id="ydcP" compartment="cell" initialAmount="0"/>
      <species id="ydcS" compartment="cell" initialAmount="0"/>
      <species id="ydcT" compartment="cell" initialAmount="0"/>
      <species id="ydcU" compartment="cell" initialAmount="0"/>
      <species id="ydcV" compartment="cell" initialAmount="0"/>
      <species id="ydcW" compartment="cell" initialAmount="0"/>
      <species id="ydcX" compartment="cell" initialAmount="0"/>
      <species id="ydcY" compartment="cell" initialAmount="0"/>
      <species id="ydcZ" compartment="cell" initialAmount="0"/>
      <species id="yddA" compartment="cell" initialAmount="0"/>
      <species id="yddB" compartment="cell" initialAmount="0"/>
      <species id="yddE" compartment="cell" initialAmount="0"/>
      <species id="yddG" compartment="cell" initialAmount="0"/>
      <species id="yddH" compartment="cell" initialAmount="0"/>
      <species id="yddJ" compartment="cell" initialAmount="0"/>
      <species id="yddK" compartment="cell" initialAmount="0"/>
      <species id="yddL" compartment="cell" initialAmount="0"/>
      <species id="yddV" compartment="cell" initialAmount="0"/>
      <species id="yddW" compartment="cell" initialAmount="0"/>
      <species id="ydeA" compartment="cell" initialAmount="0"/>
      <species id="ydeE" compartment="cell" initialAmount="0"/>
      <species id="ydeH" compartment="cell" initialAmount="0"/>
      <species id="ydeI" compartment="cell" initialAmount="0"/>
      <species id="ydeJ" compartment="cell" initialAmount="0"/>
      <species id="ydeK" compartment="cell" initialAmount="0"/>
      <species id="ydeM" compartment="cell" initialAmount="0"/>
      <species id="ydeN" compartment="cell" initialAmount="0"/>
      <species id="ydeP" compartment="cell" initialAmount="0"/>
      <species id="ydeQ" compartment="cell" initialAmount="0"/>
      <species id="ydeR" compartment="cell" initialAmount="0"/>
      <species id="ydeS" compartment="cell" initialAmount="0"/>
      <species id="ydeT" compartment="cell" initialAmount="0"/>
      <species id="ydeU" compartment="cell" initialAmount="0"/>
      <species id="ydfA" compartment="cell" initialAmount="0"/>
      <species id="ydfB" compartment="cell" initialAmount="0"/>
      <species id="ydfD" compartment="cell" initialAmount="0"/>
      <species id="ydfE" compartment="cell" initialAmount="0"/>
      <species id="ydfG" compartment="cell" initialAmount="0"/>
      <species id="ydfI" compartment="cell" initialAmount="0"/>
      <species id="ydfJ" compartment="cell" initialAmount="0"/>
      <species id="ydfN" compartment="cell" initialAmount="0"/>
      <species id="ydfO" compartment="cell" initialAmount="0"/>
      <species id="ydfP" compartment="cell" initialAmount="0"/>
      <species id="ydfR" compartment="cell" initialAmount="0"/>
      <species id="ydfU" compartment="cell" initialAmount="0"/>
      <species id="ydfV" compartment="cell" initialAmount="0"/>
      <species id="ydfW" compartment="cell" initialAmount="0"/>
      <species id="ydfX" compartment="cell" initialAmount="0"/>
      <species id="ydfZ" compartment="cell" initialAmount="0"/>
      <species id="ydgA" compartment="cell" initialAmount="0"/>
      <species id="ydgC" compartment="cell" initialAmount="0"/>
      <species id="ydgD" compartment="cell" initialAmount="0"/>
      <species id="ydgH" compartment="cell" initialAmount="0"/>
      <species id="ydgI" compartment="cell" initialAmount="0"/>
      <species id="ydgJ" compartment="cell" initialAmount="0"/>
      <species id="ydgK" compartment="cell" initialAmount="0"/>
      <species id="ydgU" compartment="cell" initialAmount="0"/>
      <species id="ydhA" compartment="cell" initialAmount="0"/>
      <species id="ydhC" compartment="cell" initialAmount="0"/>
      <species id="ydhF" compartment="cell" initialAmount="0"/>
      <species id="ydhI" compartment="cell" initialAmount="0"/>
      <species id="ydhJ" compartment="cell" initialAmount="0"/>
      <species id="ydhK" compartment="cell" initialAmount="0"/>
      <species id="ydhL" compartment="cell" initialAmount="0"/>
      <species id="ydhO" compartment="cell" initialAmount="0"/>
      <species id="ydhP" compartment="cell" initialAmount="0"/>
      <species id="ydhQ" compartment="cell" initialAmount="0"/>
      <species id="ydhR" compartment="cell" initialAmount="0"/>
      <species id="ydhS" compartment="cell" initialAmount="0"/>
      <species id="ydhT" compartment="cell" initialAmount="0"/>
      <species id="ydhU" compartment="cell" initialAmount="0"/>
      <species id="ydhV" compartment="cell" initialAmount="0"/>
      <species id="ydhW" compartment="cell" initialAmount="0"/>
      <species id="ydhX" compartment="cell" initialAmount="0"/>
      <species id="ydhY" compartment="cell" initialAmount="0"/>
      <species id="ydhZ" compartment="cell" initialAmount="0"/>
      <species id="ydiA" compartment="cell" initialAmount="0"/>
      <species id="ydiB" compartment="cell" initialAmount="0"/>
      <species id="ydiE" compartment="cell" initialAmount="0"/>
      <species id="ydiF" compartment="cell" initialAmount="0"/>
      <species id="ydiH" compartment="cell" initialAmount="0"/>
      <species id="ydiI" compartment="cell" initialAmount="0"/>
      <species id="ydiJ" compartment="cell" initialAmount="0"/>
      <species id="ydiK" compartment="cell" initialAmount="0"/>
      <species id="ydiL" compartment="cell" initialAmount="0"/>
      <species id="ydiM" compartment="cell" initialAmount="0"/>
      <species id="ydiN" compartment="cell" initialAmount="0"/>
      <species id="ydiO" compartment="cell" initialAmount="0"/>
      <species id="ydiQ" compartment="cell" initialAmount="0"/>
      <species id="ydiR" compartment="cell" initialAmount="0"/>
      <species id="ydiS" compartment="cell" initialAmount="0"/>
      <species id="ydiT" compartment="cell" initialAmount="0"/>
      <species id="ydiU" compartment="cell" initialAmount="0"/>
      <species id="ydiV" compartment="cell" initialAmount="0"/>
      <species id="ydiY" compartment="cell" initialAmount="0"/>
      <species id="ydiZ" compartment="cell" initialAmount="0"/>
      <species id="ydjA" compartment="cell" initialAmount="0"/>
      <species id="ydjE" compartment="cell" initialAmount="0"/>
      <species id="ydjG" compartment="cell" initialAmount="0"/>
      <species id="ydjH" compartment="cell" initialAmount="0"/>
      <species id="ydjI" compartment="cell" initialAmount="0"/>
      <species id="ydjJ" compartment="cell" initialAmount="0"/>
      <species id="ydjK" compartment="cell" initialAmount="0"/>
      <species id="ydjL" compartment="cell" initialAmount="0"/>
      <species id="ydjM" compartment="cell" initialAmount="0"/>
      <species id="ydjN" compartment="cell" initialAmount="0"/>
      <species id="ydjO" compartment="cell" initialAmount="0"/>
      <species id="ydjX" compartment="cell" initialAmount="0"/>
      <species id="ydjY" compartment="cell" initialAmount="0"/>
      <species id="ydjZ" compartment="cell" initialAmount="0"/>
      <species id="yeaC" compartment="cell" initialAmount="0"/>
      <species id="yeaD" compartment="cell" initialAmount="0"/>
      <species id="yeaE" compartment="cell" initialAmount="0"/>
      <species id="yeaG" compartment="cell" initialAmount="0"/>
      <species id="yeaH" compartment="cell" initialAmount="0"/>
      <species id="yeaI" compartment="cell" initialAmount="0"/>
      <species id="yeaJ" compartment="cell" initialAmount="0"/>
      <species id="yeaK" compartment="cell" initialAmount="0"/>
      <species id="yeaL" compartment="cell" initialAmount="0"/>
      <species id="yeaN" compartment="cell" initialAmount="0"/>
      <species id="yeaO" compartment="cell" initialAmount="0"/>
      <species id="yeaP" compartment="cell" initialAmount="0"/>
      <species id="yeaQ" compartment="cell" initialAmount="0"/>
      <species id="yeaR" compartment="cell" initialAmount="0"/>
      <species id="yeaU" compartment="cell" initialAmount="0"/>
      <species id="yeaV" compartment="cell" initialAmount="0"/>
      <species id="yeaW" compartment="cell" initialAmount="0"/>
      <species id="yeaX" compartment="cell" initialAmount="0"/>
      <species id="yeaY" compartment="cell" initialAmount="0"/>
      <species id="yeaZ" compartment="cell" initialAmount="0"/>
      <species id="yebA" compartment="cell" initialAmount="0"/>
      <species id="yebB" compartment="cell" initialAmount="0"/>
      <species id="yebC" compartment="cell" initialAmount="0"/>
      <species id="yebE" compartment="cell" initialAmount="0"/>
      <species id="yebF" compartment="cell" initialAmount="0"/>
      <species id="yebG" compartment="cell" initialAmount="0"/>
      <species id="yebN" compartment="cell" initialAmount="0"/>
      <species id="yebO" compartment="cell" initialAmount="0"/>
      <species id="yebQ" compartment="cell" initialAmount="0"/>
      <species id="yebR" compartment="cell" initialAmount="0"/>
      <species id="yebS" compartment="cell" initialAmount="0"/>
      <species id="yebT" compartment="cell" initialAmount="0"/>
      <species id="yebV" compartment="cell" initialAmount="0"/>
      <species id="yebW" compartment="cell" initialAmount="0"/>
      <species id="yebY" compartment="cell" initialAmount="0"/>
      <species id="yebZ" compartment="cell" initialAmount="0"/>
      <species id="yecA" compartment="cell" initialAmount="0"/>
      <species id="yecC" compartment="cell" initialAmount="0"/>
      <species id="yecD" compartment="cell" initialAmount="0"/>
      <species id="yecE" compartment="cell" initialAmount="0"/>
      <species id="yecF" compartment="cell" initialAmount="0"/>
      <species id="yecH" compartment="cell" initialAmount="0"/>
      <species id="yecM" compartment="cell" initialAmount="0"/>
      <species id="yecN" compartment="cell" initialAmount="0"/>
      <species id="yecR" compartment="cell" initialAmount="0"/>
      <species id="yecS" compartment="cell" initialAmount="0"/>
      <species id="yecT" compartment="cell" initialAmount="0"/>
      <species id="yedA" compartment="cell" initialAmount="0"/>
      <species id="yedD" compartment="cell" initialAmount="0"/>
      <species id="yedE" compartment="cell" initialAmount="0"/>
      <species id="yedF" compartment="cell" initialAmount="0"/>
      <species id="yedI" compartment="cell" initialAmount="0"/>
      <species id="yedJ" compartment="cell" initialAmount="0"/>
      <species id="yedK" compartment="cell" initialAmount="0"/>
      <species id="yedL" compartment="cell" initialAmount="0"/>
      <species id="yedN" compartment="cell" initialAmount="0"/>
      <species id="yedP" compartment="cell" initialAmount="0"/>
      <species id="yedQ" compartment="cell" initialAmount="0"/>
      <species id="yedR" compartment="cell" initialAmount="0"/>
      <species id="yedS" compartment="cell" initialAmount="0"/>
      <species id="yedV" compartment="cell" initialAmount="0"/>
      <species id="yedX" compartment="cell" initialAmount="0"/>
      <species id="yedY" compartment="cell" initialAmount="0"/>
      <species id="yedZ" compartment="cell" initialAmount="0"/>
      <species id="yeeA" compartment="cell" initialAmount="0"/>
      <species id="yeeD" compartment="cell" initialAmount="0"/>
      <species id="yeeE" compartment="cell" initialAmount="0"/>
      <species id="yeeF" compartment="cell" initialAmount="0"/>
      <species id="yeeH" compartment="cell" initialAmount="0"/>
      <species id="yeeL" compartment="cell" initialAmount="0"/>
      <species id="yeeN" compartment="cell" initialAmount="0"/>
      <species id="yeeO" compartment="cell" initialAmount="0"/>
      <species id="yeeP" compartment="cell" initialAmount="0"/>
      <species id="yeeR" compartment="cell" initialAmount="0"/>
      <species id="yeeS" compartment="cell" initialAmount="0"/>
      <species id="yeeT" compartment="cell" initialAmount="0"/>
      <species id="yeeU" compartment="cell" initialAmount="0"/>
      <species id="yeeV" compartment="cell" initialAmount="0"/>
      <species id="yeeW" compartment="cell" initialAmount="0"/>
      <species id="yeeX" compartment="cell" initialAmount="0"/>
      <species id="yeeZ" compartment="cell" initialAmount="0"/>
      <species id="yefM" compartment="cell" initialAmount="0"/>
      <species id="yegD" compartment="cell" initialAmount="0"/>
      <species id="yegE" compartment="cell" initialAmount="0"/>
      <species id="yegH" compartment="cell" initialAmount="0"/>
      <species id="yegI" compartment="cell" initialAmount="0"/>
      <species id="yegJ" compartment="cell" initialAmount="0"/>
      <species id="yegK" compartment="cell" initialAmount="0"/>
      <species id="yegL" compartment="cell" initialAmount="0"/>
      <species id="yegP" compartment="cell" initialAmount="0"/>
      <species id="yegQ" compartment="cell" initialAmount="0"/>
      <species id="yegR" compartment="cell" initialAmount="0"/>
      <species id="yegS" compartment="cell" initialAmount="0"/>
      <species id="yegT" compartment="cell" initialAmount="0"/>
      <species id="yegU" compartment="cell" initialAmount="0"/>
      <species id="yegV" compartment="cell" initialAmount="0"/>
      <species id="yegX" compartment="cell" initialAmount="0"/>
      <species id="yegZ" compartment="cell" initialAmount="0"/>
      <species id="yehA" compartment="cell" initialAmount="0"/>
      <species id="yehB" compartment="cell" initialAmount="0"/>
      <species id="yehC" compartment="cell" initialAmount="0"/>
      <species id="yehD" compartment="cell" initialAmount="0"/>
      <species id="yehE" compartment="cell" initialAmount="0"/>
      <species id="yehH" compartment="cell" initialAmount="0"/>
      <species id="yehI" compartment="cell" initialAmount="0"/>
      <species id="yehK" compartment="cell" initialAmount="0"/>
      <species id="yehL" compartment="cell" initialAmount="0"/>
      <species id="yehM" compartment="cell" initialAmount="0"/>
      <species id="yehP" compartment="cell" initialAmount="0"/>
      <species id="yehQ" compartment="cell" initialAmount="0"/>
      <species id="yehR" compartment="cell" initialAmount="0"/>
      <species id="yehS" compartment="cell" initialAmount="0"/>
      <species id="yehT" compartment="cell" initialAmount="0"/>
      <species id="yehU" compartment="cell" initialAmount="0"/>
      <species id="yehW" compartment="cell" initialAmount="0"/>
      <species id="yehX" compartment="cell" initialAmount="0"/>
      <species id="yehY" compartment="cell" initialAmount="0"/>
      <species id="yeiA" compartment="cell" initialAmount="0"/>
      <species id="yeiB" compartment="cell" initialAmount="0"/>
      <species id="yeiC" compartment="cell" initialAmount="0"/>
      <species id="yeiG" compartment="cell" initialAmount="0"/>
      <species id="yeiH" compartment="cell" initialAmount="0"/>
      <species id="yeiI" compartment="cell" initialAmount="0"/>
      <species id="yeiM" compartment="cell" initialAmount="0"/>
      <species id="yeiN" compartment="cell" initialAmount="0"/>
      <species id="yeiP" compartment="cell" initialAmount="0"/>
      <species id="yeiQ" compartment="cell" initialAmount="0"/>
      <species id="yeiR" compartment="cell" initialAmount="0"/>
      <species id="yeiS" compartment="cell" initialAmount="0"/>
      <species id="yeiT" compartment="cell" initialAmount="0"/>
      <species id="yeiW" compartment="cell" initialAmount="0"/>
      <species id="yejA" compartment="cell" initialAmount="0"/>
      <species id="yejB" compartment="cell" initialAmount="0"/>
      <species id="yejE" compartment="cell" initialAmount="0"/>
      <species id="yejF" compartment="cell" initialAmount="0"/>
      <species id="yejG" compartment="cell" initialAmount="0"/>
      <species id="yejH" compartment="cell" initialAmount="0"/>
      <species id="yejK" compartment="cell" initialAmount="0"/>
      <species id="yejL" compartment="cell" initialAmount="0"/>
      <species id="yejM" compartment="cell" initialAmount="0"/>
      <species id="yejO" compartment="cell" initialAmount="0"/>
      <species id="yfaA" compartment="cell" initialAmount="0"/>
      <species id="yfaD" compartment="cell" initialAmount="0"/>
      <species id="yfaE" compartment="cell" initialAmount="0"/>
      <species id="yfaH" compartment="cell" initialAmount="0"/>
      <species id="yfaL" compartment="cell" initialAmount="0"/>
      <species id="yfaP" compartment="cell" initialAmount="0"/>
      <species id="yfaQ" compartment="cell" initialAmount="0"/>
      <species id="yfaS" compartment="cell" initialAmount="0"/>
      <species id="yfaT" compartment="cell" initialAmount="0"/>
      <species id="yfaU" compartment="cell" initialAmount="0"/>
      <species id="yfaV" compartment="cell" initialAmount="0"/>
      <species id="yfaW" compartment="cell" initialAmount="0"/>
      <species id="yfaY" compartment="cell" initialAmount="0"/>
      <species id="yfaZ" compartment="cell" initialAmount="0"/>
      <species id="yfbB" compartment="cell" initialAmount="0"/>
      <species id="yfbK" compartment="cell" initialAmount="0"/>
      <species id="yfbL" compartment="cell" initialAmount="0"/>
      <species id="yfbM" compartment="cell" initialAmount="0"/>
      <species id="yfbN" compartment="cell" initialAmount="0"/>
      <species id="yfbO" compartment="cell" initialAmount="0"/>
      <species id="yfbP" compartment="cell" initialAmount="0"/>
      <species id="yfbQ" compartment="cell" initialAmount="0"/>
      <species id="yfbR" compartment="cell" initialAmount="0"/>
      <species id="yfbS" compartment="cell" initialAmount="0"/>
      <species id="yfbT" compartment="cell" initialAmount="0"/>
      <species id="yfbU" compartment="cell" initialAmount="0"/>
      <species id="yfbV" compartment="cell" initialAmount="0"/>
      <species id="yfcA" compartment="cell" initialAmount="0"/>
      <species id="yfcC" compartment="cell" initialAmount="0"/>
      <species id="yfcD" compartment="cell" initialAmount="0"/>
      <species id="yfcE" compartment="cell" initialAmount="0"/>
      <species id="yfcF" compartment="cell" initialAmount="0"/>
      <species id="yfcG" compartment="cell" initialAmount="0"/>
      <species id="yfcH" compartment="cell" initialAmount="0"/>
      <species id="yfcI" compartment="cell" initialAmount="0"/>
      <species id="yfcJ" compartment="cell" initialAmount="0"/>
      <species id="yfcL" compartment="cell" initialAmount="0"/>
      <species id="yfcM" compartment="cell" initialAmount="0"/>
      <species id="yfcN" compartment="cell" initialAmount="0"/>
      <species id="yfcO" compartment="cell" initialAmount="0"/>
      <species id="yfcP" compartment="cell" initialAmount="0"/>
      <species id="yfcQ" compartment="cell" initialAmount="0"/>
      <species id="yfcR" compartment="cell" initialAmount="0"/>
      <species id="yfcS" compartment="cell" initialAmount="0"/>
      <species id="yfcU" compartment="cell" initialAmount="0"/>
      <species id="yfcV" compartment="cell" initialAmount="0"/>
      <species id="yfcZ" compartment="cell" initialAmount="0"/>
      <species id="yfdC" compartment="cell" initialAmount="0"/>
      <species id="yfdE" compartment="cell" initialAmount="0"/>
      <species id="yfdF" compartment="cell" initialAmount="0"/>
      <species id="yfdG" compartment="cell" initialAmount="0"/>
      <species id="yfdH" compartment="cell" initialAmount="0"/>
      <species id="yfdI" compartment="cell" initialAmount="0"/>
      <species id="yfdK" compartment="cell" initialAmount="0"/>
      <species id="yfdL" compartment="cell" initialAmount="0"/>
      <species id="yfdM" compartment="cell" initialAmount="0"/>
      <species id="yfdN" compartment="cell" initialAmount="0"/>
      <species id="yfdO" compartment="cell" initialAmount="0"/>
      <species id="yfdP" compartment="cell" initialAmount="0"/>
      <species id="yfdQ" compartment="cell" initialAmount="0"/>
      <species id="yfdR" compartment="cell" initialAmount="0"/>
      <species id="yfdS" compartment="cell" initialAmount="0"/>
      <species id="yfdT" compartment="cell" initialAmount="0"/>
      <species id="yfdV" compartment="cell" initialAmount="0"/>
      <species id="yfdX" compartment="cell" initialAmount="0"/>
      <species id="yfdY" compartment="cell" initialAmount="0"/>
      <species id="yfdZ" compartment="cell" initialAmount="0"/>
      <species id="yfeA" compartment="cell" initialAmount="0"/>
      <species id="yfeH" compartment="cell" initialAmount="0"/>
      <species id="yfeK" compartment="cell" initialAmount="0"/>
      <species id="yfeN" compartment="cell" initialAmount="0"/>
      <species id="yfeO" compartment="cell" initialAmount="0"/>
      <species id="yfeS" compartment="cell" initialAmount="0"/>
      <species id="yfeW" compartment="cell" initialAmount="0"/>
      <species id="yfeX" compartment="cell" initialAmount="0"/>
      <species id="yfeY" compartment="cell" initialAmount="0"/>
      <species id="yfeZ" compartment="cell" initialAmount="0"/>
      <species id="yffB" compartment="cell" initialAmount="0"/>
      <species id="yffL" compartment="cell" initialAmount="0"/>
      <species id="yffM" compartment="cell" initialAmount="0"/>
      <species id="yffN" compartment="cell" initialAmount="0"/>
      <species id="yffO" compartment="cell" initialAmount="0"/>
      <species id="yffP" compartment="cell" initialAmount="0"/>
      <species id="yffQ" compartment="cell" initialAmount="0"/>
      <species id="yffR" compartment="cell" initialAmount="0"/>
      <species id="yffS" compartment="cell" initialAmount="0"/>
      <species id="yfgA" compartment="cell" initialAmount="0"/>
      <species id="yfgC" compartment="cell" initialAmount="0"/>
      <species id="yfgD" compartment="cell" initialAmount="0"/>
      <species id="yfgF" compartment="cell" initialAmount="0"/>
      <species id="yfgG" compartment="cell" initialAmount="0"/>
      <species id="yfgH" compartment="cell" initialAmount="0"/>
      <species id="yfgI" compartment="cell" initialAmount="0"/>
      <species id="yfgJ" compartment="cell" initialAmount="0"/>
      <species id="yfgM" compartment="cell" initialAmount="0"/>
      <species id="yfgO" compartment="cell" initialAmount="0"/>
      <species id="yfhB" compartment="cell" initialAmount="0"/>
      <species id="yfhD" compartment="cell" initialAmount="0"/>
      <species id="yfhG" compartment="cell" initialAmount="0"/>
      <species id="yfhK" compartment="cell" initialAmount="0"/>
      <species id="yfhL" compartment="cell" initialAmount="0"/>
      <species id="yfhM" compartment="cell" initialAmount="0"/>
      <species id="yfhR" compartment="cell" initialAmount="0"/>
      <species id="yfiB" compartment="cell" initialAmount="0"/>
      <species id="yfiC" compartment="cell" initialAmount="0"/>
      <species id="yfiD" compartment="cell" initialAmount="0"/>
      <species id="yfiF" compartment="cell" initialAmount="0"/>
      <species id="yfiH" compartment="cell" initialAmount="0"/>
      <species id="yfiL" compartment="cell" initialAmount="0"/>
      <species id="yfiM" compartment="cell" initialAmount="0"/>
      <species id="yfiN" compartment="cell" initialAmount="0"/>
      <species id="yfiP" compartment="cell" initialAmount="0"/>
      <species id="yfiQ" compartment="cell" initialAmount="0"/>
      <species id="yfiR" compartment="cell" initialAmount="0"/>
      <species id="yfjD" compartment="cell" initialAmount="0"/>
      <species id="yfjF" compartment="cell" initialAmount="0"/>
      <species id="yfjG" compartment="cell" initialAmount="0"/>
      <species id="yfjH" compartment="cell" initialAmount="0"/>
      <species id="yfjI" compartment="cell" initialAmount="0"/>
      <species id="yfjJ" compartment="cell" initialAmount="0"/>
      <species id="yfjK" compartment="cell" initialAmount="0"/>
      <species id="yfjL" compartment="cell" initialAmount="0"/>
      <species id="yfjM" compartment="cell" initialAmount="0"/>
      <species id="yfjO" compartment="cell" initialAmount="0"/>
      <species id="yfjP" compartment="cell" initialAmount="0"/>
      <species id="yfjQ" compartment="cell" initialAmount="0"/>
      <species id="yfjS" compartment="cell" initialAmount="0"/>
      <species id="yfjT" compartment="cell" initialAmount="0"/>
      <species id="yfjU" compartment="cell" initialAmount="0"/>
      <species id="yfjV" compartment="cell" initialAmount="0"/>
      <species id="yfjW" compartment="cell" initialAmount="0"/>
      <species id="yfjX" compartment="cell" initialAmount="0"/>
      <species id="yfjY" compartment="cell" initialAmount="0"/>
      <species id="yfjZ" compartment="cell" initialAmount="0"/>
      <species id="ygaC" compartment="cell" initialAmount="0"/>
      <species id="ygaD" compartment="cell" initialAmount="0"/>
      <species id="ygaF" compartment="cell" initialAmount="0"/>
      <species id="ygaH" compartment="cell" initialAmount="0"/>
      <species id="ygaM" compartment="cell" initialAmount="0"/>
      <species id="ygaP" compartment="cell" initialAmount="0"/>
      <species id="ygaQ" compartment="cell" initialAmount="0"/>
      <species id="ygaU" compartment="cell" initialAmount="0"/>
      <species id="ygaW" compartment="cell" initialAmount="0"/>
      <species id="ygaY" compartment="cell" initialAmount="0"/>
      <species id="ygaZ" compartment="cell" initialAmount="0"/>
      <species id="ygbA" compartment="cell" initialAmount="0"/>
      <species id="ygbE" compartment="cell" initialAmount="0"/>
      <species id="ygbF" compartment="cell" initialAmount="0"/>
      <species id="ygbJ" compartment="cell" initialAmount="0"/>
      <species id="ygbK" compartment="cell" initialAmount="0"/>
      <species id="ygbL" compartment="cell" initialAmount="0"/>
      <species id="ygbM" compartment="cell" initialAmount="0"/>
      <species id="ygbN" compartment="cell" initialAmount="0"/>
      <species id="ygbT" compartment="cell" initialAmount="0"/>
      <species id="ygcB" compartment="cell" initialAmount="0"/>
      <species id="ygcE" compartment="cell" initialAmount="0"/>
      <species id="ygcF" compartment="cell" initialAmount="0"/>
      <species id="ygcG" compartment="cell" initialAmount="0"/>
      <species id="ygcH" compartment="cell" initialAmount="0"/>
      <species id="ygcI" compartment="cell" initialAmount="0"/>
      <species id="ygcJ" compartment="cell" initialAmount="0"/>
      <species id="ygcK" compartment="cell" initialAmount="0"/>
      <species id="ygcL" compartment="cell" initialAmount="0"/>
      <species id="ygcN" compartment="cell" initialAmount="0"/>
      <species id="ygcO" compartment="cell" initialAmount="0"/>
      <species id="ygcP" compartment="cell" initialAmount="0"/>
      <species id="ygcQ" compartment="cell" initialAmount="0"/>
      <species id="ygcR" compartment="cell" initialAmount="0"/>
      <species id="ygcS" compartment="cell" initialAmount="0"/>
      <species id="ygcU" compartment="cell" initialAmount="0"/>
      <species id="ygcW" compartment="cell" initialAmount="0"/>
      <species id="ygdB" compartment="cell" initialAmount="0"/>
      <species id="ygdD" compartment="cell" initialAmount="0"/>
      <species id="ygdE" compartment="cell" initialAmount="0"/>
      <species id="ygdG" compartment="cell" initialAmount="0"/>
      <species id="ygdH" compartment="cell" initialAmount="0"/>
      <species id="ygdI" compartment="cell" initialAmount="0"/>
      <species id="ygdL" compartment="cell" initialAmount="0"/>
      <species id="ygdQ" compartment="cell" initialAmount="0"/>
      <species id="ygdR" compartment="cell" initialAmount="0"/>
      <species id="ygdT" compartment="cell" initialAmount="0"/>
      <species id="ygeA" compartment="cell" initialAmount="0"/>
      <species id="ygeF" compartment="cell" initialAmount="0"/>
      <species id="ygeG" compartment="cell" initialAmount="0"/>
      <species id="ygeH" compartment="cell" initialAmount="0"/>
      <species id="ygeI" compartment="cell" initialAmount="0"/>
      <species id="ygeN" compartment="cell" initialAmount="0"/>
      <species id="ygeO" compartment="cell" initialAmount="0"/>
      <species id="ygeQ" compartment="cell" initialAmount="0"/>
      <species id="ygeR" compartment="cell" initialAmount="0"/>
      <species id="ygeW" compartment="cell" initialAmount="0"/>
      <species id="ygeX" compartment="cell" initialAmount="0"/>
      <species id="ygeY" compartment="cell" initialAmount="0"/>
      <species id="ygfA" compartment="cell" initialAmount="0"/>
      <species id="ygfB" compartment="cell" initialAmount="0"/>
      <species id="ygfF" compartment="cell" initialAmount="0"/>
      <species id="ygfJ" compartment="cell" initialAmount="0"/>
      <species id="ygfK" compartment="cell" initialAmount="0"/>
      <species id="ygfM" compartment="cell" initialAmount="0"/>
      <species id="ygfO" compartment="cell" initialAmount="0"/>
      <species id="ygfQ" compartment="cell" initialAmount="0"/>
      <species id="ygfS" compartment="cell" initialAmount="0"/>
      <species id="ygfT" compartment="cell" initialAmount="0"/>
      <species id="ygfU" compartment="cell" initialAmount="0"/>
      <species id="ygfX" compartment="cell" initialAmount="0"/>
      <species id="ygfY" compartment="cell" initialAmount="0"/>
      <species id="ygfZ" compartment="cell" initialAmount="0"/>
      <species id="yggC" compartment="cell" initialAmount="0"/>
      <species id="yggE" compartment="cell" initialAmount="0"/>
      <species id="yggF" compartment="cell" initialAmount="0"/>
      <species id="yggI" compartment="cell" initialAmount="0"/>
      <species id="yggL" compartment="cell" initialAmount="0"/>
      <species id="yggM" compartment="cell" initialAmount="0"/>
      <species id="yggN" compartment="cell" initialAmount="0"/>
      <species id="yggP" compartment="cell" initialAmount="0"/>
      <species id="yggR" compartment="cell" initialAmount="0"/>
      <species id="yggS" compartment="cell" initialAmount="0"/>
      <species id="yggT" compartment="cell" initialAmount="0"/>
      <species id="yggU" compartment="cell" initialAmount="0"/>
      <species id="yggW" compartment="cell" initialAmount="0"/>
      <species id="yggX" compartment="cell" initialAmount="0"/>
      <species id="yghA" compartment="cell" initialAmount="0"/>
      <species id="yghB" compartment="cell" initialAmount="0"/>
      <species id="yghD" compartment="cell" initialAmount="0"/>
      <species id="yghE" compartment="cell" initialAmount="0"/>
      <species id="yghF" compartment="cell" initialAmount="0"/>
      <species id="yghG" compartment="cell" initialAmount="0"/>
      <species id="yghJ" compartment="cell" initialAmount="0"/>
      <species id="yghQ" compartment="cell" initialAmount="0"/>
      <species id="yghR" compartment="cell" initialAmount="0"/>
      <species id="yghS" compartment="cell" initialAmount="0"/>
      <species id="yghT" compartment="cell" initialAmount="0"/>
      <species id="yghU" compartment="cell" initialAmount="0"/>
      <species id="yghW" compartment="cell" initialAmount="0"/>
      <species id="yghX" compartment="cell" initialAmount="0"/>
      <species id="yghZ" compartment="cell" initialAmount="0"/>
      <species id="ygiB" compartment="cell" initialAmount="0"/>
      <species id="ygiC" compartment="cell" initialAmount="0"/>
      <species id="ygiD" compartment="cell" initialAmount="0"/>
      <species id="ygiF" compartment="cell" initialAmount="0"/>
      <species id="ygiH" compartment="cell" initialAmount="0"/>
      <species id="ygiL" compartment="cell" initialAmount="0"/>
      <species id="ygiN" compartment="cell" initialAmount="0"/>
      <species id="ygiQ" compartment="cell" initialAmount="0"/>
      <species id="ygiS" compartment="cell" initialAmount="0"/>
      <species id="ygiV" compartment="cell" initialAmount="0"/>
      <species id="ygiW" compartment="cell" initialAmount="0"/>
      <species id="ygiZ" compartment="cell" initialAmount="0"/>
      <species id="ygjD" compartment="cell" initialAmount="0"/>
      <species id="ygjG" compartment="cell" initialAmount="0"/>
      <species id="ygjH" compartment="cell" initialAmount="0"/>
      <species id="ygjI" compartment="cell" initialAmount="0"/>
      <species id="ygjJ" compartment="cell" initialAmount="0"/>
      <species id="ygjK" compartment="cell" initialAmount="0"/>
      <species id="ygjM" compartment="cell" initialAmount="0"/>
      <species id="ygjN" compartment="cell" initialAmount="0"/>
      <species id="ygjP" compartment="cell" initialAmount="0"/>
      <species id="ygjQ" compartment="cell" initialAmount="0"/>
      <species id="ygjR" compartment="cell" initialAmount="0"/>
      <species id="ygjV" compartment="cell" initialAmount="0"/>
      <species id="yhaB" compartment="cell" initialAmount="0"/>
      <species id="yhaC" compartment="cell" initialAmount="0"/>
      <species id="yhaH" compartment="cell" initialAmount="0"/>
      <species id="yhaI" compartment="cell" initialAmount="0"/>
      <species id="yhaK" compartment="cell" initialAmount="0"/>
      <species id="yhaL" compartment="cell" initialAmount="0"/>
      <species id="yhaM" compartment="cell" initialAmount="0"/>
      <species id="yhaO" compartment="cell" initialAmount="0"/>
      <species id="yhaV" compartment="cell" initialAmount="0"/>
      <species id="yhbC" compartment="cell" initialAmount="0"/>
      <species id="yhbE" compartment="cell" initialAmount="0"/>
      <species id="yhbJ" compartment="cell" initialAmount="0"/>
      <species id="yhbO" compartment="cell" initialAmount="0"/>
      <species id="yhbP" compartment="cell" initialAmount="0"/>
      <species id="yhbQ" compartment="cell" initialAmount="0"/>
      <species id="yhbS" compartment="cell" initialAmount="0"/>
      <species id="yhbT" compartment="cell" initialAmount="0"/>
      <species id="yhbU" compartment="cell" initialAmount="0"/>
      <species id="yhbV" compartment="cell" initialAmount="0"/>
      <species id="yhbW" compartment="cell" initialAmount="0"/>
      <species id="yhbX" compartment="cell" initialAmount="0"/>
      <species id="yhbY" compartment="cell" initialAmount="0"/>
      <species id="yhcA" compartment="cell" initialAmount="0"/>
      <species id="yhcB" compartment="cell" initialAmount="0"/>
      <species id="yhcC" compartment="cell" initialAmount="0"/>
      <species id="yhcD" compartment="cell" initialAmount="0"/>
      <species id="yhcE" compartment="cell" initialAmount="0"/>
      <species id="yhcF" compartment="cell" initialAmount="0"/>
      <species id="yhcG" compartment="cell" initialAmount="0"/>
      <species id="yhcH" compartment="cell" initialAmount="0"/>
      <species id="yhcM" compartment="cell" initialAmount="0"/>
      <species id="yhcN" compartment="cell" initialAmount="0"/>
      <species id="yhcO" compartment="cell" initialAmount="0"/>
      <species id="yhdE" compartment="cell" initialAmount="0"/>
      <species id="yhdH" compartment="cell" initialAmount="0"/>
      <species id="yhdJ" compartment="cell" initialAmount="0"/>
      <species id="yhdL" compartment="cell" initialAmount="0"/>
      <species id="yhdN" compartment="cell" initialAmount="0"/>
      <species id="yhdP" compartment="cell" initialAmount="0"/>
      <species id="yhdT" compartment="cell" initialAmount="0"/>
      <species id="yhdU" compartment="cell" initialAmount="0"/>
      <species id="yhdV" compartment="cell" initialAmount="0"/>
      <species id="yhdW" compartment="cell" initialAmount="0"/>
      <species id="yhdX" compartment="cell" initialAmount="0"/>
      <species id="yhdY" compartment="cell" initialAmount="0"/>
      <species id="yhdZ" compartment="cell" initialAmount="0"/>
      <species id="yheL" compartment="cell" initialAmount="0"/>
      <species id="yheM" compartment="cell" initialAmount="0"/>
      <species id="yheS" compartment="cell" initialAmount="0"/>
      <species id="yheT" compartment="cell" initialAmount="0"/>
      <species id="yheU" compartment="cell" initialAmount="0"/>
      <species id="yheV" compartment="cell" initialAmount="0"/>
      <species id="yhfA" compartment="cell" initialAmount="0"/>
      <species id="yhfG" compartment="cell" initialAmount="0"/>
      <species id="yhfK" compartment="cell" initialAmount="0"/>
      <species id="yhfL" compartment="cell" initialAmount="0"/>
      <species id="yhfS" compartment="cell" initialAmount="0"/>
      <species id="yhfT" compartment="cell" initialAmount="0"/>
      <species id="yhfU" compartment="cell" initialAmount="0"/>
      <species id="yhfW" compartment="cell" initialAmount="0"/>
      <species id="yhfX" compartment="cell" initialAmount="0"/>
      <species id="yhfY" compartment="cell" initialAmount="0"/>
      <species id="yhfZ" compartment="cell" initialAmount="0"/>
      <species id="yhgA" compartment="cell" initialAmount="0"/>
      <species id="yhgE" compartment="cell" initialAmount="0"/>
      <species id="yhgF" compartment="cell" initialAmount="0"/>
      <species id="yhgN" compartment="cell" initialAmount="0"/>
      <species id="yhhA" compartment="cell" initialAmount="0"/>
      <species id="yhhH" compartment="cell" initialAmount="0"/>
      <species id="yhhJ" compartment="cell" initialAmount="0"/>
      <species id="yhhK" compartment="cell" initialAmount="0"/>
      <species id="yhhL" compartment="cell" initialAmount="0"/>
      <species id="yhhM" compartment="cell" initialAmount="0"/>
      <species id="yhhN" compartment="cell" initialAmount="0"/>
      <species id="yhhQ" compartment="cell" initialAmount="0"/>
      <species id="yhhS" compartment="cell" initialAmount="0"/>
      <species id="yhhT" compartment="cell" initialAmount="0"/>
      <species id="yhhW" compartment="cell" initialAmount="0"/>
      <species id="yhhX" compartment="cell" initialAmount="0"/>
      <species id="yhhY" compartment="cell" initialAmount="0"/>
      <species id="yhhZ" compartment="cell" initialAmount="0"/>
      <species id="yhiD" compartment="cell" initialAmount="0"/>
      <species id="yhiI" compartment="cell" initialAmount="0"/>
      <species id="yhiJ" compartment="cell" initialAmount="0"/>
      <species id="yhiL" compartment="cell" initialAmount="0"/>
      <species id="yhiM" compartment="cell" initialAmount="0"/>
      <species id="yhiN" compartment="cell" initialAmount="0"/>
      <species id="yhiP" compartment="cell" initialAmount="0"/>
      <species id="yhiQ" compartment="cell" initialAmount="0"/>
      <species id="yhiR" compartment="cell" initialAmount="0"/>
      <species id="yhiS" compartment="cell" initialAmount="0"/>
      <species id="yhjA" compartment="cell" initialAmount="0"/>
      <species id="yhjD" compartment="cell" initialAmount="0"/>
      <species id="yhjE" compartment="cell" initialAmount="0"/>
      <species id="yhjG" compartment="cell" initialAmount="0"/>
      <species id="yhjH" compartment="cell" initialAmount="0"/>
      <species id="yhjJ" compartment="cell" initialAmount="0"/>
      <species id="yhjK" compartment="cell" initialAmount="0"/>
      <species id="yhjQ" compartment="cell" initialAmount="0"/>
      <species id="yhjR" compartment="cell" initialAmount="0"/>
      <species id="yhjV" compartment="cell" initialAmount="0"/>
      <species id="yhjX" compartment="cell" initialAmount="0"/>
      <species id="yhjY" compartment="cell" initialAmount="0"/>
      <species id="yiaA" compartment="cell" initialAmount="0"/>
      <species id="yiaB" compartment="cell" initialAmount="0"/>
      <species id="yiaC" compartment="cell" initialAmount="0"/>
      <species id="yiaD" compartment="cell" initialAmount="0"/>
      <species id="yiaF" compartment="cell" initialAmount="0"/>
      <species id="yiaG" compartment="cell" initialAmount="0"/>
      <species id="yiaK" compartment="cell" initialAmount="0"/>
      <species id="yiaL" compartment="cell" initialAmount="0"/>
      <species id="yiaM" compartment="cell" initialAmount="0"/>
      <species id="yiaN" compartment="cell" initialAmount="0"/>
      <species id="yiaO" compartment="cell" initialAmount="0"/>
      <species id="yiaT" compartment="cell" initialAmount="0"/>
      <species id="yiaV" compartment="cell" initialAmount="0"/>
      <species id="yiaW" compartment="cell" initialAmount="0"/>
      <species id="yiaY" compartment="cell" initialAmount="0"/>
      <species id="yibA" compartment="cell" initialAmount="0"/>
      <species id="yibD" compartment="cell" initialAmount="0"/>
      <species id="yibF" compartment="cell" initialAmount="0"/>
      <species id="yibG" compartment="cell" initialAmount="0"/>
      <species id="yibH" compartment="cell" initialAmount="0"/>
      <species id="yibI" compartment="cell" initialAmount="0"/>
      <species id="yibJ" compartment="cell" initialAmount="0"/>
      <species id="yibK" compartment="cell" initialAmount="0"/>
      <species id="yibL" compartment="cell" initialAmount="0"/>
      <species id="yibN" compartment="cell" initialAmount="0"/>
      <species id="yibQ" compartment="cell" initialAmount="0"/>
      <species id="yibT" compartment="cell" initialAmount="0"/>
      <species id="yibU" compartment="cell" initialAmount="0"/>
      <species id="yibV" compartment="cell" initialAmount="0"/>
      <species id="yicC" compartment="cell" initialAmount="0"/>
      <species id="yicE" compartment="cell" initialAmount="0"/>
      <species id="yicG" compartment="cell" initialAmount="0"/>
      <species id="yicH" compartment="cell" initialAmount="0"/>
      <species id="yicI" compartment="cell" initialAmount="0"/>
      <species id="yicJ" compartment="cell" initialAmount="0"/>
      <species id="yicL" compartment="cell" initialAmount="0"/>
      <species id="yicN" compartment="cell" initialAmount="0"/>
      <species id="yicO" compartment="cell" initialAmount="0"/>
      <species id="yicR" compartment="cell" initialAmount="0"/>
      <species id="yicS" compartment="cell" initialAmount="0"/>
      <species id="yicT" compartment="cell" initialAmount="0"/>
      <species id="yidA" compartment="cell" initialAmount="0"/>
      <species id="yidB" compartment="cell" initialAmount="0"/>
      <species id="yidC" compartment="cell" initialAmount="0"/>
      <species id="yidD" compartment="cell" initialAmount="0"/>
      <species id="yidE" compartment="cell" initialAmount="0"/>
      <species id="yidG" compartment="cell" initialAmount="0"/>
      <species id="yidH" compartment="cell" initialAmount="0"/>
      <species id="yidI" compartment="cell" initialAmount="0"/>
      <species id="yidJ" compartment="cell" initialAmount="0"/>
      <species id="yidK" compartment="cell" initialAmount="0"/>
      <species id="yidQ" compartment="cell" initialAmount="0"/>
      <species id="yidR" compartment="cell" initialAmount="0"/>
      <species id="yidX" compartment="cell" initialAmount="0"/>
      <species id="yieE" compartment="cell" initialAmount="0"/>
      <species id="yieF" compartment="cell" initialAmount="0"/>
      <species id="yieG" compartment="cell" initialAmount="0"/>
      <species id="yieH" compartment="cell" initialAmount="0"/>
      <species id="yieK" compartment="cell" initialAmount="0"/>
      <species id="yieL" compartment="cell" initialAmount="0"/>
      <species id="yieP" compartment="cell" initialAmount="0"/>
      <species id="yifB" compartment="cell" initialAmount="0"/>
      <species id="yifE" compartment="cell" initialAmount="0"/>
      <species id="yifK" compartment="cell" initialAmount="0"/>
      <species id="yifL" compartment="cell" initialAmount="0"/>
      <species id="yifN" compartment="cell" initialAmount="0"/>
      <species id="yigA" compartment="cell" initialAmount="0"/>
      <species id="yigB" compartment="cell" initialAmount="0"/>
      <species id="yigE" compartment="cell" initialAmount="0"/>
      <species id="yigF" compartment="cell" initialAmount="0"/>
      <species id="yigG" compartment="cell" initialAmount="0"/>
      <species id="yigI" compartment="cell" initialAmount="0"/>
      <species id="yigL" compartment="cell" initialAmount="0"/>
      <species id="yigM" compartment="cell" initialAmount="0"/>
      <species id="yigP" compartment="cell" initialAmount="0"/>
      <species id="yigZ" compartment="cell" initialAmount="0"/>
      <species id="yihA" compartment="cell" initialAmount="0"/>
      <species id="yihD" compartment="cell" initialAmount="0"/>
      <species id="yihF" compartment="cell" initialAmount="0"/>
      <species id="yihG" compartment="cell" initialAmount="0"/>
      <species id="yihI" compartment="cell" initialAmount="0"/>
      <species id="yihM" compartment="cell" initialAmount="0"/>
      <species id="yihN" compartment="cell" initialAmount="0"/>
      <species id="yihO" compartment="cell" initialAmount="0"/>
      <species id="yihP" compartment="cell" initialAmount="0"/>
      <species id="yihQ" compartment="cell" initialAmount="0"/>
      <species id="yihR" compartment="cell" initialAmount="0"/>
      <species id="yihS" compartment="cell" initialAmount="0"/>
      <species id="yihT" compartment="cell" initialAmount="0"/>
      <species id="yihU" compartment="cell" initialAmount="0"/>
      <species id="yihV" compartment="cell" initialAmount="0"/>
      <species id="yihX" compartment="cell" initialAmount="0"/>
      <species id="yihY" compartment="cell" initialAmount="0"/>
      <species id="yiiD" compartment="cell" initialAmount="0"/>
      <species id="yiiE" compartment="cell" initialAmount="0"/>
      <species id="yiiF" compartment="cell" initialAmount="0"/>
      <species id="yiiG" compartment="cell" initialAmount="0"/>
      <species id="yiiM" compartment="cell" initialAmount="0"/>
      <species id="yiiQ" compartment="cell" initialAmount="0"/>
      <species id="yiiR" compartment="cell" initialAmount="0"/>
      <species id="yiiS" compartment="cell" initialAmount="0"/>
      <species id="yiiU" compartment="cell" initialAmount="0"/>
      <species id="yiiX" compartment="cell" initialAmount="0"/>
      <species id="yijD" compartment="cell" initialAmount="0"/>
      <species id="yijE" compartment="cell" initialAmount="0"/>
      <species id="yijF" compartment="cell" initialAmount="0"/>
      <species id="yijP" compartment="cell" initialAmount="0"/>
      <species id="yjaA" compartment="cell" initialAmount="0"/>
      <species id="yjaB" compartment="cell" initialAmount="0"/>
      <species id="yjaG" compartment="cell" initialAmount="0"/>
      <species id="yjaH" compartment="cell" initialAmount="0"/>
      <species id="yjaZ" compartment="cell" initialAmount="0"/>
      <species id="yjbB" compartment="cell" initialAmount="0"/>
      <species id="yjbE" compartment="cell" initialAmount="0"/>
      <species id="yjbF" compartment="cell" initialAmount="0"/>
      <species id="yjbG" compartment="cell" initialAmount="0"/>
      <species id="yjbH" compartment="cell" initialAmount="0"/>
      <species id="yjbI" compartment="cell" initialAmount="0"/>
      <species id="yjbJ" compartment="cell" initialAmount="0"/>
      <species id="yjbL" compartment="cell" initialAmount="0"/>
      <species id="yjbM" compartment="cell" initialAmount="0"/>
      <species id="yjbQ" compartment="cell" initialAmount="0"/>
      <species id="yjbR" compartment="cell" initialAmount="0"/>
      <species id="yjbS" compartment="cell" initialAmount="0"/>
      <species id="yjbT" compartment="cell" initialAmount="0"/>
      <species id="yjcB" compartment="cell" initialAmount="0"/>
      <species id="yjcC" compartment="cell" initialAmount="0"/>
      <species id="yjcD" compartment="cell" initialAmount="0"/>
      <species id="yjcE" compartment="cell" initialAmount="0"/>
      <species id="yjcF" compartment="cell" initialAmount="0"/>
      <species id="yjcH" compartment="cell" initialAmount="0"/>
      <species id="yjcO" compartment="cell" initialAmount="0"/>
      <species id="yjcS" compartment="cell" initialAmount="0"/>
      <species id="yjcZ" compartment="cell" initialAmount="0"/>
      <species id="yjdA" compartment="cell" initialAmount="0"/>
      <species id="yjdC" compartment="cell" initialAmount="0"/>
      <species id="yjdF" compartment="cell" initialAmount="0"/>
      <species id="yjdI" compartment="cell" initialAmount="0"/>
      <species id="yjdJ" compartment="cell" initialAmount="0"/>
      <species id="yjdK" compartment="cell" initialAmount="0"/>
      <species id="yjdL" compartment="cell" initialAmount="0"/>
      <species id="yjdM" compartment="cell" initialAmount="0"/>
      <species id="yjdN" compartment="cell" initialAmount="0"/>
      <species id="yjdO" compartment="cell" initialAmount="0"/>
      <species id="yjdQ" compartment="cell" initialAmount="0"/>
      <species id="yjeE" compartment="cell" initialAmount="0"/>
      <species id="yjeF" compartment="cell" initialAmount="0"/>
      <species id="yjeH" compartment="cell" initialAmount="0"/>
      <species id="yjeI" compartment="cell" initialAmount="0"/>
      <species id="yjeJ" compartment="cell" initialAmount="0"/>
      <species id="yjeK" compartment="cell" initialAmount="0"/>
      <species id="yjeM" compartment="cell" initialAmount="0"/>
      <species id="yjeN" compartment="cell" initialAmount="0"/>
      <species id="yjeO" compartment="cell" initialAmount="0"/>
      <species id="yjeP" compartment="cell" initialAmount="0"/>
      <species id="yjeS" compartment="cell" initialAmount="0"/>
      <species id="yjeT" compartment="cell" initialAmount="0"/>
      <species id="yjfC" compartment="cell" initialAmount="0"/>
      <species id="yjfF" compartment="cell" initialAmount="0"/>
      <species id="yjfI" compartment="cell" initialAmount="0"/>
      <species id="yjfJ" compartment="cell" initialAmount="0"/>
      <species id="yjfK" compartment="cell" initialAmount="0"/>
      <species id="yjfL" compartment="cell" initialAmount="0"/>
      <species id="yjfM" compartment="cell" initialAmount="0"/>
      <species id="yjfN" compartment="cell" initialAmount="0"/>
      <species id="yjfO" compartment="cell" initialAmount="0"/>
      <species id="yjfP" compartment="cell" initialAmount="0"/>
      <species id="yjfY" compartment="cell" initialAmount="0"/>
      <species id="yjfZ" compartment="cell" initialAmount="0"/>
      <species id="yjgA" compartment="cell" initialAmount="0"/>
      <species id="yjgB" compartment="cell" initialAmount="0"/>
      <species id="yjgF" compartment="cell" initialAmount="0"/>
      <species id="yjgH" compartment="cell" initialAmount="0"/>
      <species id="yjgI" compartment="cell" initialAmount="0"/>
      <species id="yjgJ" compartment="cell" initialAmount="0"/>
      <species id="yjgK" compartment="cell" initialAmount="0"/>
      <species id="yjgL" compartment="cell" initialAmount="0"/>
      <species id="yjgM" compartment="cell" initialAmount="0"/>
      <species id="yjgN" compartment="cell" initialAmount="0"/>
      <species id="yjgP" compartment="cell" initialAmount="0"/>
      <species id="yjgQ" compartment="cell" initialAmount="0"/>
      <species id="yjgR" compartment="cell" initialAmount="0"/>
      <species id="yjgX" compartment="cell" initialAmount="0"/>
      <species id="yjgZ" compartment="cell" initialAmount="0"/>
      <species id="yjhB" compartment="cell" initialAmount="0"/>
      <species id="yjhC" compartment="cell" initialAmount="0"/>
      <species id="yjhD" compartment="cell" initialAmount="0"/>
      <species id="yjhE" compartment="cell" initialAmount="0"/>
      <species id="yjhF" compartment="cell" initialAmount="0"/>
      <species id="yjhG" compartment="cell" initialAmount="0"/>
      <species id="yjhH" compartment="cell" initialAmount="0"/>
      <species id="yjhP" compartment="cell" initialAmount="0"/>
      <species id="yjhQ" compartment="cell" initialAmount="0"/>
      <species id="yjhR" compartment="cell" initialAmount="0"/>
      <species id="yjhS" compartment="cell" initialAmount="0"/>
      <species id="yjhV" compartment="cell" initialAmount="0"/>
      <species id="yjhX" compartment="cell" initialAmount="0"/>
      <species id="yjhY" compartment="cell" initialAmount="0"/>
      <species id="yjiA" compartment="cell" initialAmount="0"/>
      <species id="yjiC" compartment="cell" initialAmount="0"/>
      <species id="yjiD" compartment="cell" initialAmount="0"/>
      <species id="yjiG" compartment="cell" initialAmount="0"/>
      <species id="yjiH" compartment="cell" initialAmount="0"/>
      <species id="yjiJ" compartment="cell" initialAmount="0"/>
      <species id="yjiK" compartment="cell" initialAmount="0"/>
      <species id="yjiL" compartment="cell" initialAmount="0"/>
      <species id="yjiM" compartment="cell" initialAmount="0"/>
      <species id="yjiN" compartment="cell" initialAmount="0"/>
      <species id="yjiP" compartment="cell" initialAmount="0"/>
      <species id="yjiS" compartment="cell" initialAmount="0"/>
      <species id="yjiT" compartment="cell" initialAmount="0"/>
      <species id="yjiV" compartment="cell" initialAmount="0"/>
      <species id="yjiX" compartment="cell" initialAmount="0"/>
      <species id="yjiY" compartment="cell" initialAmount="0"/>
      <species id="yjjA" compartment="cell" initialAmount="0"/>
      <species id="yjjB" compartment="cell" initialAmount="0"/>
      <species id="yjjG" compartment="cell" initialAmount="0"/>
      <species id="yjjI" compartment="cell" initialAmount="0"/>
      <species id="yjjK" compartment="cell" initialAmount="0"/>
      <species id="yjjL" compartment="cell" initialAmount="0"/>
      <species id="yjjN" compartment="cell" initialAmount="0"/>
      <species id="yjjP" compartment="cell" initialAmount="0"/>
      <species id="yjjU" compartment="cell" initialAmount="0"/>
      <species id="yjjV" compartment="cell" initialAmount="0"/>
      <species id="yjjW" compartment="cell" initialAmount="0"/>
      <species id="yjjX" compartment="cell" initialAmount="0"/>
      <species id="yjjY" compartment="cell" initialAmount="0"/>
      <species id="yjjZ" compartment="cell" initialAmount="0"/>
      <species id="yjtD" compartment="cell" initialAmount="0"/>
      <species id="ykfA" compartment="cell" initialAmount="0"/>
      <species id="ykfB" compartment="cell" initialAmount="0"/>
      <species id="ykfC" compartment="cell" initialAmount="0"/>
      <species id="ykfF" compartment="cell" initialAmount="0"/>
      <species id="ykfG" compartment="cell" initialAmount="0"/>
      <species id="ykfH" compartment="cell" initialAmount="0"/>
      <species id="ykfI" compartment="cell" initialAmount="0"/>
      <species id="ykfJ" compartment="cell" initialAmount="0"/>
      <species id="ykfK" compartment="cell" initialAmount="0"/>
      <species id="ykfM" compartment="cell" initialAmount="0"/>
      <species id="ykfN" compartment="cell" initialAmount="0"/>
      <species id="ykgB" compartment="cell" initialAmount="0"/>
      <species id="ykgC" compartment="cell" initialAmount="0"/>
      <species id="ykgE" compartment="cell" initialAmount="0"/>
      <species id="ykgF" compartment="cell" initialAmount="0"/>
      <species id="ykgG" compartment="cell" initialAmount="0"/>
      <species id="ykgH" compartment="cell" initialAmount="0"/>
      <species id="ykgI" compartment="cell" initialAmount="0"/>
      <species id="ykgJ" compartment="cell" initialAmount="0"/>
      <species id="ykgL" compartment="cell" initialAmount="0"/>
      <species id="ykgM" compartment="cell" initialAmount="0"/>
      <species id="ykgO" compartment="cell" initialAmount="0"/>
      <species id="ykgQ" compartment="cell" initialAmount="0"/>
      <species id="ykiA" compartment="cell" initialAmount="0"/>
      <species id="ylaB" compartment="cell" initialAmount="0"/>
      <species id="ylaC" compartment="cell" initialAmount="0"/>
      <species id="ylbA" compartment="cell" initialAmount="0"/>
      <species id="ylbE" compartment="cell" initialAmount="0"/>
      <species id="ylbF" compartment="cell" initialAmount="0"/>
      <species id="ylbH" compartment="cell" initialAmount="0"/>
      <species id="ylbI" compartment="cell" initialAmount="0"/>
      <species id="ylcG" compartment="cell" initialAmount="0"/>
      <species id="ylcH" compartment="cell" initialAmount="0"/>
      <species id="ylcI" compartment="cell" initialAmount="0"/>
      <species id="yliE" compartment="cell" initialAmount="0"/>
      <species id="yliF" compartment="cell" initialAmount="0"/>
      <species id="yliG" compartment="cell" initialAmount="0"/>
      <species id="yliI" compartment="cell" initialAmount="0"/>
      <species id="yliJ" compartment="cell" initialAmount="0"/>
      <species id="yliL" compartment="cell" initialAmount="0"/>
      <species id="ymbA" compartment="cell" initialAmount="0"/>
      <species id="ymcE" compartment="cell" initialAmount="0"/>
      <species id="ymdA" compartment="cell" initialAmount="0"/>
      <species id="ymdB" compartment="cell" initialAmount="0"/>
      <species id="ymdC" compartment="cell" initialAmount="0"/>
      <species id="ymdE" compartment="cell" initialAmount="0"/>
      <species id="ymdF" compartment="cell" initialAmount="0"/>
      <species id="ymfA" compartment="cell" initialAmount="0"/>
      <species id="ymfD" compartment="cell" initialAmount="0"/>
      <species id="ymfE" compartment="cell" initialAmount="0"/>
      <species id="ymfI" compartment="cell" initialAmount="0"/>
      <species id="ymfJ" compartment="cell" initialAmount="0"/>
      <species id="ymfK" compartment="cell" initialAmount="0"/>
      <species id="ymfM" compartment="cell" initialAmount="0"/>
      <species id="ymfO" compartment="cell" initialAmount="0"/>
      <species id="ymfP" compartment="cell" initialAmount="0"/>
      <species id="ymfQ" compartment="cell" initialAmount="0"/>
      <species id="ymfR" compartment="cell" initialAmount="0"/>
      <species id="ymfS" compartment="cell" initialAmount="0"/>
      <species id="ymgA" compartment="cell" initialAmount="0"/>
      <species id="ymgC" compartment="cell" initialAmount="0"/>
      <species id="ymgD" compartment="cell" initialAmount="0"/>
      <species id="ymgE" compartment="cell" initialAmount="0"/>
      <species id="ymgF" compartment="cell" initialAmount="0"/>
      <species id="ymgG" compartment="cell" initialAmount="0"/>
      <species id="ymgI" compartment="cell" initialAmount="0"/>
      <species id="ymgJ" compartment="cell" initialAmount="0"/>
      <species id="ymjA" compartment="cell" initialAmount="0"/>
      <species id="ymjC" compartment="cell" initialAmount="0"/>
      <species id="ynaA" compartment="cell" initialAmount="0"/>
      <species id="ynaI" compartment="cell" initialAmount="0"/>
      <species id="ynaJ" compartment="cell" initialAmount="0"/>
      <species id="ynaK" compartment="cell" initialAmount="0"/>
      <species id="ynbA" compartment="cell" initialAmount="0"/>
      <species id="ynbB" compartment="cell" initialAmount="0"/>
      <species id="ynbC" compartment="cell" initialAmount="0"/>
      <species id="ynbD" compartment="cell" initialAmount="0"/>
      <species id="ynbE" compartment="cell" initialAmount="0"/>
      <species id="yncA" compartment="cell" initialAmount="0"/>
      <species id="yncB" compartment="cell" initialAmount="0"/>
      <species id="yncD" compartment="cell" initialAmount="0"/>
      <species id="yncE" compartment="cell" initialAmount="0"/>
      <species id="yncG" compartment="cell" initialAmount="0"/>
      <species id="yncH" compartment="cell" initialAmount="0"/>
      <species id="yncI" compartment="cell" initialAmount="0"/>
      <species id="yncJ" compartment="cell" initialAmount="0"/>
      <species id="yncK" compartment="cell" initialAmount="0"/>
      <species id="yncL" compartment="cell" initialAmount="0"/>
      <species id="yncN" compartment="cell" initialAmount="0"/>
      <species id="yneE" compartment="cell" initialAmount="0"/>
      <species id="yneF" compartment="cell" initialAmount="0"/>
      <species id="yneG" compartment="cell" initialAmount="0"/>
      <species id="yneH" compartment="cell" initialAmount="0"/>
      <species id="yneK" compartment="cell" initialAmount="0"/>
      <species id="yneL" compartment="cell" initialAmount="0"/>
      <species id="yneM" compartment="cell" initialAmount="0"/>
      <species id="yneN" compartment="cell" initialAmount="0"/>
      <species id="ynfA" compartment="cell" initialAmount="0"/>
      <species id="ynfB" compartment="cell" initialAmount="0"/>
      <species id="ynfC" compartment="cell" initialAmount="0"/>
      <species id="ynfD" compartment="cell" initialAmount="0"/>
      <species id="ynfE" compartment="cell" initialAmount="0"/>
      <species id="ynfF" compartment="cell" initialAmount="0"/>
      <species id="ynfG" compartment="cell" initialAmount="0"/>
      <species id="ynfH" compartment="cell" initialAmount="0"/>
      <species id="ynfK" compartment="cell" initialAmount="0"/>
      <species id="ynfM" compartment="cell" initialAmount="0"/>
      <species id="ynfN" compartment="cell" initialAmount="0"/>
      <species id="ynfO" compartment="cell" initialAmount="0"/>
      <species id="ynhF" compartment="cell" initialAmount="0"/>
      <species id="ynhG" compartment="cell" initialAmount="0"/>
      <species id="yniA" compartment="cell" initialAmount="0"/>
      <species id="yniB" compartment="cell" initialAmount="0"/>
      <species id="yniC" compartment="cell" initialAmount="0"/>
      <species id="yniD" compartment="cell" initialAmount="0"/>
      <species id="ynjA" compartment="cell" initialAmount="0"/>
      <species id="ynjB" compartment="cell" initialAmount="0"/>
      <species id="ynjC" compartment="cell" initialAmount="0"/>
      <species id="ynjD" compartment="cell" initialAmount="0"/>
      <species id="ynjE" compartment="cell" initialAmount="0"/>
      <species id="ynjF" compartment="cell" initialAmount="0"/>
      <species id="ynjH" compartment="cell" initialAmount="0"/>
      <species id="ynjI" compartment="cell" initialAmount="0"/>
      <species id="yoaA" compartment="cell" initialAmount="0"/>
      <species id="yoaB" compartment="cell" initialAmount="0"/>
      <species id="yoaC" compartment="cell" initialAmount="0"/>
      <species id="yoaD" compartment="cell" initialAmount="0"/>
      <species id="yoaE" compartment="cell" initialAmount="0"/>
      <species id="yoaF" compartment="cell" initialAmount="0"/>
      <species id="yoaG" compartment="cell" initialAmount="0"/>
      <species id="yoaH" compartment="cell" initialAmount="0"/>
      <species id="yoaI" compartment="cell" initialAmount="0"/>
      <species id="yobA" compartment="cell" initialAmount="0"/>
      <species id="yobB" compartment="cell" initialAmount="0"/>
      <species id="yobD" compartment="cell" initialAmount="0"/>
      <species id="yobF" compartment="cell" initialAmount="0"/>
      <species id="yobH" compartment="cell" initialAmount="0"/>
      <species id="yodA" compartment="cell" initialAmount="0"/>
      <species id="yodB" compartment="cell" initialAmount="0"/>
      <species id="yodC" compartment="cell" initialAmount="0"/>
      <species id="yodD" compartment="cell" initialAmount="0"/>
      <species id="yoeA" compartment="cell" initialAmount="0"/>
      <species id="yoeB" compartment="cell" initialAmount="0"/>
      <species id="yoeF" compartment="cell" initialAmount="0"/>
      <species id="yoeG" compartment="cell" initialAmount="0"/>
      <species id="yohC" compartment="cell" initialAmount="0"/>
      <species id="yohD" compartment="cell" initialAmount="0"/>
      <species id="yohF" compartment="cell" initialAmount="0"/>
      <species id="yohJ" compartment="cell" initialAmount="0"/>
      <species id="yohK" compartment="cell" initialAmount="0"/>
      <species id="yohN" compartment="cell" initialAmount="0"/>
      <species id="yohO" compartment="cell" initialAmount="0"/>
      <species id="yojI" compartment="cell" initialAmount="0"/>
      <species id="yojO" compartment="cell" initialAmount="0"/>
      <species id="ypaA" compartment="cell" initialAmount="0"/>
      <species id="ypaB" compartment="cell" initialAmount="0"/>
      <species id="ypdA" compartment="cell" initialAmount="0"/>
      <species id="ypdB" compartment="cell" initialAmount="0"/>
      <species id="ypdE" compartment="cell" initialAmount="0"/>
      <species id="ypdF" compartment="cell" initialAmount="0"/>
      <species id="ypdI" compartment="cell" initialAmount="0"/>
      <species id="ypeA" compartment="cell" initialAmount="0"/>
      <species id="ypeB" compartment="cell" initialAmount="0"/>
      <species id="ypeC" compartment="cell" initialAmount="0"/>
      <species id="ypfG" compartment="cell" initialAmount="0"/>
      <species id="ypfH" compartment="cell" initialAmount="0"/>
      <species id="ypfI" compartment="cell" initialAmount="0"/>
      <species id="ypfJ" compartment="cell" initialAmount="0"/>
      <species id="ypfM" compartment="cell" initialAmount="0"/>
      <species id="ypfN" compartment="cell" initialAmount="0"/>
      <species id="yphA" compartment="cell" initialAmount="0"/>
      <species id="yphB" compartment="cell" initialAmount="0"/>
      <species id="yphC" compartment="cell" initialAmount="0"/>
      <species id="yphD" compartment="cell" initialAmount="0"/>
      <species id="yphE" compartment="cell" initialAmount="0"/>
      <species id="yphF" compartment="cell" initialAmount="0"/>
      <species id="yphG" compartment="cell" initialAmount="0"/>
      <species id="ypjA" compartment="cell" initialAmount="0"/>
      <species id="ypjC" compartment="cell" initialAmount="0"/>
      <species id="ypjD" compartment="cell" initialAmount="0"/>
      <species id="ypjF" compartment="cell" initialAmount="0"/>
      <species id="ypjI" compartment="cell" initialAmount="0"/>
      <species id="ypjJ" compartment="cell" initialAmount="0"/>
      <species id="yqaA" compartment="cell" initialAmount="0"/>
      <species id="yqaB" compartment="cell" initialAmount="0"/>
      <species id="yqaE" compartment="cell" initialAmount="0"/>
      <species id="yqcA" compartment="cell" initialAmount="0"/>
      <species id="yqcC" compartment="cell" initialAmount="0"/>
      <species id="yqcE" compartment="cell" initialAmount="0"/>
      <species id="yqeA" compartment="cell" initialAmount="0"/>
      <species id="yqeB" compartment="cell" initialAmount="0"/>
      <species id="yqeC" compartment="cell" initialAmount="0"/>
      <species id="yqeF" compartment="cell" initialAmount="0"/>
      <species id="yqeG" compartment="cell" initialAmount="0"/>
      <species id="yqeH" compartment="cell" initialAmount="0"/>
      <species id="yqeI" compartment="cell" initialAmount="0"/>
      <species id="yqeJ" compartment="cell" initialAmount="0"/>
      <species id="yqeK" compartment="cell" initialAmount="0"/>
      <species id="yqfA" compartment="cell" initialAmount="0"/>
      <species id="yqfB" compartment="cell" initialAmount="0"/>
      <species id="yqfE" compartment="cell" initialAmount="0"/>
      <species id="yqgA" compartment="cell" initialAmount="0"/>
      <species id="yqgB" compartment="cell" initialAmount="0"/>
      <species id="yqgC" compartment="cell" initialAmount="0"/>
      <species id="yqgD" compartment="cell" initialAmount="0"/>
      <species id="yqgE" compartment="cell" initialAmount="0"/>
      <species id="yqgF" compartment="cell" initialAmount="0"/>
      <species id="yqhA" compartment="cell" initialAmount="0"/>
      <species id="yqhD" compartment="cell" initialAmount="0"/>
      <species id="yqhG" compartment="cell" initialAmount="0"/>
      <species id="yqhH" compartment="cell" initialAmount="0"/>
      <species id="yqiA" compartment="cell" initialAmount="0"/>
      <species id="yqiB" compartment="cell" initialAmount="0"/>
      <species id="yqiC" compartment="cell" initialAmount="0"/>
      <species id="yqiG" compartment="cell" initialAmount="0"/>
      <species id="yqiH" compartment="cell" initialAmount="0"/>
      <species id="yqiI" compartment="cell" initialAmount="0"/>
      <species id="yqiJ" compartment="cell" initialAmount="0"/>
      <species id="yqiK" compartment="cell" initialAmount="0"/>
      <species id="yqjA" compartment="cell" initialAmount="0"/>
      <species id="yqjB" compartment="cell" initialAmount="0"/>
      <species id="yqjC" compartment="cell" initialAmount="0"/>
      <species id="yqjD" compartment="cell" initialAmount="0"/>
      <species id="yqjE" compartment="cell" initialAmount="0"/>
      <species id="yqjF" compartment="cell" initialAmount="0"/>
      <species id="yqjG" compartment="cell" initialAmount="0"/>
      <species id="yqjH" compartment="cell" initialAmount="0"/>
      <species id="yqjI" compartment="cell" initialAmount="0"/>
      <species id="yqjK" compartment="cell" initialAmount="0"/>
      <species id="yraH" compartment="cell" initialAmount="0"/>
      <species id="yraI" compartment="cell" initialAmount="0"/>
      <species id="yraJ" compartment="cell" initialAmount="0"/>
      <species id="yraK" compartment="cell" initialAmount="0"/>
      <species id="yraL" compartment="cell" initialAmount="0"/>
      <species id="yraM" compartment="cell" initialAmount="0"/>
      <species id="yraN" compartment="cell" initialAmount="0"/>
      <species id="yraP" compartment="cell" initialAmount="0"/>
      <species id="yraQ" compartment="cell" initialAmount="0"/>
      <species id="yraR" compartment="cell" initialAmount="0"/>
      <species id="yrbB" compartment="cell" initialAmount="0"/>
      <species id="yrbC" compartment="cell" initialAmount="0"/>
      <species id="yrbD" compartment="cell" initialAmount="0"/>
      <species id="yrbE" compartment="cell" initialAmount="0"/>
      <species id="yrbF" compartment="cell" initialAmount="0"/>
      <species id="yrbG" compartment="cell" initialAmount="0"/>
      <species id="yrbK" compartment="cell" initialAmount="0"/>
      <species id="yrbL" compartment="cell" initialAmount="0"/>
      <species id="yrdA" compartment="cell" initialAmount="0"/>
      <species id="yrdB" compartment="cell" initialAmount="0"/>
      <species id="yrdD" compartment="cell" initialAmount="0"/>
      <species id="yrfF" compartment="cell" initialAmount="0"/>
      <species id="yrfG" compartment="cell" initialAmount="0"/>
      <species id="yrhA" compartment="cell" initialAmount="0"/>
      <species id="yrhB" compartment="cell" initialAmount="0"/>
      <species id="yrhC" compartment="cell" initialAmount="0"/>
      <species id="yrhD" compartment="cell" initialAmount="0"/>
      <species id="ysaA" compartment="cell" initialAmount="0"/>
      <species id="ysaB" compartment="cell" initialAmount="0"/>
      <species id="ysaC" compartment="cell" initialAmount="0"/>
      <species id="ysaD" compartment="cell" initialAmount="0"/>
      <species id="ysgA" compartment="cell" initialAmount="0"/>
      <species id="ytcA" compartment="cell" initialAmount="0"/>
      <species id="ytfA" compartment="cell" initialAmount="0"/>
      <species id="ytfB" compartment="cell" initialAmount="0"/>
      <species id="ytfE" compartment="cell" initialAmount="0"/>
      <species id="ytfF" compartment="cell" initialAmount="0"/>
      <species id="ytfG" compartment="cell" initialAmount="0"/>
      <species id="ytfH" compartment="cell" initialAmount="0"/>
      <species id="ytfI" compartment="cell" initialAmount="0"/>
      <species id="ytfJ" compartment="cell" initialAmount="0"/>
      <species id="ytfK" compartment="cell" initialAmount="0"/>
      <species id="ytfL" compartment="cell" initialAmount="0"/>
      <species id="ytfM" compartment="cell" initialAmount="0"/>
      <species id="ytfN" compartment="cell" initialAmount="0"/>
      <species id="ytfP" compartment="cell" initialAmount="0"/>
      <species id="ytfQ" compartment="cell" initialAmount="0"/>
      <species id="ytfR" compartment="cell" initialAmount="0"/>
      <species id="ytfT" compartment="cell" initialAmount="0"/>
      <species id="ythA" compartment="cell" initialAmount="0"/>
      <species id="ytjA" compartment="cell" initialAmount="0"/>
      <species id="ytjB" compartment="cell" initialAmount="0"/>
      <species id="ytjC" compartment="cell" initialAmount="0"/>
      <species id="yzgL" compartment="cell" initialAmount="0"/>
      <species id="zapA" compartment="cell" initialAmount="0"/>
      <species id="zipA" compartment="cell" initialAmount="0"/>
      <species id="zitB" compartment="cell" initialAmount="0"/>
      <species id="zntA" compartment="cell" initialAmount="0"/>
      <species id="znuA" compartment="cell" initialAmount="0"/>
      <species id="znuB" compartment="cell" initialAmount="0"/>
      <species id="znuC" compartment="cell" initialAmount="0"/>
      <species id="zraP" compartment="cell" initialAmount="0"/>
      <species id="zraS" compartment="cell" initialAmount="0"/>
      <species id="zupT" compartment="cell" initialAmount="0"/>
      <species id="zwf" compartment="cell" initialAmount="0"/>
      <species id="twelve_ppd_R" compartment="cell" initialAmount="0"/>
      <species id="twelve_ppd_S" compartment="cell" initialAmount="0"/>
      <species id="fourteen_glucan" compartment="cell" initialAmount="0"/>
      <species id="fiveteen_dap" compartment="cell" initialAmount="0"/>
      <species id="twentythree_camp" compartment="cell" initialAmount="0"/>
      <species id="twentythree_ccmp" compartment="cell" initialAmount="0"/>
      <species id="twentythree_cgmp" compartment="cell" initialAmount="0"/>
      <species id="twentythree_cump" compartment="cell" initialAmount="0"/>
      <species id="twentythree_dappa" compartment="cell" initialAmount="0"/>
      <species id="twentysix_dap_M" compartment="cell" initialAmount="0"/>
      <species id="two_ddglcn" compartment="cell" initialAmount="0"/>
      <species id="thirtyfour_dhpac" compartment="cell" initialAmount="0"/>
      <species id="three_amp" compartment="cell" initialAmount="0"/>
      <species id="three_cmp" compartment="cell" initialAmount="0"/>
      <species id="three_gmp" compartment="cell" initialAmount="0"/>
      <species id="three_hcinnm" compartment="cell" initialAmount="0"/>
      <species id="three_hpppn" compartment="cell" initialAmount="0"/>
      <species id="three_ump" compartment="cell" initialAmount="0"/>
      <species id="four_abut" compartment="cell" initialAmount="0"/>
      <species id="four_hoxpacd" compartment="cell" initialAmount="0"/>
      <species id="five_dglcn" compartment="cell" initialAmount="0"/>
      <species id="LalaDgluMdapDala" compartment="cell" initialAmount="0"/>
      <species id="LalaDgluMdap" compartment="cell" initialAmount="0"/>
      <species id="ac" compartment="cell" initialAmount="0"/>
      <species id="acac" compartment="cell" initialAmount="0"/>
      <species id="acald" compartment="cell" initialAmount="0"/>
      <species id="acgal1p" compartment="cell" initialAmount="0"/>
      <species id="acgal" compartment="cell" initialAmount="0"/>
      <species id="acgam1p" compartment="cell" initialAmount="0"/>
      <species id="acgam" compartment="cell" initialAmount="0"/>
      <species id="acmana" compartment="cell" initialAmount="0"/>
      <species id="acmum" compartment="cell" initialAmount="0"/>
      <species id="acnam" compartment="cell" initialAmount="0"/>
      <species id="acolipa" compartment="cell" initialAmount="0"/>
      <species id="acser" compartment="cell" initialAmount="0"/>
      <species id="_ade" compartment="cell" initialAmount="0"/>
      <species id="adn" compartment="cell" initialAmount="0"/>
      <species id="adocbl" compartment="cell" initialAmount="0"/>
      <species id="ag" compartment="cell" initialAmount="0"/>
      <species id="agm" compartment="cell" initialAmount="0"/>
      <species id="akg" compartment="cell" initialAmount="0"/>
      <species id="ala_B" compartment="cell" initialAmount="0"/>
      <species id="ala_D" compartment="cell" initialAmount="0"/>
      <species id="ala_L" compartment="cell" initialAmount="0"/>
      <species id="alaala" compartment="cell" initialAmount="0"/>
      <species id="all_D" compartment="cell" initialAmount="0"/>
      <species id="alltn" compartment="cell" initialAmount="0"/>
      <species id="amp" compartment="cell" initialAmount="0"/>
      <species id="anhgm" compartment="cell" initialAmount="0"/>
      <species id="arab_L" compartment="cell" initialAmount="0"/>
      <species id="arbtn" compartment="cell" initialAmount="0"/>
      <species id="arbtn_fe3" compartment="cell" initialAmount="0"/>
      <species id="arg_L" compartment="cell" initialAmount="0"/>
      <species id="ascb_L" compartment="cell" initialAmount="0"/>
      <species id="asn_L" compartment="cell" initialAmount="0"/>
      <species id="aso3" compartment="cell" initialAmount="0"/>
      <species id="asp_L" compartment="cell" initialAmount="0"/>
      <species id="but" compartment="cell" initialAmount="0"/>
      <species id="butso3" compartment="cell" initialAmount="0"/>
      <species id="ca2" compartment="cell" initialAmount="0"/>
      <species id="cbi" compartment="cell" initialAmount="0"/>
      <species id="cbl1" compartment="cell" initialAmount="0"/>
      <species id="cd2" compartment="cell" initialAmount="0"/>
      <species id="cgly" compartment="cell" initialAmount="0"/>
      <species id="chol" compartment="cell" initialAmount="0"/>
      <species id="cit" compartment="cell" initialAmount="0"/>
      <species id="cl" compartment="cell" initialAmount="0"/>
      <species id="cmp" compartment="cell" initialAmount="0"/>
      <species id="co2" compartment="cell" initialAmount="0"/>
      <species id="cobalt2" compartment="cell" initialAmount="0"/>
      <species id="colipa" compartment="cell" initialAmount="0"/>
      <species id="cpgn" compartment="cell" initialAmount="0"/>
      <species id="cpgn_un" compartment="cell" initialAmount="0"/>
      <species id="crn" compartment="cell" initialAmount="0"/>
      <species id="csn" compartment="cell" initialAmount="0"/>
      <species id="cu2" compartment="cell" initialAmount="0"/>
      <species id="cu" compartment="cell" initialAmount="0"/>
      <species id="cyan" compartment="cell" initialAmount="0"/>
      <species id="cynt" compartment="cell" initialAmount="0"/>
      <species id="cys_D" compartment="cell" initialAmount="0"/>
      <species id="cys_L" compartment="cell" initialAmount="0"/>
      <species id="cytd" compartment="cell" initialAmount="0"/>
      <species id="dad_2" compartment="cell" initialAmount="0"/>
      <species id="damp" compartment="cell" initialAmount="0"/>
      <species id="dca" compartment="cell" initialAmount="0"/>
      <species id="dcmp" compartment="cell" initialAmount="0"/>
      <species id="dcyt" compartment="cell" initialAmount="0"/>
      <species id="ddca" compartment="cell" initialAmount="0"/>
      <species id="dgmp" compartment="cell" initialAmount="0"/>
      <species id="dgsn" compartment="cell" initialAmount="0"/>
      <species id="dha" compartment="cell" initialAmount="0"/>
      <species id="dimp" compartment="cell" initialAmount="0"/>
      <species id="din" compartment="cell" initialAmount="0"/>
      <species id="dms" compartment="cell" initialAmount="0"/>
      <species id="dmso" compartment="cell" initialAmount="0"/>
      <species id="dopa" compartment="cell" initialAmount="0"/>
      <species id="dtmp" compartment="cell" initialAmount="0"/>
      <species id="dump" compartment="cell" initialAmount="0"/>
      <species id="duri" compartment="cell" initialAmount="0"/>
      <species id="eca4colipa" compartment="cell" initialAmount="0"/>
      <species id="enlipa" compartment="cell" initialAmount="0"/>
      <species id="enter" compartment="cell" initialAmount="0"/>
      <species id="etha" compartment="cell" initialAmount="0"/>
      <species id="ethso3" compartment="cell" initialAmount="0"/>
      <species id="etoh" compartment="cell" initialAmount="0"/>
      <species id="f6p" compartment="cell" initialAmount="0"/>
      <species id="fald" compartment="cell" initialAmount="0"/>
      <species id="fe2" compartment="cell" initialAmount="0"/>
      <species id="fe3" compartment="cell" initialAmount="0"/>
      <species id="fe3dcit" compartment="cell" initialAmount="0"/>
      <species id="fe3dhbzs" compartment="cell" initialAmount="0"/>
      <species id="fe3hox" compartment="cell" initialAmount="0"/>
      <species id="fe3hox_un" compartment="cell" initialAmount="0"/>
      <species id="fecrm" compartment="cell" initialAmount="0"/>
      <species id="fecrm_un" compartment="cell" initialAmount="0"/>
      <species id="feenter" compartment="cell" initialAmount="0"/>
      <species id="feoxam" compartment="cell" initialAmount="0"/>
      <species id="feoxam_un" compartment="cell" initialAmount="0"/>
      <species id="for" compartment="cell" initialAmount="0"/>
      <species id="fru" compartment="cell" initialAmount="0"/>
      <species id="frulys" compartment="cell" initialAmount="0"/>
      <species id="fruur" compartment="cell" initialAmount="0"/>
      <species id="fuc_L" compartment="cell" initialAmount="0"/>
      <species id="fum" compartment="cell" initialAmount="0"/>
      <species id="g1p" compartment="cell" initialAmount="0"/>
      <species id="g3pc" compartment="cell" initialAmount="0"/>
      <species id="g3pe" compartment="cell" initialAmount="0"/>
      <species id="g3pg" compartment="cell" initialAmount="0"/>
      <species id="g3pi" compartment="cell" initialAmount="0"/>
      <species id="g3ps" compartment="cell" initialAmount="0"/>
      <species id="g6p" compartment="cell" initialAmount="0"/>
      <species id="gal1p" compartment="cell" initialAmount="0"/>
      <species id="gal_bD" compartment="cell" initialAmount="0"/>
      <species id="gal" compartment="cell" initialAmount="0"/>
      <species id="galct_D" compartment="cell" initialAmount="0"/>
      <species id="galctn_D" compartment="cell" initialAmount="0"/>
      <species id="galctn_L" compartment="cell" initialAmount="0"/>
      <species id="galt" compartment="cell" initialAmount="0"/>
      <species id="galur" compartment="cell" initialAmount="0"/>
      <species id="gam6p" compartment="cell" initialAmount="0"/>
      <species id="gam" compartment="cell" initialAmount="0"/>
      <species id="gbbtn" compartment="cell" initialAmount="0"/>
      <species id="gdp" compartment="cell" initialAmount="0"/>
      <species id="glc" compartment="cell" initialAmount="0"/>
      <species id="glcn" compartment="cell" initialAmount="0"/>
      <species id="glcr" compartment="cell" initialAmount="0"/>
      <species id="glcur1p" compartment="cell" initialAmount="0"/>
      <species id="glcur" compartment="cell" initialAmount="0"/>
      <species id="gln_L" compartment="cell" initialAmount="0"/>
      <species id="glu_L" compartment="cell" initialAmount="0"/>
      <species id="gly" compartment="cell" initialAmount="0"/>
      <species id="glyald" compartment="cell" initialAmount="0"/>
      <species id="glyb" compartment="cell" initialAmount="0"/>
      <species id="glyc2p" compartment="cell" initialAmount="0"/>
      <species id="glyc3p" compartment="cell" initialAmount="0"/>
      <species id="glyc_R" compartment="cell" initialAmount="0"/>
      <species id="glyc" compartment="cell" initialAmount="0"/>
      <species id="glyclt" compartment="cell" initialAmount="0"/>
      <species id="gmp" compartment="cell" initialAmount="0"/>
      <species id="gsn" compartment="cell" initialAmount="0"/>
      <species id="gthox" compartment="cell" initialAmount="0"/>
      <species id="gthrd" compartment="cell" initialAmount="0"/>
      <species id="gtp" compartment="cell" initialAmount="0"/>
      <species id="gua" compartment="cell" initialAmount="0"/>
      <species id="h2" compartment="cell" initialAmount="0"/>
      <species id="h2o2" compartment="cell" initialAmount="0"/>
      <species id="h2o" compartment="cell" initialAmount="0"/>
      <species id="h2s" compartment="cell" initialAmount="0"/>
      <species id="h" compartment="cell" initialAmount="0"/>
      <species id="hacolipa" compartment="cell" initialAmount="0"/>
      <species id="halipa" compartment="cell" initialAmount="0"/>
      <species id="hdca" compartment="cell" initialAmount="0"/>
      <species id="hdcea" compartment="cell" initialAmount="0"/>
      <species id="hg2" compartment="cell" initialAmount="0"/>
      <species id="his_L" compartment="cell" initialAmount="0"/>
      <species id="hom_L" compartment="cell" initialAmount="0"/>
      <species id="hxa" compartment="cell" initialAmount="0"/>
      <species id="hxan" compartment="cell" initialAmount="0"/>
      <species id="idon_L" compartment="cell" initialAmount="0"/>
      <species id="ile_L" compartment="cell" initialAmount="0"/>
      <species id="_imp" compartment="cell" initialAmount="0"/>
      <species id="indole" compartment="cell" initialAmount="0"/>
      <species id="inost" compartment="cell" initialAmount="0"/>
      <species id="ins" compartment="cell" initialAmount="0"/>
      <species id="isetac" compartment="cell" initialAmount="0"/>
      <species id="k" compartment="cell" initialAmount="0"/>
      <species id="kdo2lipid4" compartment="cell" initialAmount="0"/>
      <species id="lac_D" compartment="cell" initialAmount="0"/>
      <species id="lac_L" compartment="cell" initialAmount="0"/>
      <species id="lcts" compartment="cell" initialAmount="0"/>
      <species id="leu_L" compartment="cell" initialAmount="0"/>
      <species id="lipa_cold" compartment="cell" initialAmount="0"/>
      <species id="lipa" compartment="cell" initialAmount="0"/>
      <species id="lys_L" compartment="cell" initialAmount="0"/>
      <species id="lyx_L" compartment="cell" initialAmount="0"/>
      <species id="mal_D" compartment="cell" initialAmount="0"/>
      <species id="mal_L" compartment="cell" initialAmount="0"/>
      <species id="malt" compartment="cell" initialAmount="0"/>
      <species id="malthx" compartment="cell" initialAmount="0"/>
      <species id="maltpt" compartment="cell" initialAmount="0"/>
      <species id="malttr" compartment="cell" initialAmount="0"/>
      <species id="maltttr" compartment="cell" initialAmount="0"/>
      <species id="man6p" compartment="cell" initialAmount="0"/>
      <species id="man" compartment="cell" initialAmount="0"/>
      <species id="manglyc" compartment="cell" initialAmount="0"/>
      <species id="melib" compartment="cell" initialAmount="0"/>
      <species id="met_D" compartment="cell" initialAmount="0"/>
      <species id="met_L" compartment="cell" initialAmount="0"/>
      <species id="metsox_R_L" compartment="cell" initialAmount="0"/>
      <species id="metsox_S_L" compartment="cell" initialAmount="0"/>
      <species id="mg2" compartment="cell" initialAmount="0"/>
      <species id="minohp" compartment="cell" initialAmount="0"/>
      <species id="mmet" compartment="cell" initialAmount="0"/>
      <species id="mn2" compartment="cell" initialAmount="0"/>
      <species id="mnl" compartment="cell" initialAmount="0"/>
      <species id="mobd" compartment="cell" initialAmount="0"/>
      <species id="mso3" compartment="cell" initialAmount="0"/>
      <species id="n2o" compartment="cell" initialAmount="0"/>
      <species id="na1" compartment="cell" initialAmount="0"/>
      <species id="_nac" compartment="cell" initialAmount="0"/>
      <species id="nh4" compartment="cell" initialAmount="0"/>
      <species id="ni2" compartment="cell" initialAmount="0"/>
      <species id="nmn" compartment="cell" initialAmount="0"/>
      <species id="no2" compartment="cell" initialAmount="0"/>
      <species id="no3" compartment="cell" initialAmount="0"/>
      <species id="no" compartment="cell" initialAmount="0"/>
      <species id="o16a4colipa" compartment="cell" initialAmount="0"/>
      <species id="o2" compartment="cell" initialAmount="0"/>
      <species id="o2s" compartment="cell" initialAmount="0"/>
      <species id="ocdca" compartment="cell" initialAmount="0"/>
      <species id="ocdcea" compartment="cell" initialAmount="0"/>
      <species id="octa" compartment="cell" initialAmount="0"/>
      <species id="_orn" compartment="cell" initialAmount="0"/>
      <species id="orot" compartment="cell" initialAmount="0"/>
      <species id="pacald" compartment="cell" initialAmount="0"/>
      <species id="peamn" compartment="cell" initialAmount="0"/>
      <species id="phe_L" compartment="cell" initialAmount="0"/>
      <species id="pheme" compartment="cell" initialAmount="0"/>
      <species id="pi" compartment="cell" initialAmount="0"/>
      <species id="pnto_R" compartment="cell" initialAmount="0"/>
      <species id="_ppa" compartment="cell" initialAmount="0"/>
      <species id="ppal" compartment="cell" initialAmount="0"/>
      <species id="pppn" compartment="cell" initialAmount="0"/>
      <species id="ppt" compartment="cell" initialAmount="0"/>
      <species id="pro_L" compartment="cell" initialAmount="0"/>
      <species id="progly" compartment="cell" initialAmount="0"/>
      <species id="psclys" compartment="cell" initialAmount="0"/>
      <species id="pser_L" compartment="cell" initialAmount="0"/>
      <species id="ptrc" compartment="cell" initialAmount="0"/>
      <species id="pyr" compartment="cell" initialAmount="0"/>
      <species id="r5p" compartment="cell" initialAmount="0"/>
      <species id="rib_D" compartment="cell" initialAmount="0"/>
      <species id="rmn" compartment="cell" initialAmount="0"/>
      <species id="sbt_D" compartment="cell" initialAmount="0"/>
      <species id="ser_D" compartment="cell" initialAmount="0"/>
      <species id="ser_L" compartment="cell" initialAmount="0"/>
      <species id="skm" compartment="cell" initialAmount="0"/>
      <species id="so2" compartment="cell" initialAmount="0"/>
      <species id="so3" compartment="cell" initialAmount="0"/>
      <species id="so4" compartment="cell" initialAmount="0"/>
      <species id="spmd" compartment="cell" initialAmount="0"/>
      <species id="succ" compartment="cell" initialAmount="0"/>
      <species id="sucr" compartment="cell" initialAmount="0"/>
      <species id="sulfac" compartment="cell" initialAmount="0"/>
      <species id="tartr_L" compartment="cell" initialAmount="0"/>
      <species id="taur" compartment="cell" initialAmount="0"/>
      <species id="tcynt" compartment="cell" initialAmount="0"/>
      <species id="thm" compartment="cell" initialAmount="0"/>
      <species id="thr_L" compartment="cell" initialAmount="0"/>
      <species id="thrp" compartment="cell" initialAmount="0"/>
      <species id="thym" compartment="cell" initialAmount="0"/>
      <species id="thymd" compartment="cell" initialAmount="0"/>
      <species id="tma" compartment="cell" initialAmount="0"/>
      <species id="tmao" compartment="cell" initialAmount="0"/>
      <species id="tre" compartment="cell" initialAmount="0"/>
      <species id="trp_L" compartment="cell" initialAmount="0"/>
      <species id="tsul" compartment="cell" initialAmount="0"/>
      <species id="ttdca" compartment="cell" initialAmount="0"/>
      <species id="ttdcea" compartment="cell" initialAmount="0"/>
      <species id="tungs" compartment="cell" initialAmount="0"/>
      <species id="tym" compartment="cell" initialAmount="0"/>
      <species id="tyr_L" compartment="cell" initialAmount="0"/>
      <species id="tyrp" compartment="cell" initialAmount="0"/>
      <species id="uacgam" compartment="cell" initialAmount="0"/>
      <species id="udpacgal" compartment="cell" initialAmount="0"/>
      <species id="udpg" compartment="cell" initialAmount="0"/>
      <species id="udpgal" compartment="cell" initialAmount="0"/>
      <species id="udpglcur" compartment="cell" initialAmount="0"/>
      <species id="ump" compartment="cell" initialAmount="0"/>
      <species id="ura" compartment="cell" initialAmount="0"/>
      <species id="urea" compartment="cell" initialAmount="0"/>
      <species id="uri" compartment="cell" initialAmount="0"/>
      <species id="val_L" compartment="cell" initialAmount="0"/>
      <species id="xan" compartment="cell" initialAmount="0"/>
      <species id="xmp" compartment="cell" initialAmount="0"/>
      <species id="xtsn" compartment="cell" initialAmount="0"/>
      <species id="xyl_D" compartment="cell" initialAmount="0"/>
      <species id="xylu_L" compartment="cell" initialAmount="0"/>
      <species id="zn2" compartment="cell" initialAmount="0"/>
    </listOfSpecies>
    <listOfReactions>
      <reaction id="J0" reversible="false">
        <listOfReactants>
            <speciesReference species="aaeR" stoichiometry="0"/>
        </listOfReactants>
        <listOfProducts>
            <speciesReference species="aaeR" stoichiometry="1"/>
        </listOfProducts>
        <kineticLaw>
          <math xmlns="http://www.w3.org/1998/Math/MathML">
            <apply>
              <plus />
                <ci>alpha</ci>
                <apply>
                  <times />
                    <ci>delta</ci>
                    <ci>aaeR</ci>
                </apply>
            </apply>
          </math>
          <listOfParameters>
            <parameter id="alpha" value="8.1846"/>
            <parameter id="delta" value="-1"/>
          </listOfParameters>
        </kineticLaw>
      </reaction>
      <reaction id="J1" reversible="false">
        <listOfReactants>
            <speciesReference species="acrR" stoichiometry="0"/>
        </listOfReactants>
        <listOfProducts>
            <speciesReference species="acrR" stoichiometry="1"/>
        </listOfProducts>
        <kineticLaw>
          <math xmlns="http://www.w3.org/1998/Math/MathML">
            <apply>
              <plus />
                <ci>alpha</ci>
                <apply>
                  <times />
                    <ci>delta</ci>
                    <ci>acrR</ci>
                </apply>
            </apply>
          </math>
          <listOfParameters>
            <parameter id="alpha" value="7.6349"/>
            <parameter id="delta" value="-1"/>
          </listOfParameters>
        </kineticLaw>
      </reaction>
      <reaction id="J2" reversible="false">
        <listOfReactants>
            <speciesReference species="ada" stoichiometry="0"/>
        </listOfReactants>
        <listOfProducts>
            <speciesReference species="ada" stoichiometry="1"/>
        </listOfProducts>
        <kineticLaw>
          <math xmlns="http://www.w3.org/1998/Math/MathML">
            <apply>
              <plus />
                <ci>alpha</ci>
                <apply>
                  <times />
                    <ci>delta</ci>
                    <ci>ada</ci>
                </apply>
            </apply>
          </math>
          <listOfParameters>
            <parameter id="alpha" value="8.3339"/>
            <parameter id="delta" value="-1"/>
          </listOfParameters>
        </kineticLaw>
      </reaction>
      <reaction id="J3" reversible="false">
        <listOfReactants>
            <speciesReference species="adiY" stoichiometry="0"/>
        </listOfReactants>
        <listOfProducts>
            <speciesReference species="adiY" stoichiometry="1"/>
        </listOfProducts>
        <kineticLaw>
          <math xmlns="http://www.w3.org/1998/Math/MathML">
            <apply>
              <plus />
                <ci>alpha</ci>
                <apply>
                  <times />
                    <ci>delta</ci>
                    <ci>adiY</ci>
                </apply>
            </apply>
          </math>
          <listOfParameters>
            <parameter id="alpha" value="6.261"/>
            <parameter id="delta" value="-1"/>
          </listOfParameters>
        </kineticLaw>
      </reaction>
      <reaction id="J4" reversible="false">
        <listOfReactants>
            <speciesReference species="agaR" stoichiometry="0"/>
        </listOfReactants>
        <listOfProducts>
            <speciesReference species="agaR" stoichiometry="1"/>
        </listOfProducts>
        <kineticLaw>
          <math xmlns="http://www.w3.org/1998/Math/MathML">
            <apply>
              <plus />
                <ci>alpha</ci>
                <apply>
                  <times />
                    <ci>delta</ci>
                    <ci>agaR</ci>
                </apply>
            </apply>
          </math>
          <listOfParameters>
            <parameter id="alpha" value="9.6265"/>
            <parameter id="delta" value="-1"/>
          </listOfParameters>
        </kineticLaw>
      </reaction>
      <reaction id="J5" reversible="false">
        <listOfReactants>
            <speciesReference species="alaS" stoichiometry="0"/>
        </listOfReactants>
        <listOfProducts>
            <speciesReference species="alaS" stoichiometry="1"/>
        </listOfProducts>
        <kineticLaw>
          <math xmlns="http://www.w3.org/1998/Math/MathML">
            <apply>
              <plus />
                <ci>alpha</ci>
                <apply>
                  <times />
                    <ci>delta</ci>
                    <ci>alaS</ci>
                </apply>
            </apply>
          </math>
          <listOfParameters>
            <parameter id="alpha" value="11.3457"/>
            <parameter id="delta" value="-1"/>
          </listOfParameters>
        </kineticLaw>
      </reaction>
      <reaction id="J6" reversible="false">
        <listOfReactants>
            <speciesReference species="allR" stoichiometry="0"/>
            <speciesReference species="alltn" stoichiometry="0"/>
        </listOfReactants>
        <listOfProducts>
            <speciesReference species="allR" stoichiometry="1"/>
        </listOfProducts>
        <kineticLaw>
          <math xmlns="http://www.w3.org/1998/Math/MathML">
            <apply>
              <plus/>
                <ci>alpha</ci>
                <apply>
                  <times/>
                    <ci>beta_alltn</ci>
                    <ci>alltn</ci>
                </apply>
                <apply>
                  <times/>
                    <ci>delta</ci>
                    <ci>allR</ci>
                </apply>
            </apply>
          </math>
          <listOfParameters>
            <parameter id="alpha" value="9.9941"/>
            <parameter id="beta_alltn" value="0"/>
            <parameter id="delta" value="-1"/>
          </listOfParameters>
        </kineticLaw>
      </reaction>
      <reaction id="J7" reversible="false">
        <listOfReactants>
            <speciesReference species="allS" stoichiometry="0"/>
            <speciesReference species="crp" stoichiometry="0"/>
            <speciesReference species="fnr" stoichiometry="0"/>
        </listOfReactants>
        <listOfProducts>
            <speciesReference species="allS" stoichiometry="1"/>
        </listOfProducts>
        <kineticLaw>
          <math xmlns="http://www.w3.org/1998/Math/MathML">
            <apply>
              <plus/>
                <ci>alpha</ci>
                <apply>
                  <times/>
                    <ci>beta_crp</ci>
                    <ci>crp</ci>
                </apply>
                <apply>
                  <times/>
                    <ci>beta_fnr</ci>
                    <ci>fnr</ci>
                </apply>
                <apply>
                  <times/>
                    <ci>delta</ci>
                    <ci>allS</ci>
                </apply>
            </apply>
          </math>
          <listOfParameters>
            <parameter id="alpha" value="6.2452"/>
            <parameter id="beta_crp" value="0.4144"/>
            <parameter id="beta_fnr" value="-0.2437"/>
            <parameter id="delta" value="-1"/>
          </listOfParameters>
        </kineticLaw>
      </reaction>
      <reaction id="J8" reversible="false">
        <listOfReactants>
            <speciesReference species="alpA" stoichiometry="0"/>
        </listOfReactants>
        <listOfProducts>
            <speciesReference species="alpA" stoichiometry="1"/>
        </listOfProducts>
        <kineticLaw>
          <math xmlns="http://www.w3.org/1998/Math/MathML">
            <apply>
              <plus />
                <ci>alpha</ci>
                <apply>
                  <times />
                    <ci>delta</ci>
                    <ci>alpA</ci>
                </apply>
            </apply>
          </math>
          <listOfParameters>
            <parameter id="alpha" value="6.961"/>
            <parameter id="delta" value="-1"/>
          </listOfParameters>
        </kineticLaw>
      </reaction>
      <reaction id="J9" reversible="false">
        <listOfReactants>
            <speciesReference species="alsK" stoichiometry="0"/>
        </listOfReactants>
        <listOfProducts>
            <speciesReference species="alsK" stoichiometry="1"/>
        </listOfProducts>
        <kineticLaw>
          <math xmlns="http://www.w3.org/1998/Math/MathML">
            <apply>
              <plus />
                <ci>alpha</ci>
                <apply>
                  <times />
                    <ci>delta</ci>
                    <ci>alsK</ci>
                </apply>
            </apply>
          </math>
          <listOfParameters>
            <parameter id="alpha" value="7.9258"/>
            <parameter id="delta" value="-1"/>
          </listOfParameters>
        </kineticLaw>
      </reaction>
      <reaction id="J10" reversible="false">
        <listOfReactants>
            <speciesReference species="appY" stoichiometry="0"/>
            <speciesReference species="alpA" stoichiometry="0"/>
        </listOfReactants>
        <listOfProducts>
            <speciesReference species="appY" stoichiometry="1"/>
        </listOfProducts>
        <kineticLaw>
          <math xmlns="http://www.w3.org/1998/Math/MathML">
            <apply>
              <plus/>
                <ci>alpha</ci>
                <apply>
                  <times/>
                    <ci>beta_alpA</ci>
                    <ci>alpA</ci>
                </apply>
                <apply>
                  <times/>
                    <ci>delta</ci>
                    <ci>appY</ci>
                </apply>
            </apply>
          </math>
          <listOfParameters>
            <parameter id="alpha" value="0.3093"/>
            <parameter id="beta_alpA" value="0.629"/>
            <parameter id="delta" value="-1"/>
          </listOfParameters>
        </kineticLaw>
      </reaction>
      <reaction id="J11" reversible="false">
        <listOfReactants>
            <speciesReference species="araC" stoichiometry="0"/>
            <speciesReference species="dpiA" stoichiometry="0"/>
            <speciesReference species="hns" stoichiometry="0"/>
        </listOfReactants>
        <listOfProducts>
            <speciesReference species="araC" stoichiometry="1"/>
        </listOfProducts>
        <kineticLaw>
          <math xmlns="http://www.w3.org/1998/Math/MathML">
            <apply>
              <plus/>
                <ci>alpha</ci>
                <apply>
                  <times/>
                    <ci>beta_dpiA</ci>
                    <ci>dpiA</ci>
                </apply>
                <apply>
                  <times/>
                    <ci>beta_hns</ci>
                    <ci>hns</ci>
                </apply>
                <apply>
                  <times/>
                    <ci>delta</ci>
                    <ci>araC</ci>
                </apply>
            </apply>
          </math>
          <listOfParameters>
            <parameter id="alpha" value="2.9296"/>
            <parameter id="beta_dpiA" value="0.2411"/>
            <parameter id="beta_hns" value="0.0249"/>
            <parameter id="delta" value="-1"/>
          </listOfParameters>
        </kineticLaw>
      </reaction>
      <reaction id="J12" reversible="false">
        <listOfReactants>
            <speciesReference species="arcA" stoichiometry="0"/>
            <speciesReference species="yheN" stoichiometry="0"/>
        </listOfReactants>
        <listOfProducts>
            <speciesReference species="arcA" stoichiometry="1"/>
        </listOfProducts>
        <kineticLaw>
          <math xmlns="http://www.w3.org/1998/Math/MathML">
            <apply>
              <plus/>
                <ci>alpha</ci>
                <apply>
                  <times/>
                    <ci>beta_yheN</ci>
                    <ci>yheN</ci>
                </apply>
                <apply>
                  <times/>
                    <ci>delta</ci>
                    <ci>arcA</ci>
                </apply>
            </apply>
          </math>
          <listOfParameters>
            <parameter id="alpha" value="1.6313"/>
            <parameter id="beta_yheN" value="0.9934"/>
            <parameter id="delta" value="-1"/>
          </listOfParameters>
        </kineticLaw>
      </reaction>
      <reaction id="J13" reversible="false">
        <listOfReactants>
            <speciesReference species="argP" stoichiometry="0"/>
            <speciesReference species="yafC" stoichiometry="0"/>
        </listOfReactants>
        <listOfProducts>
            <speciesReference species="argP" stoichiometry="1"/>
        </listOfProducts>
        <kineticLaw>
          <math xmlns="http://www.w3.org/1998/Math/MathML">
            <apply>
              <plus/>
                <ci>alpha</ci>
                <apply>
                  <times/>
                    <ci>beta_yafC</ci>
                    <ci>yafC</ci>
                </apply>
                <apply>
                  <times/>
                    <ci>delta</ci>
                    <ci>argP</ci>
                </apply>
            </apply>
          </math>
          <listOfParameters>
            <parameter id="alpha" value="2.6753"/>
            <parameter id="beta_yafC" value="0.6604"/>
            <parameter id="delta" value="-1"/>
          </listOfParameters>
        </kineticLaw>
      </reaction>
      <reaction id="J14" reversible="false">
        <listOfReactants>
            <speciesReference species="argR" stoichiometry="0"/>
            <speciesReference species="arg_L" stoichiometry="0"/>
        </listOfReactants>
        <listOfProducts>
            <speciesReference species="argR" stoichiometry="1"/>
        </listOfProducts>
        <kineticLaw>
          <math xmlns="http://www.w3.org/1998/Math/MathML">
            <apply>
              <plus/>
                <ci>alpha</ci>
                <apply>
                  <times/>
                    <ci>beta_arg_L</ci>
                    <ci>arg_L</ci>
                </apply>
                <apply>
                  <times/>
                    <ci>delta</ci>
                    <ci>argR</ci>
                </apply>
            </apply>
          </math>
          <listOfParameters>
            <parameter id="alpha" value="9.4527"/>
            <parameter id="beta_arg_L" value="0"/>
            <parameter id="delta" value="-1"/>
          </listOfParameters>
        </kineticLaw>
      </reaction>
      <reaction id="J15" reversible="false">
        <listOfReactants>
            <speciesReference species="arsR" stoichiometry="0"/>
        </listOfReactants>
        <listOfProducts>
            <speciesReference species="arsR" stoichiometry="1"/>
        </listOfProducts>
        <kineticLaw>
          <math xmlns="http://www.w3.org/1998/Math/MathML">
            <apply>
              <plus />
                <ci>alpha</ci>
                <apply>
                  <times />
                    <ci>delta</ci>
                    <ci>arsR</ci>
                </apply>
            </apply>
          </math>
          <listOfParameters>
            <parameter id="alpha" value="8.1441"/>
            <parameter id="delta" value="-1"/>
          </listOfParameters>
        </kineticLaw>
      </reaction>
      <reaction id="J16" reversible="false">
        <listOfReactants>
            <speciesReference species="ascG" stoichiometry="0"/>
        </listOfReactants>
        <listOfProducts>
            <speciesReference species="ascG" stoichiometry="1"/>
        </listOfProducts>
        <kineticLaw>
          <math xmlns="http://www.w3.org/1998/Math/MathML">
            <apply>
              <plus />
                <ci>alpha</ci>
                <apply>
                  <times />
                    <ci>delta</ci>
                    <ci>ascG</ci>
                </apply>
            </apply>
          </math>
          <listOfParameters>
            <parameter id="alpha" value="8.4606"/>
            <parameter id="delta" value="-1"/>
          </listOfParameters>
        </kineticLaw>
      </reaction>
      <reaction id="J17" reversible="false">
        <listOfReactants>
            <speciesReference species="aslB" stoichiometry="0"/>
            <speciesReference species="crp" stoichiometry="0"/>
            <speciesReference species="fnr" stoichiometry="0"/>
            <speciesReference species="hns" stoichiometry="0"/>
            <speciesReference species="narL" stoichiometry="0"/>
        </listOfReactants>
        <listOfProducts>
            <speciesReference species="aslB" stoichiometry="1"/>
        </listOfProducts>
        <kineticLaw>
          <math xmlns="http://www.w3.org/1998/Math/MathML">
            <apply>
              <plus/>
                <ci>alpha</ci>
                <apply>
                  <times/>
                    <ci>beta_crp</ci>
                    <ci>crp</ci>
                </apply>
                <apply>
                  <times/>
                    <ci>beta_fnr</ci>
                    <ci>fnr</ci>
                </apply>
                <apply>
                  <times/>
                    <ci>beta_hns</ci>
                    <ci>hns</ci>
                </apply>
                <apply>
                  <times/>
                    <ci>beta_narL</ci>
                    <ci>narL</ci>
                </apply>
                <apply>
                  <times/>
                    <ci>delta</ci>
                    <ci>aslB</ci>
                </apply>
            </apply>
          </math>
          <listOfParameters>
            <parameter id="alpha" value="6.6996"/>
            <parameter id="beta_crp" value="0.0382"/>
            <parameter id="beta_fnr" value="0.0308"/>
            <parameter id="beta_hns" value="0.0816"/>
            <parameter id="beta_narL" value="0.0028"/>
            <parameter id="delta" value="-1"/>
          </listOfParameters>
        </kineticLaw>
      </reaction>
      <reaction id="J18" reversible="false">
        <listOfReactants>
            <speciesReference species="asnC" stoichiometry="0"/>
            <speciesReference species="hns" stoichiometry="0"/>
            <speciesReference species="ihfA" stoichiometry="0"/>
            <speciesReference species="ihfB" stoichiometry="0"/>
            <speciesReference species="lrp" stoichiometry="0"/>
        </listOfReactants>
        <listOfProducts>
            <speciesReference species="asnC" stoichiometry="1"/>
        </listOfProducts>
        <kineticLaw>
          <math xmlns="http://www.w3.org/1998/Math/MathML">
            <apply>
              <plus/>
                <ci>alpha</ci>
                <apply>
                  <times/>
                    <ci>beta_hns</ci>
                    <ci>hns</ci>
                </apply>
                <apply>
                  <times/>
                    <ci>beta_ihfA</ci>
                    <ci>ihfA</ci>
                </apply>
                <apply>
                  <times/>
                    <ci>beta_ihfB</ci>
                    <ci>ihfB</ci>
                </apply>
                <apply>
                  <times/>
                    <ci>beta_lrp</ci>
                    <ci>lrp</ci>
                </apply>
                <apply>
                  <times/>
                    <ci>delta</ci>
                    <ci>asnC</ci>
                </apply>
            </apply>
          </math>
          <listOfParameters>
            <parameter id="alpha" value="5.8178"/>
            <parameter id="beta_hns" value="0.1173"/>
            <parameter id="beta_ihfA" value="-0.2021"/>
            <parameter id="beta_ihfB" value="-0.0247"/>
            <parameter id="beta_lrp" value="0.3227"/>
            <parameter id="delta" value="-1"/>
          </listOfParameters>
        </kineticLaw>
      </reaction>
      <reaction id="J19" reversible="false">
        <listOfReactants>
            <speciesReference species="astA" stoichiometry="0"/>
            <speciesReference species="crp" stoichiometry="0"/>
            <speciesReference species="nagC" stoichiometry="0"/>
        </listOfReactants>
        <listOfProducts>
            <speciesReference species="astA" stoichiometry="1"/>
        </listOfProducts>
        <kineticLaw>
          <math xmlns="http://www.w3.org/1998/Math/MathML">
            <apply>
              <plus/>
                <ci>alpha</ci>
                <apply>
                  <times/>
                    <ci>beta_crp</ci>
                    <ci>crp</ci>
                </apply>
                <apply>
                  <times/>
                    <ci>beta_nagC</ci>
                    <ci>nagC</ci>
                </apply>
                <apply>
                  <times/>
                    <ci>delta</ci>
                    <ci>astA</ci>
                </apply>
            </apply>
          </math>
          <listOfParameters>
            <parameter id="alpha" value="3.9928"/>
            <parameter id="beta_crp" value="0.2709"/>
            <parameter id="beta_nagC" value="0.2663"/>
            <parameter id="delta" value="-1"/>
          </listOfParameters>
        </kineticLaw>
      </reaction>
      <reaction id="J20" reversible="false">
        <listOfReactants>
            <speciesReference species="atoC" stoichiometry="0"/>
            <speciesReference species="acac" stoichiometry="0"/>
        </listOfReactants>
        <listOfProducts>
            <speciesReference species="atoC" stoichiometry="1"/>
        </listOfProducts>
        <kineticLaw>
          <math xmlns="http://www.w3.org/1998/Math/MathML">
            <apply>
              <plus/>
                <ci>alpha</ci>
                <apply>
                  <times/>
                    <ci>beta_acac</ci>
                    <ci>acac</ci>
                </apply>
                <apply>
                  <times/>
                    <ci>delta</ci>
                    <ci>atoC</ci>
                </apply>
            </apply>
          </math>
          <listOfParameters>
            <parameter id="alpha" value="7.5373"/>
            <parameter id="beta_acac" value="2.122e-313"/>
            <parameter id="delta" value="-1"/>
          </listOfParameters>
        </kineticLaw>
      </reaction>
      <reaction id="J21" reversible="false">
        <listOfReactants>
            <speciesReference species="baeR" stoichiometry="0"/>
            <speciesReference species="arcA" stoichiometry="0"/>
            <speciesReference species="crp" stoichiometry="0"/>
            <speciesReference species="dctR" stoichiometry="0"/>
            <speciesReference species="fis" stoichiometry="0"/>
            <speciesReference species="fnr" stoichiometry="0"/>
            <speciesReference species="gadE" stoichiometry="0"/>
            <speciesReference species="gadW" stoichiometry="0"/>
            <speciesReference species="hns" stoichiometry="0"/>
            <speciesReference species="rutR" stoichiometry="0"/>
            <speciesReference species="torR" stoichiometry="0"/>
        </listOfReactants>
        <listOfProducts>
            <speciesReference species="baeR" stoichiometry="1"/>
        </listOfProducts>
        <kineticLaw>
          <math xmlns="http://www.w3.org/1998/Math/MathML">
            <apply>
              <plus/>
                <ci>alpha</ci>
                <apply>
                  <times/>
                    <ci>beta_arcA</ci>
                    <ci>arcA</ci>
                </apply>
                <apply>
                  <times/>
                    <ci>beta_crp</ci>
                    <ci>crp</ci>
                </apply>
                <apply>
                  <times/>
                    <ci>beta_dctR</ci>
                    <ci>dctR</ci>
                </apply>
                <apply>
                  <times/>
                    <ci>beta_fis</ci>
                    <ci>fis</ci>
                </apply>
                <apply>
                  <times/>
                    <ci>beta_fnr</ci>
                    <ci>fnr</ci>
                </apply>
                <apply>
                  <times/>
                    <ci>beta_gadE</ci>
                    <ci>gadE</ci>
                </apply>
                <apply>
                  <times/>
                    <ci>beta_gadW</ci>
                    <ci>gadW</ci>
                </apply>
                <apply>
                  <times/>
                    <ci>beta_hns</ci>
                    <ci>hns</ci>
                </apply>
                <apply>
                  <times/>
                    <ci>beta_rutR</ci>
                    <ci>rutR</ci>
                </apply>
                <apply>
                  <times/>
                    <ci>beta_torR</ci>
                    <ci>torR</ci>
                </apply>
                <apply>
                  <times/>
                    <ci>delta</ci>
                    <ci>baeR</ci>
                </apply>
            </apply>
          </math>
          <listOfParameters>
            <parameter id="alpha" value="4.0429"/>
            <parameter id="beta_arcA" value="0.075"/>
            <parameter id="beta_crp" value="0.0119"/>
            <parameter id="beta_dctR" value="-0.0762"/>
            <parameter id="beta_fis" value="-0.0257"/>
            <parameter id="beta_fnr" value="-0.1964"/>
            <parameter id="beta_gadE" value="0.339"/>
            <parameter id="beta_gadW" value="0.62"/>
            <parameter id="beta_hns" value="-0.0574"/>
            <parameter id="beta_rutR" value="0.2207"/>
            <parameter id="beta_torR" value="-0.2093"/>
            <parameter id="delta" value="-1"/>
          </listOfParameters>
        </kineticLaw>
      </reaction>
      <reaction id="J22" reversible="false">
        <listOfReactants>
            <speciesReference species="basR" stoichiometry="0"/>
        </listOfReactants>
        <listOfProducts>
            <speciesReference species="basR" stoichiometry="1"/>
        </listOfProducts>
        <kineticLaw>
          <math xmlns="http://www.w3.org/1998/Math/MathML">
            <apply>
              <plus />
                <ci>alpha</ci>
                <apply>
                  <times />
                    <ci>delta</ci>
                    <ci>basR</ci>
                </apply>
            </apply>
          </math>
          <listOfParameters>
            <parameter id="alpha" value="8.3809"/>
            <parameter id="delta" value="-1"/>
          </listOfParameters>
        </kineticLaw>
      </reaction>
      <reaction id="J23" reversible="false">
        <listOfReactants>
            <speciesReference species="betI" stoichiometry="0"/>
            <speciesReference species="pdhR" stoichiometry="0"/>
        </listOfReactants>
        <listOfProducts>
            <speciesReference species="betI" stoichiometry="1"/>
        </listOfProducts>
        <kineticLaw>
          <math xmlns="http://www.w3.org/1998/Math/MathML">
            <apply>
              <plus/>
                <ci>alpha</ci>
                <apply>
                  <times/>
                    <ci>beta_pdhR</ci>
                    <ci>pdhR</ci>
                </apply>
                <apply>
                  <times/>
                    <ci>delta</ci>
                    <ci>betI</ci>
                </apply>
            </apply>
          </math>
          <listOfParameters>
            <parameter id="alpha" value="5.0427"/>
            <parameter id="beta_pdhR" value="0.4043"/>
            <parameter id="delta" value="-1"/>
          </listOfParameters>
        </kineticLaw>
      </reaction>
      <reaction id="J24" reversible="false">
        <listOfReactants>
            <speciesReference species="bglJ" stoichiometry="0"/>
            <speciesReference species="lexA" stoichiometry="0"/>
        </listOfReactants>
        <listOfProducts>
            <speciesReference species="bglJ" stoichiometry="1"/>
        </listOfProducts>
        <kineticLaw>
          <math xmlns="http://www.w3.org/1998/Math/MathML">
            <apply>
              <plus/>
                <ci>alpha</ci>
                <apply>
                  <times/>
                    <ci>beta_lexA</ci>
                    <ci>lexA</ci>
                </apply>
                <apply>
                  <times/>
                    <ci>delta</ci>
                    <ci>bglJ</ci>
                </apply>
            </apply>
          </math>
          <listOfParameters>
            <parameter id="alpha" value="1.8539"/>
            <parameter id="beta_lexA" value="0.5866"/>
            <parameter id="delta" value="-1"/>
          </listOfParameters>
        </kineticLaw>
      </reaction>
      <reaction id="J25" reversible="false">
        <listOfReactants>
            <speciesReference species="birA" stoichiometry="0"/>
        </listOfReactants>
        <listOfProducts>
            <speciesReference species="birA" stoichiometry="1"/>
        </listOfProducts>
        <kineticLaw>
          <math xmlns="http://www.w3.org/1998/Math/MathML">
            <apply>
              <plus />
                <ci>alpha</ci>
                <apply>
                  <times />
                    <ci>delta</ci>
                    <ci>birA</ci>
                </apply>
            </apply>
          </math>
          <listOfParameters>
            <parameter id="alpha" value="9.1313"/>
            <parameter id="delta" value="-1"/>
          </listOfParameters>
        </kineticLaw>
      </reaction>
      <reaction id="J26" reversible="false">
        <listOfReactants>
            <speciesReference species="bolA" stoichiometry="0"/>
            <speciesReference species="baeR" stoichiometry="0"/>
            <speciesReference species="fnr" stoichiometry="0"/>
            <speciesReference species="mlrA" stoichiometry="0"/>
            <speciesReference species="osmE" stoichiometry="0"/>
        </listOfReactants>
        <listOfProducts>
            <speciesReference species="bolA" stoichiometry="1"/>
        </listOfProducts>
        <kineticLaw>
          <math xmlns="http://www.w3.org/1998/Math/MathML">
            <apply>
              <plus/>
                <ci>alpha</ci>
                <apply>
                  <times/>
                    <ci>beta_baeR</ci>
                    <ci>baeR</ci>
                </apply>
                <apply>
                  <times/>
                    <ci>beta_fnr</ci>
                    <ci>fnr</ci>
                </apply>
                <apply>
                  <times/>
                    <ci>beta_mlrA</ci>
                    <ci>mlrA</ci>
                </apply>
                <apply>
                  <times/>
                    <ci>beta_osmE</ci>
                    <ci>osmE</ci>
                </apply>
                <apply>
                  <times/>
                    <ci>delta</ci>
                    <ci>bolA</ci>
                </apply>
            </apply>
          </math>
          <listOfParameters>
            <parameter id="alpha" value="0.4131"/>
            <parameter id="beta_baeR" value="-0.2667"/>
            <parameter id="beta_fnr" value="0.081"/>
            <parameter id="beta_mlrA" value="0.794"/>
            <parameter id="beta_osmE" value="0.4018"/>
            <parameter id="delta" value="-1"/>
          </listOfParameters>
        </kineticLaw>
      </reaction>
      <reaction id="J27" reversible="false">
        <listOfReactants>
            <speciesReference species="cadC" stoichiometry="0"/>
            <speciesReference species="appY" stoichiometry="0"/>
            <speciesReference species="arcA" stoichiometry="0"/>
        </listOfReactants>
        <listOfProducts>
            <speciesReference species="cadC" stoichiometry="1"/>
        </listOfProducts>
        <kineticLaw>
          <math xmlns="http://www.w3.org/1998/Math/MathML">
            <apply>
              <plus/>
                <ci>alpha</ci>
                <apply>
                  <times/>
                    <ci>beta_appY</ci>
                    <ci>appY</ci>
                </apply>
                <apply>
                  <times/>
                    <ci>beta_arcA</ci>
                    <ci>arcA</ci>
                </apply>
                <apply>
                  <times/>
                    <ci>delta</ci>
                    <ci>cadC</ci>
                </apply>
            </apply>
          </math>
          <listOfParameters>
            <parameter id="alpha" value="5.0634"/>
            <parameter id="beta_appY" value="0.453"/>
            <parameter id="beta_arcA" value="0.1672"/>
            <parameter id="delta" value="-1"/>
          </listOfParameters>
        </kineticLaw>
      </reaction>
      <reaction id="J28" reversible="false">
        <listOfReactants>
            <speciesReference species="caiF" stoichiometry="0"/>
            <speciesReference species="crp" stoichiometry="0"/>
            <speciesReference species="ihfA" stoichiometry="0"/>
            <speciesReference species="ihfB" stoichiometry="0"/>
            <speciesReference species="ulaR" stoichiometry="0"/>
        </listOfReactants>
        <listOfProducts>
            <speciesReference species="caiF" stoichiometry="1"/>
        </listOfProducts>
        <kineticLaw>
          <math xmlns="http://www.w3.org/1998/Math/MathML">
            <apply>
              <plus/>
                <ci>alpha</ci>
                <apply>
                  <times/>
                    <ci>beta_crp</ci>
                    <ci>crp</ci>
                </apply>
                <apply>
                  <times/>
                    <ci>beta_ihfA</ci>
                    <ci>ihfA</ci>
                </apply>
                <apply>
                  <times/>
                    <ci>beta_ihfB</ci>
                    <ci>ihfB</ci>
                </apply>
                <apply>
                  <times/>
                    <ci>beta_ulaR</ci>
                    <ci>ulaR</ci>
                </apply>
                <apply>
                  <times/>
                    <ci>delta</ci>
                    <ci>caiF</ci>
                </apply>
            </apply>
          </math>
          <listOfParameters>
            <parameter id="alpha" value="9.168"/>
            <parameter id="beta_crp" value="-0.0481"/>
            <parameter id="beta_ihfA" value="0.0439"/>
            <parameter id="beta_ihfB" value="-0.1103"/>
            <parameter id="beta_ulaR" value="0.0135"/>
            <parameter id="delta" value="-1"/>
          </listOfParameters>
        </kineticLaw>
      </reaction>
      <reaction id="J29" reversible="false">
        <listOfReactants>
            <speciesReference species="cbl" stoichiometry="0"/>
            <speciesReference species="crp" stoichiometry="0"/>
            <speciesReference species="fis" stoichiometry="0"/>
            <speciesReference species="marA" stoichiometry="0"/>
            <speciesReference species="marR" stoichiometry="0"/>
            <speciesReference species="rob" stoichiometry="0"/>
            <speciesReference species="soxS" stoichiometry="0"/>
        </listOfReactants>
        <listOfProducts>
            <speciesReference species="cbl" stoichiometry="1"/>
        </listOfProducts>
        <kineticLaw>
          <math xmlns="http://www.w3.org/1998/Math/MathML">
            <apply>
              <plus/>
                <ci>alpha</ci>
                <apply>
                  <times/>
                    <ci>beta_crp</ci>
                    <ci>crp</ci>
                </apply>
                <apply>
                  <times/>
                    <ci>beta_fis</ci>
                    <ci>fis</ci>
                </apply>
                <apply>
                  <times/>
                    <ci>beta_marA</ci>
                    <ci>marA</ci>
                </apply>
                <apply>
                  <times/>
                    <ci>beta_marR</ci>
                    <ci>marR</ci>
                </apply>
                <apply>
                  <times/>
                    <ci>beta_rob</ci>
                    <ci>rob</ci>
                </apply>
                <apply>
                  <times/>
                    <ci>beta_soxS</ci>
                    <ci>soxS</ci>
                </apply>
                <apply>
                  <times/>
                    <ci>delta</ci>
                    <ci>cbl</ci>
                </apply>
            </apply>
          </math>
          <listOfParameters>
            <parameter id="alpha" value="6.717"/>
            <parameter id="beta_crp" value="-0.074"/>
            <parameter id="beta_fis" value="-0.1065"/>
            <parameter id="beta_marA" value="0.1947"/>
            <parameter id="beta_marR" value="0.4194"/>
            <parameter id="beta_rob" value="-0.2499"/>
            <parameter id="beta_soxS" value="-0.0287"/>
            <parameter id="delta" value="-1"/>
          </listOfParameters>
        </kineticLaw>
      </reaction>
      <reaction id="J30" reversible="false">
        <listOfReactants>
            <speciesReference species="cdaR" stoichiometry="0"/>
        </listOfReactants>
        <listOfProducts>
            <speciesReference species="cdaR" stoichiometry="1"/>
        </listOfProducts>
        <kineticLaw>
          <math xmlns="http://www.w3.org/1998/Math/MathML">
            <apply>
              <plus />
                <ci>alpha</ci>
                <apply>
                  <times />
                    <ci>delta</ci>
                    <ci>cdaR</ci>
                </apply>
            </apply>
          </math>
          <listOfParameters>
            <parameter id="alpha" value="7.9956"/>
            <parameter id="delta" value="-1"/>
          </listOfParameters>
        </kineticLaw>
      </reaction>
      <reaction id="J31" reversible="false">
        <listOfReactants>
            <speciesReference species="chbR" stoichiometry="0"/>
            <speciesReference species="cspC" stoichiometry="0"/>
        </listOfReactants>
        <listOfProducts>
            <speciesReference species="chbR" stoichiometry="1"/>
        </listOfProducts>
        <kineticLaw>
          <math xmlns="http://www.w3.org/1998/Math/MathML">
            <apply>
              <plus/>
                <ci>alpha</ci>
                <apply>
                  <times/>
                    <ci>beta_cspC</ci>
                    <ci>cspC</ci>
                </apply>
                <apply>
                  <times/>
                    <ci>delta</ci>
                    <ci>chbR</ci>
                </apply>
            </apply>
          </math>
          <listOfParameters>
            <parameter id="alpha" value="0.2492"/>
            <parameter id="beta_cspC" value="0.9882"/>
            <parameter id="delta" value="-1"/>
          </listOfParameters>
        </kineticLaw>
      </reaction>
      <reaction id="J32" reversible="false">
        <listOfReactants>
            <speciesReference species="chpA" stoichiometry="0"/>
            <speciesReference species="yheO" stoichiometry="0"/>
        </listOfReactants>
        <listOfProducts>
            <speciesReference species="chpA" stoichiometry="1"/>
        </listOfProducts>
        <kineticLaw>
          <math xmlns="http://www.w3.org/1998/Math/MathML">
            <apply>
              <plus/>
                <ci>alpha</ci>
                <apply>
                  <times/>
                    <ci>beta_yheO</ci>
                    <ci>yheO</ci>
                </apply>
                <apply>
                  <times/>
                    <ci>delta</ci>
                    <ci>chpA</ci>
                </apply>
            </apply>
          </math>
          <listOfParameters>
            <parameter id="alpha" value="2.2351"/>
            <parameter id="beta_yheO" value="0.7432"/>
            <parameter id="delta" value="-1"/>
          </listOfParameters>
        </kineticLaw>
      </reaction>
      <reaction id="J33" reversible="false">
        <listOfReactants>
            <speciesReference species="chpB" stoichiometry="0"/>
        </listOfReactants>
        <listOfProducts>
            <speciesReference species="chpB" stoichiometry="1"/>
        </listOfProducts>
        <kineticLaw>
          <math xmlns="http://www.w3.org/1998/Math/MathML">
            <apply>
              <plus />
                <ci>alpha</ci>
                <apply>
                  <times />
                    <ci>delta</ci>
                    <ci>chpB</ci>
                </apply>
            </apply>
          </math>
          <listOfParameters>
            <parameter id="alpha" value="8.9941"/>
            <parameter id="delta" value="-1"/>
          </listOfParameters>
        </kineticLaw>
      </reaction>
      <reaction id="J34" reversible="false">
        <listOfReactants>
            <speciesReference species="cpxR" stoichiometry="0"/>
        </listOfReactants>
        <listOfProducts>
            <speciesReference species="cpxR" stoichiometry="1"/>
        </listOfProducts>
        <kineticLaw>
          <math xmlns="http://www.w3.org/1998/Math/MathML">
            <apply>
              <plus />
                <ci>alpha</ci>
                <apply>
                  <times />
                    <ci>delta</ci>
                    <ci>cpxR</ci>
                </apply>
            </apply>
          </math>
          <listOfParameters>
            <parameter id="alpha" value="10.1564"/>
            <parameter id="delta" value="-1"/>
          </listOfParameters>
        </kineticLaw>
      </reaction>
      <reaction id="J35" reversible="false">
        <listOfReactants>
            <speciesReference species="creB" stoichiometry="0"/>
        </listOfReactants>
        <listOfProducts>
            <speciesReference species="creB" stoichiometry="1"/>
        </listOfProducts>
        <kineticLaw>
          <math xmlns="http://www.w3.org/1998/Math/MathML">
            <apply>
              <plus />
                <ci>alpha</ci>
                <apply>
                  <times />
                    <ci>delta</ci>
                    <ci>creB</ci>
                </apply>
            </apply>
          </math>
          <listOfParameters>
            <parameter id="alpha" value="8.1492"/>
            <parameter id="delta" value="-1"/>
          </listOfParameters>
        </kineticLaw>
      </reaction>
      <reaction id="J36" reversible="false">
        <listOfReactants>
            <speciesReference species="crl" stoichiometry="0"/>
        </listOfReactants>
        <listOfProducts>
            <speciesReference species="crl" stoichiometry="1"/>
        </listOfProducts>
        <kineticLaw>
          <math xmlns="http://www.w3.org/1998/Math/MathML">
            <apply>
              <plus />
                <ci>alpha</ci>
                <apply>
                  <times />
                    <ci>delta</ci>
                    <ci>crl</ci>
                </apply>
            </apply>
          </math>
          <listOfParameters>
            <parameter id="alpha" value="11.9381"/>
            <parameter id="delta" value="-1"/>
          </listOfParameters>
        </kineticLaw>
      </reaction>
      <reaction id="J37" reversible="false">
        <listOfReactants>
            <speciesReference species="crp" stoichiometry="0"/>
            <speciesReference species="arcA" stoichiometry="0"/>
            <speciesReference species="crp" stoichiometry="0"/>
            <speciesReference species="fis" stoichiometry="0"/>
            <speciesReference species="flhC" stoichiometry="0"/>
            <speciesReference species="flhD" stoichiometry="0"/>
            <speciesReference species="fnr" stoichiometry="0"/>
            <speciesReference species="glpR" stoichiometry="0"/>
        </listOfReactants>
        <listOfProducts>
            <speciesReference species="crp" stoichiometry="1"/>
        </listOfProducts>
        <kineticLaw>
          <math xmlns="http://www.w3.org/1998/Math/MathML">
            <apply>
              <plus/>
                <ci>alpha</ci>
                <apply>
                  <times/>
                    <ci>beta_arcA</ci>
                    <ci>arcA</ci>
                </apply>
                <apply>
                  <times/>
                    <ci>beta_crp</ci>
                    <ci>crp</ci>
                </apply>
                <apply>
                  <times/>
                    <ci>beta_fis</ci>
                    <ci>fis</ci>
                </apply>
                <apply>
                  <times/>
                    <ci>beta_flhC</ci>
                    <ci>flhC</ci>
                </apply>
                <apply>
                  <times/>
                    <ci>beta_flhD</ci>
                    <ci>flhD</ci>
                </apply>
                <apply>
                  <times/>
                    <ci>beta_fnr</ci>
                    <ci>fnr</ci>
                </apply>
                <apply>
                  <times/>
                    <ci>beta_glpR</ci>
                    <ci>glpR</ci>
                </apply>
                <apply>
                  <times/>
                    <ci>delta</ci>
                    <ci>crp</ci>
                </apply>
            </apply>
          </math>
          <listOfParameters>
            <parameter id="alpha" value="9.2968"/>
            <parameter id="beta_arcA" value="0.1427"/>
            <parameter id="beta_crp" value="-0.0392"/>
            <parameter id="beta_fis" value="0.0196"/>
            <parameter id="beta_flhC" value="0.0547"/>
            <parameter id="beta_flhD" value="0.1525"/>
            <parameter id="beta_fnr" value="-0.011"/>
            <parameter id="beta_glpR" value="-0.425"/>
            <parameter id="delta" value="-1"/>
          </listOfParameters>
        </kineticLaw>
      </reaction>
      <reaction id="J38" reversible="false">
        <listOfReactants>
            <speciesReference species="csgD" stoichiometry="0"/>
            <speciesReference species="crp" stoichiometry="0"/>
            <speciesReference species="fecI" stoichiometry="0"/>
            <speciesReference species="fur" stoichiometry="0"/>
        </listOfReactants>
        <listOfProducts>
            <speciesReference species="csgD" stoichiometry="1"/>
        </listOfProducts>
        <kineticLaw>
          <math xmlns="http://www.w3.org/1998/Math/MathML">
            <apply>
              <plus/>
                <ci>alpha</ci>
                <apply>
                  <times/>
                    <ci>beta_crp</ci>
                    <ci>crp</ci>
                </apply>
                <apply>
                  <times/>
                    <ci>beta_fecI</ci>
                    <ci>fecI</ci>
                </apply>
                <apply>
                  <times/>
                    <ci>beta_fur</ci>
                    <ci>fur</ci>
                </apply>
                <apply>
                  <times/>
                    <ci>delta</ci>
                    <ci>csgD</ci>
                </apply>
            </apply>
          </math>
          <listOfParameters>
            <parameter id="alpha" value="1.2196"/>
            <parameter id="beta_crp" value="0.0212"/>
            <parameter id="beta_fecI" value="0.8371"/>
            <parameter id="beta_fur" value="0.0021"/>
            <parameter id="delta" value="-1"/>
          </listOfParameters>
        </kineticLaw>
      </reaction>
      <reaction id="J39" reversible="false">
        <listOfReactants>
            <speciesReference species="csiR" stoichiometry="0"/>
        </listOfReactants>
        <listOfProducts>
            <speciesReference species="csiR" stoichiometry="1"/>
        </listOfProducts>
        <kineticLaw>
          <math xmlns="http://www.w3.org/1998/Math/MathML">
            <apply>
              <plus />
                <ci>alpha</ci>
                <apply>
                  <times />
                    <ci>delta</ci>
                    <ci>csiR</ci>
                </apply>
            </apply>
          </math>
          <listOfParameters>
            <parameter id="alpha" value="9.6121"/>
            <parameter id="delta" value="-1"/>
          </listOfParameters>
        </kineticLaw>
      </reaction>
      <reaction id="J40" reversible="false">
        <listOfReactants>
            <speciesReference species="cspA" stoichiometry="0"/>
            <speciesReference species="fis" stoichiometry="0"/>
        </listOfReactants>
        <listOfProducts>
            <speciesReference species="cspA" stoichiometry="1"/>
        </listOfProducts>
        <kineticLaw>
          <math xmlns="http://www.w3.org/1998/Math/MathML">
            <apply>
              <plus/>
                <ci>alpha</ci>
                <apply>
                  <times/>
                    <ci>beta_fis</ci>
                    <ci>fis</ci>
                </apply>
                <apply>
                  <times/>
                    <ci>delta</ci>
                    <ci>cspA</ci>
                </apply>
            </apply>
          </math>
          <listOfParameters>
            <parameter id="alpha" value="4.0618"/>
            <parameter id="beta_fis" value="0.6275"/>
            <parameter id="delta" value="-1"/>
          </listOfParameters>
        </kineticLaw>
      </reaction>
      <reaction id="J41" reversible="false">
        <listOfReactants>
            <speciesReference species="cspB" stoichiometry="0"/>
            <speciesReference species="osmE" stoichiometry="0"/>
        </listOfReactants>
        <listOfProducts>
            <speciesReference species="cspB" stoichiometry="1"/>
        </listOfProducts>
        <kineticLaw>
          <math xmlns="http://www.w3.org/1998/Math/MathML">
            <apply>
              <plus/>
                <ci>alpha</ci>
                <apply>
                  <times/>
                    <ci>beta_osmE</ci>
                    <ci>osmE</ci>
                </apply>
                <apply>
                  <times/>
                    <ci>delta</ci>
                    <ci>cspB</ci>
                </apply>
            </apply>
          </math>
          <listOfParameters>
            <parameter id="alpha" value="3.2688"/>
            <parameter id="beta_osmE" value="0.6624"/>
            <parameter id="delta" value="-1"/>
          </listOfParameters>
        </kineticLaw>
      </reaction>
      <reaction id="J42" reversible="false">
        <listOfReactants>
            <speciesReference species="cspC" stoichiometry="0"/>
        </listOfReactants>
        <listOfProducts>
            <speciesReference species="cspC" stoichiometry="1"/>
        </listOfProducts>
        <kineticLaw>
          <math xmlns="http://www.w3.org/1998/Math/MathML">
            <apply>
              <plus />
                <ci>alpha</ci>
                <apply>
                  <times />
                    <ci>delta</ci>
                    <ci>cspC</ci>
                </apply>
            </apply>
          </math>
          <listOfParameters>
            <parameter id="alpha" value="13.0907"/>
            <parameter id="delta" value="-1"/>
          </listOfParameters>
        </kineticLaw>
      </reaction>
      <reaction id="J43" reversible="false">
        <listOfReactants>
            <speciesReference species="cspD" stoichiometry="0"/>
            <speciesReference species="cspD" stoichiometry="0"/>
            <speciesReference species="fis" stoichiometry="0"/>
            <speciesReference species="gadE" stoichiometry="0"/>
            <speciesReference species="ihfA" stoichiometry="0"/>
            <speciesReference species="ihfB" stoichiometry="0"/>
            <speciesReference species="mlrA" stoichiometry="0"/>
            <speciesReference species="ompR" stoichiometry="0"/>
            <speciesReference species="osmE" stoichiometry="0"/>
            <speciesReference species="rcsA" stoichiometry="0"/>
            <speciesReference species="rcsB" stoichiometry="0"/>
        </listOfReactants>
        <listOfProducts>
            <speciesReference species="cspD" stoichiometry="1"/>
        </listOfProducts>
        <kineticLaw>
          <math xmlns="http://www.w3.org/1998/Math/MathML">
            <apply>
              <plus/>
                <ci>alpha</ci>
                <apply>
                  <times/>
                    <ci>beta_cspD</ci>
                    <ci>cspD</ci>
                </apply>
                <apply>
                  <times/>
                    <ci>beta_fis</ci>
                    <ci>fis</ci>
                </apply>
                <apply>
                  <times/>
                    <ci>beta_gadE</ci>
                    <ci>gadE</ci>
                </apply>
                <apply>
                  <times/>
                    <ci>beta_ihfA</ci>
                    <ci>ihfA</ci>
                </apply>
                <apply>
                  <times/>
                    <ci>beta_ihfB</ci>
                    <ci>ihfB</ci>
                </apply>
                <apply>
                  <times/>
                    <ci>beta_mlrA</ci>
                    <ci>mlrA</ci>
                </apply>
                <apply>
                  <times/>
                    <ci>beta_ompR</ci>
                    <ci>ompR</ci>
                </apply>
                <apply>
                  <times/>
                    <ci>beta_osmE</ci>
                    <ci>osmE</ci>
                </apply>
                <apply>
                  <times/>
                    <ci>beta_rcsA</ci>
                    <ci>rcsA</ci>
                </apply>
                <apply>
                  <times/>
                    <ci>beta_rcsB</ci>
                    <ci>rcsB</ci>
                </apply>
                <apply>
                  <times/>
                    <ci>delta</ci>
                    <ci>cspD</ci>
                </apply>
            </apply>
          </math>
          <listOfParameters>
            <parameter id="alpha" value="3.2584"/>
            <parameter id="beta_cspD" value="0.301"/>
            <parameter id="beta_fis" value="-0.0352"/>
            <parameter id="beta_gadE" value="0.2128"/>
            <parameter id="beta_ihfA" value="-0.2444"/>
            <parameter id="beta_ihfB" value="0.1258"/>
            <parameter id="beta_mlrA" value="0.1072"/>
            <parameter id="beta_ompR" value="-0.6104"/>
            <parameter id="beta_osmE" value="0.6447"/>
            <parameter id="beta_rcsA" value="0.069"/>
            <parameter id="beta_rcsB" value="0.2703"/>
            <parameter id="delta" value="-1"/>
          </listOfParameters>
        </kineticLaw>
      </reaction>
      <reaction id="J44" reversible="false">
        <listOfReactants>
            <speciesReference species="cspE" stoichiometry="0"/>
        </listOfReactants>
        <listOfProducts>
            <speciesReference species="cspE" stoichiometry="1"/>
        </listOfProducts>
        <kineticLaw>
          <math xmlns="http://www.w3.org/1998/Math/MathML">
            <apply>
              <plus />
                <ci>alpha</ci>
                <apply>
                  <times />
                    <ci>delta</ci>
                    <ci>cspE</ci>
                </apply>
            </apply>
          </math>
          <listOfParameters>
            <parameter id="alpha" value="12.1148"/>
            <parameter id="delta" value="-1"/>
          </listOfParameters>
        </kineticLaw>
      </reaction>
      <reaction id="J45" reversible="false">
        <listOfReactants>
            <speciesReference species="cspF" stoichiometry="0"/>
        </listOfReactants>
        <listOfProducts>
            <speciesReference species="cspF" stoichiometry="1"/>
        </listOfProducts>
        <kineticLaw>
          <math xmlns="http://www.w3.org/1998/Math/MathML">
            <apply>
              <plus />
                <ci>alpha</ci>
                <apply>
                  <times />
                    <ci>delta</ci>
                    <ci>cspF</ci>
                </apply>
            </apply>
          </math>
          <listOfParameters>
            <parameter id="alpha" value="6.8567"/>
            <parameter id="delta" value="-1"/>
          </listOfParameters>
        </kineticLaw>
      </reaction>
      <reaction id="J46" reversible="false">
        <listOfReactants>
            <speciesReference species="cspG" stoichiometry="0"/>
            <speciesReference species="arcA" stoichiometry="0"/>
            <speciesReference species="fnr" stoichiometry="0"/>
        </listOfReactants>
        <listOfProducts>
            <speciesReference species="cspG" stoichiometry="1"/>
        </listOfProducts>
        <kineticLaw>
          <math xmlns="http://www.w3.org/1998/Math/MathML">
            <apply>
              <plus/>
                <ci>alpha</ci>
                <apply>
                  <times/>
                    <ci>beta_arcA</ci>
                    <ci>arcA</ci>
                </apply>
                <apply>
                  <times/>
                    <ci>beta_fnr</ci>
                    <ci>fnr</ci>
                </apply>
                <apply>
                  <times/>
                    <ci>delta</ci>
                    <ci>cspG</ci>
                </apply>
            </apply>
          </math>
          <listOfParameters>
            <parameter id="alpha" value="7.1968"/>
            <parameter id="beta_arcA" value="-0.0072"/>
            <parameter id="beta_fnr" value="0.0959"/>
            <parameter id="delta" value="-1"/>
          </listOfParameters>
        </kineticLaw>
      </reaction>
      <reaction id="J47" reversible="false">
        <listOfReactants>
            <speciesReference species="cspH" stoichiometry="0"/>
            <speciesReference species="mltD" stoichiometry="0"/>
        </listOfReactants>
        <listOfProducts>
            <speciesReference species="cspH" stoichiometry="1"/>
        </listOfProducts>
        <kineticLaw>
          <math xmlns="http://www.w3.org/1998/Math/MathML">
            <apply>
              <plus/>
                <ci>alpha</ci>
                <apply>
                  <times/>
                    <ci>beta_mltD</ci>
                    <ci>mltD</ci>
                </apply>
                <apply>
                  <times/>
                    <ci>delta</ci>
                    <ci>cspH</ci>
                </apply>
            </apply>
          </math>
          <listOfParameters>
            <parameter id="alpha" value="3.1954"/>
            <parameter id="beta_mltD" value="0.674"/>
            <parameter id="delta" value="-1"/>
          </listOfParameters>
        </kineticLaw>
      </reaction>
      <reaction id="J48" reversible="false">
        <listOfReactants>
            <speciesReference species="cspI" stoichiometry="0"/>
            <speciesReference species="frvR" stoichiometry="0"/>
            <speciesReference species="ygeK" stoichiometry="0"/>
            <speciesReference species="yiaU" stoichiometry="0"/>
        </listOfReactants>
        <listOfProducts>
            <speciesReference species="cspI" stoichiometry="1"/>
        </listOfProducts>
        <kineticLaw>
          <math xmlns="http://www.w3.org/1998/Math/MathML">
            <apply>
              <plus/>
                <ci>alpha</ci>
                <apply>
                  <times/>
                    <ci>beta_frvR</ci>
                    <ci>frvR</ci>
                </apply>
                <apply>
                  <times/>
                    <ci>beta_ygeK</ci>
                    <ci>ygeK</ci>
                </apply>
                <apply>
                  <times/>
                    <ci>beta_yiaU</ci>
                    <ci>yiaU</ci>
                </apply>
                <apply>
                  <times/>
                    <ci>delta</ci>
                    <ci>cspI</ci>
                </apply>
            </apply>
          </math>
          <listOfParameters>
            <parameter id="alpha" value="-0.2902"/>
            <parameter id="beta_frvR" value="0.0175"/>
            <parameter id="beta_ygeK" value="0.6291"/>
            <parameter id="beta_yiaU" value="0.4251"/>
            <parameter id="delta" value="-1"/>
          </listOfParameters>
        </kineticLaw>
      </reaction>
      <reaction id="J49" reversible="false">
        <listOfReactants>
            <speciesReference species="cueR" stoichiometry="0"/>
        </listOfReactants>
        <listOfProducts>
            <speciesReference species="cueR" stoichiometry="1"/>
        </listOfProducts>
        <kineticLaw>
          <math xmlns="http://www.w3.org/1998/Math/MathML">
            <apply>
              <plus />
                <ci>alpha</ci>
                <apply>
                  <times />
                    <ci>delta</ci>
                    <ci>cueR</ci>
                </apply>
            </apply>
          </math>
          <listOfParameters>
            <parameter id="alpha" value="9.3362"/>
            <parameter id="delta" value="-1"/>
          </listOfParameters>
        </kineticLaw>
      </reaction>
      <reaction id="J50" reversible="false">
        <listOfReactants>
            <speciesReference species="cusR" stoichiometry="0"/>
        </listOfReactants>
        <listOfProducts>
            <speciesReference species="cusR" stoichiometry="1"/>
        </listOfProducts>
        <kineticLaw>
          <math xmlns="http://www.w3.org/1998/Math/MathML">
            <apply>
              <plus />
                <ci>alpha</ci>
                <apply>
                  <times />
                    <ci>delta</ci>
                    <ci>cusR</ci>
                </apply>
            </apply>
          </math>
          <listOfParameters>
            <parameter id="alpha" value="9.4919"/>
            <parameter id="delta" value="-1"/>
          </listOfParameters>
        </kineticLaw>
      </reaction>
      <reaction id="J51" reversible="false">
        <listOfReactants>
            <speciesReference species="cynR" stoichiometry="0"/>
        </listOfReactants>
        <listOfProducts>
            <speciesReference species="cynR" stoichiometry="1"/>
        </listOfProducts>
        <kineticLaw>
          <math xmlns="http://www.w3.org/1998/Math/MathML">
            <apply>
              <plus />
                <ci>alpha</ci>
                <apply>
                  <times />
                    <ci>delta</ci>
                    <ci>cynR</ci>
                </apply>
            </apply>
          </math>
          <listOfParameters>
            <parameter id="alpha" value="8.0256"/>
            <parameter id="delta" value="-1"/>
          </listOfParameters>
        </kineticLaw>
      </reaction>
      <reaction id="J52" reversible="false">
        <listOfReactants>
            <speciesReference species="cysB" stoichiometry="0"/>
            <speciesReference species="tsul" stoichiometry="0"/>
        </listOfReactants>
        <listOfProducts>
            <speciesReference species="cysB" stoichiometry="1"/>
        </listOfProducts>
        <kineticLaw>
          <math xmlns="http://www.w3.org/1998/Math/MathML">
            <apply>
              <plus/>
                <ci>alpha</ci>
                <apply>
                  <times/>
                    <ci>beta_tsul</ci>
                    <ci>tsul</ci>
                </apply>
                <apply>
                  <times/>
                    <ci>delta</ci>
                    <ci>cysB</ci>
                </apply>
            </apply>
          </math>
          <listOfParameters>
            <parameter id="alpha" value="8.8132"/>
            <parameter id="beta_tsul" value="0"/>
            <parameter id="delta" value="-1"/>
          </listOfParameters>
        </kineticLaw>
      </reaction>
      <reaction id="J53" reversible="false">
        <listOfReactants>
            <speciesReference species="cytR" stoichiometry="0"/>
            <speciesReference species="crp" stoichiometry="0"/>
            <speciesReference species="flhC" stoichiometry="0"/>
            <speciesReference species="fliA" stoichiometry="0"/>
            <speciesReference species="modE" stoichiometry="0"/>
        </listOfReactants>
        <listOfProducts>
            <speciesReference species="cytR" stoichiometry="1"/>
        </listOfProducts>
        <kineticLaw>
          <math xmlns="http://www.w3.org/1998/Math/MathML">
            <apply>
              <plus/>
                <ci>alpha</ci>
                <apply>
                  <times/>
                    <ci>beta_crp</ci>
                    <ci>crp</ci>
                </apply>
                <apply>
                  <times/>
                    <ci>beta_flhC</ci>
                    <ci>flhC</ci>
                </apply>
                <apply>
                  <times/>
                    <ci>beta_fliA</ci>
                    <ci>fliA</ci>
                </apply>
                <apply>
                  <times/>
                    <ci>beta_modE</ci>
                    <ci>modE</ci>
                </apply>
                <apply>
                  <times/>
                    <ci>delta</ci>
                    <ci>cytR</ci>
                </apply>
            </apply>
          </math>
          <listOfParameters>
            <parameter id="alpha" value="4.0614"/>
            <parameter id="beta_crp" value="-0.0409"/>
            <parameter id="beta_flhC" value="-0.0352"/>
            <parameter id="beta_fliA" value="0.1523"/>
            <parameter id="beta_modE" value="0.4629"/>
            <parameter id="delta" value="-1"/>
          </listOfParameters>
        </kineticLaw>
      </reaction>
      <reaction id="J54" reversible="false">
        <listOfReactants>
            <speciesReference species="dctR" stoichiometry="0"/>
            <speciesReference species="dctR" stoichiometry="0"/>
            <speciesReference species="gadE" stoichiometry="0"/>
            <speciesReference species="gadW" stoichiometry="0"/>
            <speciesReference species="gadX" stoichiometry="0"/>
            <speciesReference species="hns" stoichiometry="0"/>
            <speciesReference species="lrp" stoichiometry="0"/>
            <speciesReference species="marA" stoichiometry="0"/>
            <speciesReference species="torR" stoichiometry="0"/>
        </listOfReactants>
        <listOfProducts>
            <speciesReference species="dctR" stoichiometry="1"/>
        </listOfProducts>
        <kineticLaw>
          <math xmlns="http://www.w3.org/1998/Math/MathML">
            <apply>
              <plus/>
                <ci>alpha</ci>
                <apply>
                  <times/>
                    <ci>beta_dctR</ci>
                    <ci>dctR</ci>
                </apply>
                <apply>
                  <times/>
                    <ci>beta_gadE</ci>
                    <ci>gadE</ci>
                </apply>
                <apply>
                  <times/>
                    <ci>beta_gadW</ci>
                    <ci>gadW</ci>
                </apply>
                <apply>
                  <times/>
                    <ci>beta_gadX</ci>
                    <ci>gadX</ci>
                </apply>
                <apply>
                  <times/>
                    <ci>beta_hns</ci>
                    <ci>hns</ci>
                </apply>
                <apply>
                  <times/>
                    <ci>beta_lrp</ci>
                    <ci>lrp</ci>
                </apply>
                <apply>
                  <times/>
                    <ci>beta_marA</ci>
                    <ci>marA</ci>
                </apply>
                <apply>
                  <times/>
                    <ci>beta_torR</ci>
                    <ci>torR</ci>
                </apply>
                <apply>
                  <times/>
                    <ci>delta</ci>
                    <ci>dctR</ci>
                </apply>
            </apply>
          </math>
          <listOfParameters>
            <parameter id="alpha" value="5.2254"/>
            <parameter id="beta_dctR" value="-0.349"/>
            <parameter id="beta_gadE" value="0.8974"/>
            <parameter id="beta_gadW" value="0.4488"/>
            <parameter id="beta_gadX" value="-0.0178"/>
            <parameter id="beta_hns" value="0.0656"/>
            <parameter id="beta_lrp" value="0.1222"/>
            <parameter id="beta_marA" value="-0.0823"/>
            <parameter id="beta_torR" value="-0.4805"/>
            <parameter id="delta" value="-1"/>
          </listOfParameters>
        </kineticLaw>
      </reaction>
      <reaction id="J55" reversible="false">
        <listOfReactants>
            <speciesReference species="dcuR" stoichiometry="0"/>
            <speciesReference species="crp" stoichiometry="0"/>
            <speciesReference species="fhlA" stoichiometry="0"/>
            <speciesReference species="xylR" stoichiometry="0"/>
            <speciesReference species="yidF" stoichiometry="0"/>
        </listOfReactants>
        <listOfProducts>
            <speciesReference species="dcuR" stoichiometry="1"/>
        </listOfProducts>
        <kineticLaw>
          <math xmlns="http://www.w3.org/1998/Math/MathML">
            <apply>
              <plus/>
                <ci>alpha</ci>
                <apply>
                  <times/>
                    <ci>beta_crp</ci>
                    <ci>crp</ci>
                </apply>
                <apply>
                  <times/>
                    <ci>beta_fhlA</ci>
                    <ci>fhlA</ci>
                </apply>
                <apply>
                  <times/>
                    <ci>beta_xylR</ci>
                    <ci>xylR</ci>
                </apply>
                <apply>
                  <times/>
                    <ci>beta_yidF</ci>
                    <ci>yidF</ci>
                </apply>
                <apply>
                  <times/>
                    <ci>delta</ci>
                    <ci>dcuR</ci>
                </apply>
            </apply>
          </math>
          <listOfParameters>
            <parameter id="alpha" value="2.6692"/>
            <parameter id="beta_crp" value="-0.0757"/>
            <parameter id="beta_fhlA" value="0.2403"/>
            <parameter id="beta_xylR" value="0.1316"/>
            <parameter id="beta_yidF" value="0.3465"/>
            <parameter id="delta" value="-1"/>
          </listOfParameters>
        </kineticLaw>
      </reaction>
      <reaction id="J56" reversible="false">
        <listOfReactants>
            <speciesReference species="deoR" stoichiometry="0"/>
        </listOfReactants>
        <listOfProducts>
            <speciesReference species="deoR" stoichiometry="1"/>
        </listOfProducts>
        <kineticLaw>
          <math xmlns="http://www.w3.org/1998/Math/MathML">
            <apply>
              <plus />
                <ci>alpha</ci>
                <apply>
                  <times />
                    <ci>delta</ci>
                    <ci>deoR</ci>
                </apply>
            </apply>
          </math>
          <listOfParameters>
            <parameter id="alpha" value="8.5265"/>
            <parameter id="delta" value="-1"/>
          </listOfParameters>
        </kineticLaw>
      </reaction>
      <reaction id="J57" reversible="false">
        <listOfReactants>
            <speciesReference species="dgoR" stoichiometry="0"/>
        </listOfReactants>
        <listOfProducts>
            <speciesReference species="dgoR" stoichiometry="1"/>
        </listOfProducts>
        <kineticLaw>
          <math xmlns="http://www.w3.org/1998/Math/MathML">
            <apply>
              <plus />
                <ci>alpha</ci>
                <apply>
                  <times />
                    <ci>delta</ci>
                    <ci>dgoR</ci>
                </apply>
            </apply>
          </math>
          <listOfParameters>
            <parameter id="alpha" value="8.5949"/>
            <parameter id="delta" value="-1"/>
          </listOfParameters>
        </kineticLaw>
      </reaction>
      <reaction id="J58" reversible="false">
        <listOfReactants>
            <speciesReference species="dgsA" stoichiometry="0"/>
            <speciesReference species="cspE" stoichiometry="0"/>
        </listOfReactants>
        <listOfProducts>
            <speciesReference species="dgsA" stoichiometry="1"/>
        </listOfProducts>
        <kineticLaw>
          <math xmlns="http://www.w3.org/1998/Math/MathML">
            <apply>
              <plus/>
                <ci>alpha</ci>
                <apply>
                  <times/>
                    <ci>beta_cspE</ci>
                    <ci>cspE</ci>
                </apply>
                <apply>
                  <times/>
                    <ci>delta</ci>
                    <ci>dgsA</ci>
                </apply>
            </apply>
          </math>
          <listOfParameters>
            <parameter id="alpha" value="4.9276"/>
            <parameter id="beta_cspE" value="0.2719"/>
            <parameter id="delta" value="-1"/>
          </listOfParameters>
        </kineticLaw>
      </reaction>
      <reaction id="J59" reversible="false">
        <listOfReactants>
            <speciesReference species="dhaR" stoichiometry="0"/>
        </listOfReactants>
        <listOfProducts>
            <speciesReference species="dhaR" stoichiometry="1"/>
        </listOfProducts>
        <kineticLaw>
          <math xmlns="http://www.w3.org/1998/Math/MathML">
            <apply>
              <plus />
                <ci>alpha</ci>
                <apply>
                  <times />
                    <ci>delta</ci>
                    <ci>dhaR</ci>
                </apply>
            </apply>
          </math>
          <listOfParameters>
            <parameter id="alpha" value="7.4247"/>
            <parameter id="delta" value="-1"/>
          </listOfParameters>
        </kineticLaw>
      </reaction>
      <reaction id="J60" reversible="false">
        <listOfReactants>
            <speciesReference species="dicA" stoichiometry="0"/>
        </listOfReactants>
        <listOfProducts>
            <speciesReference species="dicA" stoichiometry="1"/>
        </listOfProducts>
        <kineticLaw>
          <math xmlns="http://www.w3.org/1998/Math/MathML">
            <apply>
              <plus />
                <ci>alpha</ci>
                <apply>
                  <times />
                    <ci>delta</ci>
                    <ci>dicA</ci>
                </apply>
            </apply>
          </math>
          <listOfParameters>
            <parameter id="alpha" value="9.5602"/>
            <parameter id="delta" value="-1"/>
          </listOfParameters>
        </kineticLaw>
      </reaction>
      <reaction id="J61" reversible="false">
        <listOfReactants>
            <speciesReference species="dicC" stoichiometry="0"/>
        </listOfReactants>
        <listOfProducts>
            <speciesReference species="dicC" stoichiometry="1"/>
        </listOfProducts>
        <kineticLaw>
          <math xmlns="http://www.w3.org/1998/Math/MathML">
            <apply>
              <plus />
                <ci>alpha</ci>
                <apply>
                  <times />
                    <ci>delta</ci>
                    <ci>dicC</ci>
                </apply>
            </apply>
          </math>
          <listOfParameters>
            <parameter id="alpha" value="6.3211"/>
            <parameter id="delta" value="-1"/>
          </listOfParameters>
        </kineticLaw>
      </reaction>
      <reaction id="J62" reversible="false">
        <listOfReactants>
            <speciesReference species="dnaA" stoichiometry="0"/>
            <speciesReference species="nagK" stoichiometry="0"/>
        </listOfReactants>
        <listOfProducts>
            <speciesReference species="dnaA" stoichiometry="1"/>
        </listOfProducts>
        <kineticLaw>
          <math xmlns="http://www.w3.org/1998/Math/MathML">
            <apply>
              <plus/>
                <ci>alpha</ci>
                <apply>
                  <times/>
                    <ci>beta_nagK</ci>
                    <ci>nagK</ci>
                </apply>
                <apply>
                  <times/>
                    <ci>delta</ci>
                    <ci>dnaA</ci>
                </apply>
            </apply>
          </math>
          <listOfParameters>
            <parameter id="alpha" value="2.4325"/>
            <parameter id="beta_nagK" value="0.5762"/>
            <parameter id="delta" value="-1"/>
          </listOfParameters>
        </kineticLaw>
      </reaction>
      <reaction id="J63" reversible="false">
        <listOfReactants>
            <speciesReference species="dpiA" stoichiometry="0"/>
            <speciesReference species="cit" stoichiometry="0"/>
        </listOfReactants>
        <listOfProducts>
            <speciesReference species="dpiA" stoichiometry="1"/>
        </listOfProducts>
        <kineticLaw>
          <math xmlns="http://www.w3.org/1998/Math/MathML">
            <apply>
              <plus/>
                <ci>alpha</ci>
                <apply>
                  <times/>
                    <ci>beta_cit</ci>
                    <ci>cit</ci>
                </apply>
                <apply>
                  <times/>
                    <ci>delta</ci>
                    <ci>dpiA</ci>
                </apply>
            </apply>
          </math>
          <listOfParameters>
            <parameter id="alpha" value="8.3519"/>
            <parameter id="beta_cit" value="0"/>
            <parameter id="delta" value="-1"/>
          </listOfParameters>
        </kineticLaw>
      </reaction>
      <reaction id="J64" reversible="false">
        <listOfReactants>
            <speciesReference species="dsdC" stoichiometry="0"/>
            <speciesReference species="ser_D" stoichiometry="0"/>
            <speciesReference species="ser_L" stoichiometry="0"/>
        </listOfReactants>
        <listOfProducts>
            <speciesReference species="dsdC" stoichiometry="1"/>
        </listOfProducts>
        <kineticLaw>
          <math xmlns="http://www.w3.org/1998/Math/MathML">
            <apply>
              <plus/>
                <ci>alpha</ci>
                <apply>
                  <times/>
                    <ci>beta_ser_D</ci>
                    <ci>ser_D</ci>
                </apply>
                <apply>
                  <times/>
                    <ci>beta_ser_L</ci>
                    <ci>ser_L</ci>
                </apply>
                <apply>
                  <times/>
                    <ci>delta</ci>
                    <ci>dsdC</ci>
                </apply>
            </apply>
          </math>
          <listOfParameters>
            <parameter id="alpha" value="7.2077"/>
            <parameter id="beta_ser_D" value="0"/>
            <parameter id="beta_ser_L" value="0"/>
            <parameter id="delta" value="-1"/>
          </listOfParameters>
        </kineticLaw>
      </reaction>
      <reaction id="J65" reversible="false">
        <listOfReactants>
            <speciesReference species="ebgR" stoichiometry="0"/>
        </listOfReactants>
        <listOfProducts>
            <speciesReference species="ebgR" stoichiometry="1"/>
        </listOfProducts>
        <kineticLaw>
          <math xmlns="http://www.w3.org/1998/Math/MathML">
            <apply>
              <plus />
                <ci>alpha</ci>
                <apply>
                  <times />
                    <ci>delta</ci>
                    <ci>ebgR</ci>
                </apply>
            </apply>
          </math>
          <listOfParameters>
            <parameter id="alpha" value="7.9774"/>
            <parameter id="delta" value="-1"/>
          </listOfParameters>
        </kineticLaw>
      </reaction>
      <reaction id="J66" reversible="false">
        <listOfReactants>
            <speciesReference species="envR" stoichiometry="0"/>
        </listOfReactants>
        <listOfProducts>
            <speciesReference species="envR" stoichiometry="1"/>
        </listOfProducts>
        <kineticLaw>
          <math xmlns="http://www.w3.org/1998/Math/MathML">
            <apply>
              <plus />
                <ci>alpha</ci>
                <apply>
                  <times />
                    <ci>delta</ci>
                    <ci>envR</ci>
                </apply>
            </apply>
          </math>
          <listOfParameters>
            <parameter id="alpha" value="5.1453"/>
            <parameter id="delta" value="-1"/>
          </listOfParameters>
        </kineticLaw>
      </reaction>
      <reaction id="J67" reversible="false">
        <listOfReactants>
            <speciesReference species="envY" stoichiometry="0"/>
        </listOfReactants>
        <listOfProducts>
            <speciesReference species="envY" stoichiometry="1"/>
        </listOfProducts>
        <kineticLaw>
          <math xmlns="http://www.w3.org/1998/Math/MathML">
            <apply>
              <plus />
                <ci>alpha</ci>
                <apply>
                  <times />
                    <ci>delta</ci>
                    <ci>envY</ci>
                </apply>
            </apply>
          </math>
          <listOfParameters>
            <parameter id="alpha" value="6.1505"/>
            <parameter id="delta" value="-1"/>
          </listOfParameters>
        </kineticLaw>
      </reaction>
      <reaction id="J68" reversible="false">
        <listOfReactants>
            <speciesReference species="eutR" stoichiometry="0"/>
        </listOfReactants>
        <listOfProducts>
            <speciesReference species="eutR" stoichiometry="1"/>
        </listOfProducts>
        <kineticLaw>
          <math xmlns="http://www.w3.org/1998/Math/MathML">
            <apply>
              <plus />
                <ci>alpha</ci>
                <apply>
                  <times />
                    <ci>delta</ci>
                    <ci>eutR</ci>
                </apply>
            </apply>
          </math>
          <listOfParameters>
            <parameter id="alpha" value="8.1868"/>
            <parameter id="delta" value="-1"/>
          </listOfParameters>
        </kineticLaw>
      </reaction>
      <reaction id="J69" reversible="false">
        <listOfReactants>
            <speciesReference species="evgA" stoichiometry="0"/>
        </listOfReactants>
        <listOfProducts>
            <speciesReference species="evgA" stoichiometry="1"/>
        </listOfProducts>
        <kineticLaw>
          <math xmlns="http://www.w3.org/1998/Math/MathML">
            <apply>
              <plus />
                <ci>alpha</ci>
                <apply>
                  <times />
                    <ci>delta</ci>
                    <ci>evgA</ci>
                </apply>
            </apply>
          </math>
          <listOfParameters>
            <parameter id="alpha" value="9.6272"/>
            <parameter id="delta" value="-1"/>
          </listOfParameters>
        </kineticLaw>
      </reaction>
      <reaction id="J70" reversible="false">
        <listOfReactants>
            <speciesReference species="exuR" stoichiometry="0"/>
        </listOfReactants>
        <listOfProducts>
            <speciesReference species="exuR" stoichiometry="1"/>
        </listOfProducts>
        <kineticLaw>
          <math xmlns="http://www.w3.org/1998/Math/MathML">
            <apply>
              <plus />
                <ci>alpha</ci>
                <apply>
                  <times />
                    <ci>delta</ci>
                    <ci>exuR</ci>
                </apply>
            </apply>
          </math>
          <listOfParameters>
            <parameter id="alpha" value="9.3593"/>
            <parameter id="delta" value="-1"/>
          </listOfParameters>
        </kineticLaw>
      </reaction>
      <reaction id="J71" reversible="false">
        <listOfReactants>
            <speciesReference species="fabR" stoichiometry="0"/>
        </listOfReactants>
        <listOfProducts>
            <speciesReference species="fabR" stoichiometry="1"/>
        </listOfProducts>
        <kineticLaw>
          <math xmlns="http://www.w3.org/1998/Math/MathML">
            <apply>
              <plus />
                <ci>alpha</ci>
                <apply>
                  <times />
                    <ci>delta</ci>
                    <ci>fabR</ci>
                </apply>
            </apply>
          </math>
          <listOfParameters>
            <parameter id="alpha" value="9.6902"/>
            <parameter id="delta" value="-1"/>
          </listOfParameters>
        </kineticLaw>
      </reaction>
      <reaction id="J72" reversible="false">
        <listOfReactants>
            <speciesReference species="fadR" stoichiometry="0"/>
        </listOfReactants>
        <listOfProducts>
            <speciesReference species="fadR" stoichiometry="1"/>
        </listOfProducts>
        <kineticLaw>
          <math xmlns="http://www.w3.org/1998/Math/MathML">
            <apply>
              <plus />
                <ci>alpha</ci>
                <apply>
                  <times />
                    <ci>delta</ci>
                    <ci>fadR</ci>
                </apply>
            </apply>
          </math>
          <listOfParameters>
            <parameter id="alpha" value="9.3083"/>
            <parameter id="delta" value="-1"/>
          </listOfParameters>
        </kineticLaw>
      </reaction>
      <reaction id="J73" reversible="false">
        <listOfReactants>
            <speciesReference species="feaR" stoichiometry="0"/>
            <speciesReference species="arcA" stoichiometry="0"/>
            <speciesReference species="crp" stoichiometry="0"/>
            <speciesReference species="fadR" stoichiometry="0"/>
            <speciesReference species="ompR" stoichiometry="0"/>
            <speciesReference species="phoP" stoichiometry="0"/>
        </listOfReactants>
        <listOfProducts>
            <speciesReference species="feaR" stoichiometry="1"/>
        </listOfProducts>
        <kineticLaw>
          <math xmlns="http://www.w3.org/1998/Math/MathML">
            <apply>
              <plus/>
                <ci>alpha</ci>
                <apply>
                  <times/>
                    <ci>beta_arcA</ci>
                    <ci>arcA</ci>
                </apply>
                <apply>
                  <times/>
                    <ci>beta_crp</ci>
                    <ci>crp</ci>
                </apply>
                <apply>
                  <times/>
                    <ci>beta_fadR</ci>
                    <ci>fadR</ci>
                </apply>
                <apply>
                  <times/>
                    <ci>beta_ompR</ci>
                    <ci>ompR</ci>
                </apply>
                <apply>
                  <times/>
                    <ci>beta_phoP</ci>
                    <ci>phoP</ci>
                </apply>
                <apply>
                  <times/>
                    <ci>delta</ci>
                    <ci>feaR</ci>
                </apply>
            </apply>
          </math>
          <listOfParameters>
            <parameter id="alpha" value="7.7136"/>
            <parameter id="beta_arcA" value="0.2173"/>
            <parameter id="beta_crp" value="-0.0271"/>
            <parameter id="beta_fadR" value="0.2998"/>
            <parameter id="beta_ompR" value="0.3237"/>
            <parameter id="beta_phoP" value="-0.6511"/>
            <parameter id="delta" value="-1"/>
          </listOfParameters>
        </kineticLaw>
      </reaction>
      <reaction id="J74" reversible="false">
        <listOfReactants>
            <speciesReference species="fecI" stoichiometry="0"/>
            <speciesReference species="lrp" stoichiometry="0"/>
        </listOfReactants>
        <listOfProducts>
            <speciesReference species="fecI" stoichiometry="1"/>
        </listOfProducts>
        <kineticLaw>
          <math xmlns="http://www.w3.org/1998/Math/MathML">
            <apply>
              <plus/>
                <ci>alpha</ci>
                <apply>
                  <times/>
                    <ci>beta_lrp</ci>
                    <ci>lrp</ci>
                </apply>
                <apply>
                  <times/>
                    <ci>delta</ci>
                    <ci>fecI</ci>
                </apply>
            </apply>
          </math>
          <listOfParameters>
            <parameter id="alpha" value="10.2739"/>
            <parameter id="beta_lrp" value="-0.1608"/>
            <parameter id="delta" value="-1"/>
          </listOfParameters>
        </kineticLaw>
      </reaction>
      <reaction id="J75" reversible="false">
        <listOfReactants>
            <speciesReference species="fhlA" stoichiometry="0"/>
            <speciesReference species="tyrR" stoichiometry="0"/>
        </listOfReactants>
        <listOfProducts>
            <speciesReference species="fhlA" stoichiometry="1"/>
        </listOfProducts>
        <kineticLaw>
          <math xmlns="http://www.w3.org/1998/Math/MathML">
            <apply>
              <plus/>
                <ci>alpha</ci>
                <apply>
                  <times/>
                    <ci>beta_tyrR</ci>
                    <ci>tyrR</ci>
                </apply>
                <apply>
                  <times/>
                    <ci>delta</ci>
                    <ci>fhlA</ci>
                </apply>
            </apply>
          </math>
          <listOfParameters>
            <parameter id="alpha" value="-0.1992"/>
            <parameter id="beta_tyrR" value="1.1816"/>
            <parameter id="delta" value="-1"/>
          </listOfParameters>
        </kineticLaw>
      </reaction>
      <reaction id="J76" reversible="false">
        <listOfReactants>
            <speciesReference species="fimZ" stoichiometry="0"/>
        </listOfReactants>
        <listOfProducts>
            <speciesReference species="fimZ" stoichiometry="1"/>
        </listOfProducts>
        <kineticLaw>
          <math xmlns="http://www.w3.org/1998/Math/MathML">
            <apply>
              <plus />
                <ci>alpha</ci>
                <apply>
                  <times />
                    <ci>delta</ci>
                    <ci>fimZ</ci>
                </apply>
            </apply>
          </math>
          <listOfParameters>
            <parameter id="alpha" value="5.0564"/>
            <parameter id="delta" value="-1"/>
          </listOfParameters>
        </kineticLaw>
      </reaction>
      <reaction id="J77" reversible="false">
        <listOfReactants>
            <speciesReference species="fis" stoichiometry="0"/>
            <speciesReference species="mlrA" stoichiometry="0"/>
        </listOfReactants>
        <listOfProducts>
            <speciesReference species="fis" stoichiometry="1"/>
        </listOfProducts>
        <kineticLaw>
          <math xmlns="http://www.w3.org/1998/Math/MathML">
            <apply>
              <plus/>
                <ci>alpha</ci>
                <apply>
                  <times/>
                    <ci>beta_mlrA</ci>
                    <ci>mlrA</ci>
                </apply>
                <apply>
                  <times/>
                    <ci>delta</ci>
                    <ci>fis</ci>
                </apply>
            </apply>
          </math>
          <listOfParameters>
            <parameter id="alpha" value="-3.6712"/>
            <parameter id="beta_mlrA" value="1.5836"/>
            <parameter id="delta" value="-1"/>
          </listOfParameters>
        </kineticLaw>
      </reaction>
      <reaction id="J78" reversible="false">
        <listOfReactants>
            <speciesReference species="flhC" stoichiometry="0"/>
            <speciesReference species="ymfL" stoichiometry="0"/>
            <speciesReference species="ymfN" stoichiometry="0"/>
            <speciesReference species="ymfT" stoichiometry="0"/>
        </listOfReactants>
        <listOfProducts>
            <speciesReference species="flhC" stoichiometry="1"/>
        </listOfProducts>
        <kineticLaw>
          <math xmlns="http://www.w3.org/1998/Math/MathML">
            <apply>
              <plus/>
                <ci>alpha</ci>
                <apply>
                  <times/>
                    <ci>beta_ymfL</ci>
                    <ci>ymfL</ci>
                </apply>
                <apply>
                  <times/>
                    <ci>beta_ymfN</ci>
                    <ci>ymfN</ci>
                </apply>
                <apply>
                  <times/>
                    <ci>beta_ymfT</ci>
                    <ci>ymfT</ci>
                </apply>
                <apply>
                  <times/>
                    <ci>delta</ci>
                    <ci>flhC</ci>
                </apply>
            </apply>
          </math>
          <listOfParameters>
            <parameter id="alpha" value="0.2831"/>
            <parameter id="beta_ymfL" value="0.4049"/>
            <parameter id="beta_ymfN" value="0.343"/>
            <parameter id="beta_ymfT" value="0.2546"/>
            <parameter id="delta" value="-1"/>
          </listOfParameters>
        </kineticLaw>
      </reaction>
      <reaction id="J79" reversible="false">
        <listOfReactants>
            <speciesReference species="flhD" stoichiometry="0"/>
            <speciesReference species="astA" stoichiometry="0"/>
            <speciesReference species="mlrA" stoichiometry="0"/>
        </listOfReactants>
        <listOfProducts>
            <speciesReference species="flhD" stoichiometry="1"/>
        </listOfProducts>
        <kineticLaw>
          <math xmlns="http://www.w3.org/1998/Math/MathML">
            <apply>
              <plus/>
                <ci>alpha</ci>
                <apply>
                  <times/>
                    <ci>beta_astA</ci>
                    <ci>astA</ci>
                </apply>
                <apply>
                  <times/>
                    <ci>beta_mlrA</ci>
                    <ci>mlrA</ci>
                </apply>
                <apply>
                  <times/>
                    <ci>delta</ci>
                    <ci>flhD</ci>
                </apply>
            </apply>
          </math>
          <listOfParameters>
            <parameter id="alpha" value="3.4799"/>
            <parameter id="beta_astA" value="0.2449"/>
            <parameter id="beta_mlrA" value="0.3659"/>
            <parameter id="delta" value="-1"/>
          </listOfParameters>
        </kineticLaw>
      </reaction>
      <reaction id="J80" reversible="false">
        <listOfReactants>
            <speciesReference species="fliA" stoichiometry="0"/>
            <speciesReference species="fucR" stoichiometry="0"/>
            <speciesReference species="yeaT" stoichiometry="0"/>
        </listOfReactants>
        <listOfProducts>
            <speciesReference species="fliA" stoichiometry="1"/>
        </listOfProducts>
        <kineticLaw>
          <math xmlns="http://www.w3.org/1998/Math/MathML">
            <apply>
              <plus/>
                <ci>alpha</ci>
                <apply>
                  <times/>
                    <ci>beta_fucR</ci>
                    <ci>fucR</ci>
                </apply>
                <apply>
                  <times/>
                    <ci>beta_yeaT</ci>
                    <ci>yeaT</ci>
                </apply>
                <apply>
                  <times/>
                    <ci>delta</ci>
                    <ci>fliA</ci>
                </apply>
            </apply>
          </math>
          <listOfParameters>
            <parameter id="alpha" value="-3.7952"/>
            <parameter id="beta_fucR" value="0.7817"/>
            <parameter id="beta_yeaT" value="0.6435"/>
            <parameter id="delta" value="-1"/>
          </listOfParameters>
        </kineticLaw>
      </reaction>
      <reaction id="J81" reversible="false">
        <listOfReactants>
            <speciesReference species="fnr" stoichiometry="0"/>
            <speciesReference species="tyrR" stoichiometry="0"/>
        </listOfReactants>
        <listOfProducts>
            <speciesReference species="fnr" stoichiometry="1"/>
        </listOfProducts>
        <kineticLaw>
          <math xmlns="http://www.w3.org/1998/Math/MathML">
            <apply>
              <plus/>
                <ci>alpha</ci>
                <apply>
                  <times/>
                    <ci>beta_tyrR</ci>
                    <ci>tyrR</ci>
                </apply>
                <apply>
                  <times/>
                    <ci>delta</ci>
                    <ci>fnr</ci>
                </apply>
            </apply>
          </math>
          <listOfParameters>
            <parameter id="alpha" value="-0.1992"/>
            <parameter id="beta_tyrR" value="1.1816"/>
            <parameter id="delta" value="-1"/>
          </listOfParameters>
        </kineticLaw>
      </reaction>
      <reaction id="J82" reversible="false">
        <listOfReactants>
            <speciesReference species="frlR" stoichiometry="0"/>
        </listOfReactants>
        <listOfProducts>
            <speciesReference species="frlR" stoichiometry="1"/>
        </listOfProducts>
        <kineticLaw>
          <math xmlns="http://www.w3.org/1998/Math/MathML">
            <apply>
              <plus />
                <ci>alpha</ci>
                <apply>
                  <times />
                    <ci>delta</ci>
                    <ci>frlR</ci>
                </apply>
            </apply>
          </math>
          <listOfParameters>
            <parameter id="alpha" value="8.3145"/>
            <parameter id="delta" value="-1"/>
          </listOfParameters>
        </kineticLaw>
      </reaction>
      <reaction id="J83" reversible="false">
        <listOfReactants>
            <speciesReference species="fruR" stoichiometry="0"/>
        </listOfReactants>
        <listOfProducts>
            <speciesReference species="fruR" stoichiometry="1"/>
        </listOfProducts>
        <kineticLaw>
          <math xmlns="http://www.w3.org/1998/Math/MathML">
            <apply>
              <plus />
                <ci>alpha</ci>
                <apply>
                  <times />
                    <ci>delta</ci>
                    <ci>fruR</ci>
                </apply>
            </apply>
          </math>
          <listOfParameters>
            <parameter id="alpha" value="8.8184"/>
            <parameter id="delta" value="-1"/>
          </listOfParameters>
        </kineticLaw>
      </reaction>
      <reaction id="J84" reversible="false">
        <listOfReactants>
            <speciesReference species="frvR" stoichiometry="0"/>
            <speciesReference species="ygeV" stoichiometry="0"/>
            <speciesReference species="yjhI" stoichiometry="0"/>
            <speciesReference species="yjjM" stoichiometry="0"/>
        </listOfReactants>
        <listOfProducts>
            <speciesReference species="frvR" stoichiometry="1"/>
        </listOfProducts>
        <kineticLaw>
          <math xmlns="http://www.w3.org/1998/Math/MathML">
            <apply>
              <plus/>
                <ci>alpha</ci>
                <apply>
                  <times/>
                    <ci>beta_ygeV</ci>
                    <ci>ygeV</ci>
                </apply>
                <apply>
                  <times/>
                    <ci>beta_yjhI</ci>
                    <ci>yjhI</ci>
                </apply>
                <apply>
                  <times/>
                    <ci>beta_yjjM</ci>
                    <ci>yjjM</ci>
                </apply>
                <apply>
                  <times/>
                    <ci>delta</ci>
                    <ci>frvR</ci>
                </apply>
            </apply>
          </math>
          <listOfParameters>
            <parameter id="alpha" value="-1.5267"/>
            <parameter id="beta_ygeV" value="0.8064"/>
            <parameter id="beta_yjhI" value="0.3674"/>
            <parameter id="beta_yjjM" value="0.0432"/>
            <parameter id="delta" value="-1"/>
          </listOfParameters>
        </kineticLaw>
      </reaction>
      <reaction id="J85" reversible="false">
        <listOfReactants>
            <speciesReference species="fucR" stoichiometry="0"/>
            <speciesReference species="lexA" stoichiometry="0"/>
            <speciesReference species="recA" stoichiometry="0"/>
        </listOfReactants>
        <listOfProducts>
            <speciesReference species="fucR" stoichiometry="1"/>
        </listOfProducts>
        <kineticLaw>
          <math xmlns="http://www.w3.org/1998/Math/MathML">
            <apply>
              <plus/>
                <ci>alpha</ci>
                <apply>
                  <times/>
                    <ci>beta_lexA</ci>
                    <ci>lexA</ci>
                </apply>
                <apply>
                  <times/>
                    <ci>beta_recA</ci>
                    <ci>recA</ci>
                </apply>
                <apply>
                  <times/>
                    <ci>delta</ci>
                    <ci>fucR</ci>
                </apply>
            </apply>
          </math>
          <listOfParameters>
            <parameter id="alpha" value="4.783"/>
            <parameter id="beta_lexA" value="0.2461"/>
            <parameter id="beta_recA" value="0.0068"/>
            <parameter id="delta" value="-1"/>
          </listOfParameters>
        </kineticLaw>
      </reaction>
      <reaction id="J86" reversible="false">
        <listOfReactants>
            <speciesReference species="fur" stoichiometry="0"/>
            <speciesReference species="hns" stoichiometry="0"/>
            <speciesReference species="ihfA" stoichiometry="0"/>
            <speciesReference species="ihfB" stoichiometry="0"/>
            <speciesReference species="lrp" stoichiometry="0"/>
        </listOfReactants>
        <listOfProducts>
            <speciesReference species="fur" stoichiometry="1"/>
        </listOfProducts>
        <kineticLaw>
          <math xmlns="http://www.w3.org/1998/Math/MathML">
            <apply>
              <plus/>
                <ci>alpha</ci>
                <apply>
                  <times/>
                    <ci>beta_hns</ci>
                    <ci>hns</ci>
                </apply>
                <apply>
                  <times/>
                    <ci>beta_ihfA</ci>
                    <ci>ihfA</ci>
                </apply>
                <apply>
                  <times/>
                    <ci>beta_ihfB</ci>
                    <ci>ihfB</ci>
                </apply>
                <apply>
                  <times/>
                    <ci>beta_lrp</ci>
                    <ci>lrp</ci>
                </apply>
                <apply>
                  <times/>
                    <ci>delta</ci>
                    <ci>fur</ci>
                </apply>
            </apply>
          </math>
          <listOfParameters>
            <parameter id="alpha" value="5.8178"/>
            <parameter id="beta_hns" value="0.1173"/>
            <parameter id="beta_ihfA" value="-0.2021"/>
            <parameter id="beta_ihfB" value="-0.0247"/>
            <parameter id="beta_lrp" value="0.3227"/>
            <parameter id="delta" value="-1"/>
          </listOfParameters>
        </kineticLaw>
      </reaction>
      <reaction id="J87" reversible="false">
        <listOfReactants>
            <speciesReference species="gadE" stoichiometry="0"/>
            <speciesReference species="lexA" stoichiometry="0"/>
        </listOfReactants>
        <listOfProducts>
            <speciesReference species="gadE" stoichiometry="1"/>
        </listOfProducts>
        <kineticLaw>
          <math xmlns="http://www.w3.org/1998/Math/MathML">
            <apply>
              <plus/>
                <ci>alpha</ci>
                <apply>
                  <times/>
                    <ci>beta_lexA</ci>
                    <ci>lexA</ci>
                </apply>
                <apply>
                  <times/>
                    <ci>delta</ci>
                    <ci>gadE</ci>
                </apply>
            </apply>
          </math>
          <listOfParameters>
            <parameter id="alpha" value="7.1658"/>
            <parameter id="beta_lexA" value="0.2147"/>
[truncated: 5,044,575 more chars]
